# Supplementary material for: Stenotrophomonas maltophilia affects the gene expression profiles of the major pathogens Pseudomonas aeruginosa and Staphylococcus aureus in an in vitro multispecies biofilm model
Source: Microbiol Spectr. 2023 Oct 11;11(6):e00859-23. doi: 10.1128/spectrum.00859-23 (PMC10714729; doi:10.1128/spectrum.00859-23)
Supplement: Table S1 — Overall transcriptome data. [file spectrum.00859-23-s0003.xlsx]

## Sheet: Sm-Sa_Sm
Table S1:	Regulated genes of Stenotrophomonas maltophilia K279a after coincubation with Staphylococcus aureus SH10000.
Locu-tag	Annotation	log2 fold-change	pvalue
SMLT_RS00250	integrase arm-type DNA-binding domain-containing protein	NA	NA
SMLT_RS22415	AlpA family transcriptional regulator	NA	NA
SMLT_RS00255	hypothetical protein	NA	NA
SMLT_RS00260	ogr/Delta-like zinc finger family protein	NA	NA
SMLT_RS00265	hypothetical protein	NA	NA
SMLT_RS00270	hypothetical protein	NA	NA
SMLT_RS00275	hypothetical protein	NA	NA
SMLT_RS00280	toprim domain-containing protein	NA	NA
SMLT_RS00285	DUF927 domain-containing protein	NA	NA
SMLT_RS00290	hypothetical protein	NA	NA
SMLT_RS00295	phage portal protein	NA	NA
SMLT_RS00300	helix-turn-helix domain-containing protein	NA	NA
SMLT_RS00305	type II toxin-antitoxin system RelE/ParE family toxin	NA	NA
SMLT_RS06015	LysE family transporter	3.62369	5.65312e-08
SMLT_RS21465	tRNA-Thr	2.66776	3.30295e-06
SMLT_RS11405	hypothetical protein	2.5107	2.05856e-07
SMLT_RS13840	L-lactate permease	2.42995	1.65446e-06
SMLT_RS11395	FAD-dependent oxidoreductase	2.39439	1.94799e-07
SMLT_RS11400	acyl-CoA desaturase	2.38879	1.6645e-06
SMLT_RS11375	DUF1295 domain-containing protein	2.37286	7.40463e-06
SMLT_RS10765	transcriptional regulator BetI	2.27736	1.47136e-05
SMLT_RS12230	fasciclin domain-containing protein	2.27159	4.04147e-06
SMLT_RS11410	sigma-70 family RNA polymerase sigma factor	2.16992	8.33266e-05
SMLT_RS21925	manganese efflux pump MntP family protein	2.15425	0.00033314
SMLT_RS04530	glutathione S-transferase N-terminal domain-containing protein	2.13743	0.000105242
SMLT_RS06610	tRNA (guanosine(37)-N1)-methyltransferase TrmD	2.11399	0.000129523
SMLT_RS11370	class I SAM-dependent methyltransferase	2.10976	2.23052e-08
SMLT_RS11380	DUF2878 domain-containing protein	2.07007	9.51917e-05
SMLT_RS04345	50S ribosomal protein L2	2.06269	3.22628e-05
SMLT_RS11390	DUF1365 domain-containing protein	2.04463	2.41346e-05
SMLT_RS06020	prolyl oligopeptidase family serine peptidase	2.04266	6.86677e-05
SMLT_RS13835	transcriptional regulator LldR	2.03539	0.00049768
SMLT_RS04195	redox-regulated ATPase YchF	2.02493	0.000254228
SMLT_RS04350	30S ribosomal protein S19	1.96077	2.03968e-05
SMLT_RS04330	50S ribosomal protein L3	1.94808	6.41779e-05
SMLT_RS04535	cell wall hydrolase	1.90269	8.46507e-05
SMLT_RS04365	50S ribosomal protein L16	1.88148	2.45326e-05
SMLT_RS14995	30S ribosomal protein S18	1.8571	0.000234051
SMLT_RS11415	ChrR family anti-sigma-E factor	1.8459	5.21364e-07
SMLT_RS04360	30S ribosomal protein S3	1.83113	1.35575e-05
SMLT_RS04355	50S ribosomal protein L22	1.83052	0.000178515
SMLT_RS04735	tRNA-Lys	1.80403	0.000152643
SMLT_RS22305	ribonuclease P protein component	1.78724	0.000847647
SMLT_RS11420	hypothetical protein	1.76594	4.83071e-06
SMLT_RS11445	tryptophan-rich sensory protein	1.73912	0.00028725
SMLT_RS07310	bacterioferritin	1.73292	3.22374e-09
SMLT_RS04395	30S ribosomal protein S14	1.72668	9.36073e-06
SMLT_RS13830	FMN-dependent L-lactate dehydrogenase LldD	1.71462	0.000350386
SMLT_RS04335	50S ribosomal protein L4	1.7141	8.85759e-05
SMLT_RS07230	30S ribosomal protein S2	1.68111	1.98609e-05
SMLT_RS04285	50S ribosomal protein L10	1.67334	2.24807e-05
SMLT_RS11385	cyclopropane-fatty-acyl-phospholipid synthase family protein	1.67075	9.54356e-07
SMLT_RS02885	DEAD/DEAH box helicase	1.65116	1.50474e-05
SMLT_RS04275	50S ribosomal protein L11	1.64099	1.87846e-05
SMLT_RS12235	beta-lactamase family protein	1.63614	3.96169e-07
SMLT_RS06605	ribosome maturation factor RimM	1.63553	0.000575979
SMLT_RS04290	50S ribosomal protein L7/L12	1.63319	3.94125e-05
SMLT_RS04370	50S ribosomal protein L29	1.63192	2.49858e-05
SMLT_RS17620	tRNA-Lys	1.61684	0.000200979
SMLT_RS04440	30S ribosomal protein S11	1.61652	5.35111e-05
SMLT_RS04280	50S ribosomal protein L1	1.60552	0.000277753
SMLT_RS04485	DUF2127 domain-containing protein	1.59477	0.0018524
SMLT_RS14990	50S ribosomal protein L9	1.58179	0.000907333
SMLT_RS02140	GatB/YqeY domain-containing protein	1.57849	0.0011564
SMLT_RS04390	50S ribosomal protein L5	1.57771	3.5426e-08
SMLT_RS06190	50S ribosomal protein L27	1.5759	0.00016052
SMLT_RS10760	betaine-aldehyde dehydrogenase	1.57358	4.70728e-05
SMLT_RS15000	30S ribosomal protein S6	1.57091	9.85789e-05
SMLT_RS04340	50S ribosomal protein L23	1.56493	0.000188881
SMLT_RS04325	30S ribosomal protein S10	1.54715	0.000225902
SMLT_RS22300	membrane protein insertase YidC	1.543	0.000118563
SMLT_RS07225	translation elongation factor Ts	1.53872	1.15351e-05
SMLT_RS21795	50S ribosomal protein L33	1.5337	0.00335599
SMLT_RS04805	lytic transglycosylase domain-containing protein	1.52739	0.00176587
SMLT_RS04455	50S ribosomal protein L17	1.52394	0.000404777
SMLT_RS05025	tRNA-Val	1.51576	0.000179387
SMLT_RS13825	D-lactate dehydrogenase	1.51528	0.000896437
SMLT_RS15645	tRNA-Pro	1.47815	8.9499e-07
SMLT_RS04970	ketoacyl-ACP synthase III	1.46664	3.18994e-06
SMLT_RS16045	phenylalanine--tRNA ligase subunit alpha	1.45366	0.00284577
SMLT_RS04415	30S ribosomal protein S5	1.43713	1.15213e-06
SMLT_RS20480	30S ribosomal protein S9	1.4362	0.000637702
SMLT_RS15525	rRNA pseudouridine synthase	1.42978	0.00106947
SMLT_RS04525	suppressor of fused domain protein	1.42119	0.00078167
SMLT_RS21800	50S ribosomal protein L28	1.4054	0.000993354
SMLT_RS04445	30S ribosomal protein S4	1.39374	0.000135366
SMLT_RS09845	type B 50S ribosomal protein L36	1.39282	0.00338035
SMLT_RS18265	citrate synthase	1.38111	0.000721337
SMLT_RS04375	30S ribosomal protein S17	1.3738	6.83655e-11
SMLT_RS16050	50S ribosomal protein L20	1.372	0.00149849
SMLT_RS10590	nuclear transport factor 2 family protein	1.36556	3.79237e-05
SMLT_RS23470	hypothetical protein	1.35564	0.000466535
SMLT_RS04380	50S ribosomal protein L14	1.35495	4.89201e-12
SMLT_RS22445	DEAD/DEAH box helicase family protein	1.35301	0.000107545
SMLT_RS07130	polyhydroxyalkanoate depolymerase	1.34138	0.000392009
SMLT_RS03365	fimbrial biogenesis outer membrane usher protein	1.33364	0.0065844
SMLT_RS04295	DNA-directed RNA polymerase subunit beta	1.32631	0.000533798
SMLT_RS02145	30S ribosomal protein S21	1.32612	0.00382633
SMLT_RS17970	tRNA-Gly	1.32198	0.0047156
SMLT_RS02430	hypothetical protein	1.32123	0.000747066
SMLT_RS04450	DNA-directed RNA polymerase subunit alpha	1.31882	0.000641743
SMLT_RS04985	3-oxoacyl-ACP reductase FabG	1.31347	3.13672e-13
SMLT_RS07125	sensor domain-containing protein	1.31259	5.2499e-05
SMLT_RS10680	hypothetical protein	1.3022	2.30622e-05
SMLT_RS07855	hypothetical protein	1.29887	6.95634e-06
SMLT_RS13565	SMR family transporter	1.28695	0.0017474
SMLT_RS19120	hypothetical protein	1.28441	1.08106e-05
SMLT_RS04430	preprotein translocase subunit SecY	1.26958	0.000778916
SMLT_RS03360	molecular chaperone	1.26806	0.0165514
SMLT_RS22705	DUF3653 domain-containing protein	1.26621	0.000148765
SMLT_RS11030	hypothetical protein	1.26304	2.65549e-06
SMLT_RS09255	hypothetical protein	1.25916	0.0239025
SMLT_RS04405	50S ribosomal protein L6	1.24958	0.000297219
SMLT_RS02905	putative DNA modification/repair radical SAM protein	1.24383	7.89806e-07
SMLT_RS04190	aminoacyl-tRNA hydrolase	1.23308	0.00331523
SMLT_RS07010	DEAD/DEAH box helicase	1.22856	0.0040805
SMLT_RS09155	hypothetical protein	1.22803	0.000489831
SMLT_RS03370	type 1 fimbrial protein	1.22	0.000182617
SMLT_RS19880	methionyl-tRNA formyltransferase	1.21599	1.22725e-05
SMLT_RS03630	M23 family metallopeptidase	1.21509	0.00163818
SMLT_RS04410	50S ribosomal protein L18	1.20654	0.0013578
SMLT_RS06865	deoxyribonuclease V	1.19921	0.0164628
SMLT_RS04400	30S ribosomal protein S8	1.19384	0.000331316
SMLT_RS06185	50S ribosomal protein L21	1.19216	0.0041478
SMLT_RS03460	riboflavin synthase	1.18996	4.13251e-05
SMLT_RS16120	transcription termination factor NusA	1.18078	0.000263765
SMLT_RS11365	lipocalin family protein	1.17974	1.38049e-06
SMLT_RS07370	tRNA-Leu	1.17612	0.00943154
SMLT_RS03355	fimbrial protein	1.16839	4.16289e-05
SMLT_RS03710	methionine adenosyltransferase	1.15812	0.000362892
SMLT_RS04385	50S ribosomal protein L24	1.15272	4.42961e-09
SMLT_RS23500	HNH endonuclease	1.13623	7.40976e-09
SMLT_RS09200	hypothetical protein	1.13536	0.00627545
SMLT_RS10585	multidrug efflux RND transporter permease subunit	1.13426	0.0036601
SMLT_RS04185	50S ribosomal protein L25/general stress protein Ctc	1.12593	0.00351801
SMLT_RS16100	30S ribosomal protein S15	1.12055	0.000237696
SMLT_RS19580	F0F1 ATP synthase subunit delta	1.10864	0.00150077
SMLT_RS04490	translational GTPase TypA	1.10151	0.0191114
SMLT_RS04425	50S ribosomal protein L15	1.09881	0.000728589
SMLT_RS04315	elongation factor G	1.09827	0.00186073
SMLT_RS09990	hypothetical protein	1.09763	0.000659849
SMLT_RS05300	YitT family protein	1.09756	0.0122449
SMLT_RS01330	tRNA-Thr	1.08675	0.00646529
SMLT_RS08250	hypothetical protein	1.08419	2.57892e-06
SMLT_RS20275	uracil-DNA glycosylase	1.06719	2.19239e-05
SMLT_RS21470	slipin family protein	1.05858	1.15725e-12
SMLT_RS16130	tRNA-Met	1.05799	0.00902913
SMLT_RS16720	YkgJ family cysteine cluster protein	1.05271	0.000516118
SMLT_RS16725	hypothetical protein	1.05244	8.68267e-05
SMLT_RS16345	transglycosylase SLT domain-containing protein	1.03767	0.000137011
SMLT_RS15380	cyclopropane fatty acyl phospholipid synthase	1.03298	0.000515636
SMLT_RS04965	50S ribosomal protein L32	1.03097	0.00144836
SMLT_RS00870	VOC family protein	1.03041	0.00302405
SMLT_RS16065	hypothetical protein	1.02756	0.00245962
SMLT_RS06715	DUF2628 domain-containing protein	1.02674	0.00529689
SMLT_RS19495	VOC family protein	1.02077	8.61898e-05
SMLT_RS09195	hypothetical protein	1.01589	0.00154463
SMLT_RS09365	hypothetical protein	1.01509	0.00210258
SMLT_RS05305	DNA-3-methyladenine glycosylase I	1.01308	0.0332211
SMLT_RS03465	3%2C4-dihydroxy-2-butanone-4-phosphate synthase	1.01158	0.000316792
SMLT_RS12945	FecR domain-containing protein	1.00927	9.30741e-07
SMLT_RS19950	MATE family efflux transporter	1.00921	9.02685e-06
SMLT_RS09755	cold-shock protein	1.00618	0.00049098
SMLT_RS15640	tRNA-Pro	1.00291	0.00248689
SMLT_RS10790	type II toxin-antitoxin system VapC family toxin	1.00153	0.000738294
SMLT_RS04180	ribose-phosphate diphosphokinase	0.999707	0.0029147
SMLT_RS20475	tRNA-Gln	0.997018	0.0273571
SMLT_RS10795	bifunctional aconitate hydratase 2/2-methylisocitrate dehydratase	0.996223	0.00408024
SMLT_RS08255	hypothetical protein	0.993062	0.00130206
SMLT_RS13635	prepilin peptidase	0.992439	0.00224313
SMLT_RS16205	NADH-quinone oxidoreductase subunit A	0.990871	0.000186095
SMLT_RS07365	tRNA-Leu	0.98864	0.0320508
SMLT_RS20810	hypothetical protein	0.988155	0.00139475
SMLT_RS07895	biopolymer transporter ExbD	0.983333	1.34545e-05
SMLT_RS12935	transferrin-binding protein-like solute binding protein	0.983285	0.0166185
SMLT_RS09840	hypothetical protein	0.97717	0.0308724
SMLT_RS11215	NUDIX hydrolase	0.976504	0.000115763
SMLT_RS21840	CusA/CzcA family heavy metal efflux RND transporter	0.974587	0.000935996
SMLT_RS21590	3-ketoacyl-ACP reductase FabG2	0.973972	0.00219817
SMLT_RS23505	hypothetical protein	0.973876	0.000180642
SMLT_RS16105	tRNA pseudouridine(55) synthase TruB	0.967367	4.13197e-06
SMLT_RS09570	hypothetical protein	0.967216	2.43969e-08
SMLT_RS04300	DNA-directed RNA polymerase subunit beta'	0.965567	0.00300007
SMLT_RS20485	50S ribosomal protein L13	0.962865	0.00417543
SMLT_RS10665	glutamine-hydrolyzing carbamoyl-phosphate synthase small subunit	0.958801	0.000199682
SMLT_RS20940	hypothetical protein	0.956931	0.0831436
SMLT_RS00780	YiiD C-terminal domain-containing protein	0.956637	0.0041087
SMLT_RS17100	adenylosuccinate synthase	0.955045	0.00247258
SMLT_RS06420	30S ribosomal protein S20	0.954843	5.52928e-06
SMLT_RS09910	23S rRNA (adenine(2503)-C(2))-methyltransferase RlmN	0.946847	0.0114651
SMLT_RS14685	hypothetical protein	0.946454	0.000260158
SMLT_RS07845	tRNA-Val	0.94565	0.00287082
SMLT_RS10850	flagellar brake protein	0.936607	0.00113949
SMLT_RS03635	preprotein translocase subunit SecA	0.934403	0.00498114
SMLT_RS11160	flagellar protein FlgN	0.918357	5.60602e-05
SMLT_RS05985	malonate decarboxylase subunit alpha	0.918053	0.0168048
SMLT_RS09835	agmatine deiminase family protein	0.916071	0.00704126
SMLT_RS04725	tRNA-His	0.915982	0.00150446
SMLT_RS01300	sensor histidine kinase	0.914315	0.00416724
SMLT_RS16070	hypothetical protein	0.913375	0.0844905
SMLT_RS02900	UdgX family uracil-DNA binding protein	0.908653	1.61433e-06
SMLT_RS07360	sulfite exporter TauE/SafE family protein	0.907472	0.04969
SMLT_RS22055	23S ribosomal RNA	0.90372	0.034183
SMLT_RS22030	23S ribosomal RNA	0.903167	0.0342509
SMLT_RS21930	hybrid sensor histidine kinase/response regulator	0.902731	0.00835903
SMLT_RS18270	type B 50S ribosomal protein L31	0.901755	0.0208612
SMLT_RS14075	tRNA-Leu	0.900238	0.00203587
SMLT_RS07350	tRNA-Leu	0.899352	0.0432279
SMLT_RS02005	23S ribosomal RNA	0.899221	0.0345587
SMLT_RS01980	23S ribosomal RNA	0.898894	0.034886
SMLT_RS03270	S8 family serine peptidase	0.897232	0.000120335
SMLT_RS21015	tRNA-Arg	0.897146	0.0184077
SMLT_RS04435	30S ribosomal protein S13	0.896789	0.00116327
SMLT_RS09390	hypothetical protein	0.894437	0.148373
SMLT_RS20185	acetyl-CoA carboxylase biotin carboxyl carrier protein	0.891713	0.000809135
SMLT_RS20450	ATP-binding protein	0.891339	0.00877615
SMLT_RS21835	efflux RND transporter periplasmic adaptor subunit	0.89077	0.0157346
SMLT_RS09870	lipopolysaccharide assembly protein LapB	0.88863	0.00211661
SMLT_RS11080	flagellin	0.887088	0.000484284
SMLT_RS21680	cytochrome ubiquinol oxidase subunit I	0.883019	0.00118262
SMLT_RS00675	YbhB/YbcL family Raf kinase inhibitor-like protein	0.882511	0.000359063
SMLT_RS15805	inositol monophosphatase	0.875805	0.000248473
SMLT_RS03480	thiamine-phosphate kinase	0.87323	0.00718405
SMLT_RS11680	hypothetical protein	0.872733	3.24761e-07
SMLT_RS06615	50S ribosomal protein L19	0.869563	0.00486866
SMLT_RS21645	AMP-binding protein	0.866992	0.00256357
SMLT_RS04310	30S ribosomal protein S7	0.866061	0.00490206
SMLT_RS21475	RtcB family protein	0.86521	6.51141e-05
SMLT_RS13455	flavin reductase family protein	0.865154	0.0107969
SMLT_RS08275	2-C-methyl-D-erythritol 2%2C4-cyclodiphosphate synthase	0.864026	0.00666361
SMLT_RS16020	GNAT family N-acetyltransferase	0.856653	0.00507006
SMLT_RS03430	hypothetical protein	0.854241	7.9596e-05
SMLT_RS21845	DUF885 family protein	0.846824	0.00196701
SMLT_RS12940	TonB-dependent receptor	0.846262	0.0065318
SMLT_RS18555	tonB-system energizer ExbB	0.846133	0.000845737
SMLT_RS09625	nucleotide exchange factor GrpE	0.845928	0.0187616
SMLT_RS03085	dTDP-glucose 4%2C6-dehydratase	0.844527	0.00551692
SMLT_RS08240	CTP synthase	0.844103	0.000656143
SMLT_RS04730	tRNA-Lys	0.84323	0.0375224
SMLT_RS16125	ribosome maturation factor RimP	0.838161	0.00206761
SMLT_RS19560	F0F1 ATP synthase subunit epsilon	0.838146	0.000781412
SMLT_RS16210	tRNA-Leu	0.837593	0.00141392
SMLT_RS17315	peptide chain release factor 3	0.836085	9.9065e-08
SMLT_RS23380	hypothetical protein	0.834322	0.00153421
SMLT_RS10635	hypothetical protein	0.827438	0.00136357
SMLT_RS14480	hypothetical protein	0.826742	0.00986554
SMLT_RS20060	chaperonin GroEL	0.826684	0.016509
SMLT_RS04775	tRNA-Val	0.823533	0.00997966
SMLT_RS21185	tRNA uridine-5-carboxymethylaminomethyl(34) synthesis enzyme MnmG	0.822934	0.0242079
SMLT_RS07325	multidrug efflux system transcriptional regulator EmrR	0.821747	0.000417439
SMLT_RS10385	YerC/YecD family TrpR-related protein	0.821232	0.0312922
SMLT_RS21485	Rrf2 family transcriptional regulator	0.818676	0.198236
SMLT_RS07870	MipA/OmpV family protein	0.816379	0.0194852
SMLT_RS10770	BCCT family transporter	0.814651	0.0010296
SMLT_RS09970	IMP dehydrogenase	0.810758	0.0310864
SMLT_RS02435	polysaccharide deacetylase family protein	0.809509	0.0250463
SMLT_RS16730	DUF4097 family beta strand repeat-containing protein	0.80928	0.0099385
SMLT_RS02850	ATP-binding protein	0.808543	0.00878978
SMLT_RS15520	SMC-Scp complex subunit ScpB	0.806629	0.00892068
SMLT_RS20470	tRNA-Met	0.806237	0.0394673
SMLT_RS09855	30S ribosomal protein S1	0.801807	3.63205e-05
SMLT_RS18165	BatD family protein	0.799297	0.000105999
SMLT_RS06995	MAPEG family protein	0.798415	0.00776648
SMLT_RS06550	cytochrome o ubiquinol oxidase subunit IV	0.795446	0.000607011
SMLT_RS02845	HAMP domain-containing histidine kinase	0.795246	0.000756792
SMLT_RS04250	tRNA-Thr	0.795199	0.00934208
SMLT_RS07330	multidrug efflux transporter outer membrane subunit EmrC	0.793171	0.0180183
SMLT_RS11425	hybrid sensor histidine kinase/response regulator	0.791227	4.78142e-05
SMLT_RS20190	acetyl-CoA carboxylase biotin carboxylase subunit	0.791097	0.020754
SMLT_RS07840	tRNA-Val	0.788014	0.0195413
SMLT_RS02855	winged helix-turn-helix domain-containing protein	0.787988	0.0160867
SMLT_RS21820	RidA family protein	0.787279	0.000191647
SMLT_RS04170	4-(cytidine 5'-diphospho)-2-C-methyl-D-erythritol kinase	0.786345	0.0211676
SMLT_RS16925	DegQ family serine endoprotease	0.785653	0.0528766
SMLT_RS19575	F0F1 ATP synthase subunit alpha	0.784033	0.0116169
SMLT_RS04900	DNA adenine methylase	0.783085	0.00021029
SMLT_RS17770	two-component sensor histidine kinase	0.782969	0.0111997
SMLT_RS07830	GspH/FimT family pseudopilin	0.780181	0.0218703
SMLT_RS06535	ubiquinol oxidase subunit II	0.779525	0.000376518
SMLT_RS23280	hypothetical protein	0.777199	0.0096369
SMLT_RS10935	CocE/NonD family hydrolase	0.776777	0.000244877
SMLT_RS18595	inorganic diphosphatase	0.775405	0.00400927
SMLT_RS02135	YihY/virulence factor BrkB family protein	0.774074	0.0115675
SMLT_RS07905	tetraacyldisaccharide 4'-kinase	0.766926	0.0433034
SMLT_RS11130	flagellar basal body rod modification protein FlgD	0.76564	8.74035e-05
SMLT_RS20760	DUF6122 family protein	0.765568	0.0123658
SMLT_RS21670	beta-ketoacyl synthase chain length factor	0.76337	0.0203701
SMLT_RS16895	DNA repair protein RecO	0.763194	9.8494e-07
SMLT_RS15650	MFS transporter	0.762856	0.00050588
SMLT_RS19600	hypothetical protein	0.762237	5.90309e-05
SMLT_RS11435	GAF domain-containing protein	0.761326	8.46967e-07
SMLT_RS16340	ribonuclease E inhibitor RraB	0.759951	0.0222189
SMLT_RS11070	flagellar filament capping protein FliD	0.758307	0.00431076
SMLT_RS09935	ribosome biogenesis GTPase Der	0.755086	0.015143
SMLT_RS20455	bacterioferritin	0.754576	0.00250568
SMLT_RS19855	glycosyltransferase family 2 protein	0.754089	0.0008079
SMLT_RS00880	hypothetical protein	0.75391	0.00569559
SMLT_RS11115	flagellar basal-body rod protein FlgG	0.75363	0.0001021
SMLT_RS05935	nucleoside hydrolase	0.753225	0.000172771
SMLT_RS06780	hypothetical protein	0.751596	0.0120307
SMLT_RS10670	carbamoyl-phosphate synthase large subunit	0.749429	0.00193261
SMLT_RS02825	peptide-methionine (S)-S-oxide reductase MsrA	0.745779	0.0345984
SMLT_RS13355	M14 family metallocarboxypeptidase	0.7436	0.0138409
SMLT_RS08280	tRNA pseudouridine(13) synthase TruD	0.743015	0.00470101
SMLT_RS10975	flagellar basal body-associated FliL family protein	0.737986	0.00173529
SMLT_RS23640	DUF1963 domain-containing protein	0.737903	0.000215265
SMLT_RS16115	translation initiation factor IF-2	0.735186	0.00508413
SMLT_RS19875	16S rRNA (cytosine(967)-C(5))-methyltransferase RsmB	0.734143	0.00212567
SMLT_RS00625	hypothetical protein	0.733692	0.0216625
SMLT_RS16225	isopenicillin N synthase family oxygenase	0.733533	0.000850463
SMLT_RS09050	hypothetical protein	0.732421	0.0628802
SMLT_RS22310	50S ribosomal protein L34	0.731567	0.0976148
SMLT_RS16880	hybrid sensor histidine kinase/response regulator	0.731132	0.00292329
SMLT_RS21910	DcaP family trimeric outer membrane transporter	0.728258	0.073197
SMLT_RS07445	phosphate signaling complex protein PhoU	0.724972	7.24032e-05
SMLT_RS16110	30S ribosome-binding factor RbfA	0.721943	4.75535e-05
SMLT_RS00085	hypothetical protein	0.721628	1.29653e-06
SMLT_RS15275	GNAT family N-acetyltransferase	0.721486	0.00846268
SMLT_RS04760	ATP-dependent Clp protease ATP-binding subunit ClpX	0.721388	4.71079e-05
SMLT_RS16215	preprotein translocase subunit SecG	0.72068	0.0280219
SMLT_RS04835	tRNA-Ser	0.718259	0.0946503
SMLT_RS11975	hypothetical protein	0.713617	0.00893632
SMLT_RS01070	MFS transporter	0.711607	0.0662122
SMLT_RS22205	STAS domain-containing protein	0.709243	0.0143656
SMLT_RS19565	F0F1 ATP synthase subunit beta	0.708598	0.0295751
SMLT_RS16915	signal peptidase I	0.707418	0.00647341
SMLT_RS00865	helix-turn-helix transcriptional regulator	0.707262	0.0156618
SMLT_RS08465	alpha/beta fold hydrolase	0.706999	0.0173326
SMLT_RS06875	M13 family metallopeptidase	0.704436	0.0327514
SMLT_RS17745	ABC-F family ATP-binding cassette domain-containing protein	0.70309	1.02035e-05
SMLT_RS16715	Hsp70 family protein	0.701958	0.0126161
SMLT_RS02000	tRNA-Ile	0.701697	0.1427
SMLT_RS04995	beta-ketoacyl-ACP synthase II	0.701457	0.00164816
SMLT_RS19690	DUF2628 domain-containing protein	0.698231	0.0285492
SMLT_RS10675	transcription elongation factor GreA	0.698066	1.2282e-05
SMLT_RS05615	SUF system Fe-S cluster assembly regulator	0.698005	0.00385253
SMLT_RS22550	immunity 8 family protein	0.697812	0.0204991
SMLT_RS12215	carbohydrate porin	0.697494	1.51114e-09
SMLT_RS11075	flagellin	0.697295	4.70352e-05
SMLT_RS20595	K+/H+ antiporter subunit F	0.697136	0.0296732
SMLT_RS14330	type IV secretory system conjugative DNA transfer family protein	0.696803	0.00535128
SMLT_RS05585	transposase	0.69679	0.00105641
SMLT_RS22060	tRNA-Ile	0.694401	0.142111
SMLT_RS10785	AbrB/MazE/SpoVT family DNA-binding domain-containing protein	0.692323	0.189103
SMLT_RS21745	DUF421 domain-containing protein	0.690372	9.2442e-05
SMLT_RS18030	alanine:cation symporter family protein	0.689733	0.00465807
SMLT_RS04515	propionate--CoA ligase	0.689695	0.0187133
SMLT_RS16095	polyribonucleotide nucleotidyltransferase	0.688527	0.00709109
SMLT_RS10905	chemotaxis response regulator CheY	0.687768	0.0081838
SMLT_RS14670	hypothetical protein	0.687132	2.88099e-06
SMLT_RS06545	cytochrome o ubiquinol oxidase subunit III	0.686576	0.00661825
SMLT_RS03095	dTDP-4-dehydrorhamnose 3%2C5-epimerase	0.685825	0.00917969
SMLT_RS22035	tRNA-Ile	0.684704	0.149478
SMLT_RS07545	hypothetical protein	0.683829	0.00130056
SMLT_RS20225	1-acyl-sn-glycerol-3-phosphate acyltransferase	0.683499	0.0330531
SMLT_RS19370	multidrug efflux RND transporter periplasmic adaptor subunit SmeD	0.683302	4.33147e-05
SMLT_RS19585	F0F1 ATP synthase subunit B	0.683022	0.00112824
SMLT_RS10620	enoyl-CoA hydratase/isomerase family protein	0.682572	0.00759731
SMLT_RS02935	cystathionine gamma-synthase	0.679451	0.0142839
SMLT_RS16040	phenylalanine--tRNA ligase subunit beta	0.678202	0.0238978
SMLT_RS17630	7-cyano-7-deazaguanine synthase QueC	0.676681	5.93396e-08
SMLT_RS00875	Dyp-type peroxidase	0.674302	0.0174826
SMLT_RS06575	hypothetical protein	0.674043	0.0164446
SMLT_RS09355	hypothetical protein	0.672818	0.0019173
SMLT_RS07215	UMP kinase	0.66745	0.00379625
SMLT_RS22480	signal recognition particle sRNA small type	0.666809	0.0254048
SMLT_RS16570	23S rRNA (pseudouridine(1915)-N(3))-methyltransferase RlmH	0.665982	0.0073762
SMLT_RS08470	MFS transporter	0.665146	0.0225046
SMLT_RS10600	elongation factor P-like protein YeiP	0.66409	4.25978e-05
SMLT_RS09120	hypothetical protein	0.663602	0.0755383
SMLT_RS12060	hypothetical protein	0.663464	0.0270446
SMLT_RS16365	30S ribosomal protein S12 methylthiotransferase RimO	0.662565	0.0272409
SMLT_RS11735	helix-turn-helix domain-containing protein	0.661795	0.0274967
SMLT_RS02940	ABC transporter permease	0.66006	0.00762512
SMLT_RS07335	multidrug efflux MFS transporter periplasmic adaptor subunit EmrA	0.6596	0.0711113
SMLT_RS22180	exodeoxyribonuclease V subunit gamma	0.659035	0.00126227
SMLT_RS01850	hypothetical protein	0.657512	0.0119663
SMLT_RS11120	flagellar basal body rod protein FlgF	0.657297	0.000806452
SMLT_RS12930	surface lipoprotein assembly modifier	0.656776	0.0203898
SMLT_RS07120	PadR family transcriptional regulator	0.655978	0.0111268
SMLT_RS17025	siderophore-interacting protein	0.654607	0.0390922
SMLT_RS19840	PH domain-containing protein	0.653949	0.0239176
SMLT_RS22155	efflux transporter outer membrane subunit	0.652876	0.161757
SMLT_RS01975	tRNA-Ile	0.652058	0.178565
SMLT_RS08000	hypothetical protein	0.651802	0.0175015
SMLT_RS07915	low molecular weight phosphotyrosine protein phosphatase	0.650941	0.0133948
SMLT_RS00195	hypothetical protein	0.650563	0.0533905
SMLT_RS09065	hypothetical protein	0.649179	0.0604314
SMLT_RS12965	hydrolase	0.648672	0.0048885
SMLT_RS19590	F0F1 ATP synthase subunit C	0.647562	0.0118442
SMLT_RS04505	malate dehydrogenase	0.646484	0.00333634
SMLT_RS06990	SMI1/KNR4 family protein	0.646447	0.0071203
SMLT_RS15925	tRNA-Phe	0.646206	0.243578
SMLT_RS16560	basic amino acid/polyamine antiporter	0.643334	0.00424417
SMLT_RS06495	tRNA-Thr	0.643239	0.0358333
SMLT_RS20165	hypothetical protein	0.64295	0.00327046
SMLT_RS09975	glutamine-hydrolyzing GMP synthase	0.642467	0.0632512
SMLT_RS07945	tRNA-Gly	0.641895	0.063121
SMLT_RS06725	methyl-accepting chemotaxis protein	0.638649	0.0748254
SMLT_RS06655	catalase	0.637779	2.00397e-08
SMLT_RS13365	DUF802 domain-containing protein	0.637642	0.0891083
SMLT_RS22865	50S ribosomal protein L35	0.637183	0.03689
SMLT_RS02110	heme o synthase	0.634067	0.0327843
SMLT_RS03055	FAD-binding oxidoreductase	0.633978	0.000931541
SMLT_RS07340	multidrug efflux MFS transporter permease subunit EmrB	0.633692	0.000333376
SMLT_RS09630	molecular chaperone DnaK	0.633295	0.00688961
SMLT_RS16135	tRNA-Met	0.632138	0.018561
SMLT_RS10920	flagellar biosynthesis protein FlhF	0.631053	0.00101954
SMLT_RS18075	hypothetical protein	0.630413	0.0172086
SMLT_RS15515	segregation/condensation protein A	0.629998	0.0153108
SMLT_RS07220	GGDEF domain-containing protein	0.629209	0.00790369
SMLT_RS12760	TetR/AcrR family transcriptional regulator	0.629126	5.2709e-05
SMLT_RS09030	hypothetical protein	0.626713	0.231215
SMLT_RS23125	hypothetical protein	0.626563	0.0256927
SMLT_RS05610	Fe-S cluster assembly protein SufB	0.62612	0.00620264
SMLT_RS19595	F0F1 ATP synthase subunit A	0.62363	0.000982855
SMLT_RS03680	hypothetical protein	0.621664	0.0154321
SMLT_RS14690	hypothetical protein	0.621346	8.75352e-05
SMLT_RS09900	TetR family transcriptional regulator	0.621269	0.309685
SMLT_RS09610	LysR family transcriptional regulator	0.620984	0.0252345
SMLT_RS07865	hypothetical protein	0.620389	0.067975
SMLT_RS03475	transcription antitermination factor NusB	0.618832	0.0175761
SMLT_RS04255	elongation factor Tu	0.617539	0.0388774
SMLT_RS04755	ATP-dependent Clp endopeptidase proteolytic subunit ClpP	0.617427	0.0199966
SMLT_RS06195	GTPase ObgE	0.615449	0.0125744
SMLT_RS02315	YceI family protein	0.615313	0.00107329
SMLT_RS07025	pseudouridine synthase	0.6141	0.00017942
SMLT_RS02565	hypothetical protein	0.613992	0.00736399
SMLT_RS07850	hypothetical protein	0.613461	0.0165185
SMLT_RS09860	integration host factor subunit beta	0.612049	0.0138591
SMLT_RS00800	NAD(P)-dependent glycerol-3-phosphate dehydrogenase	0.610216	0.0196351
SMLT_RS15190	hypothetical protein	0.609979	0.000439021
SMLT_RS20080	thioredoxin family protein	0.60916	4.54032e-07
SMLT_RS21595	hotdog family protein	0.608277	0.00243454
SMLT_RS08270	2-C-methyl-D-erythritol 4-phosphate cytidylyltransferase	0.608055	0.00479861
SMLT_RS02485	ATP-binding cassette domain-containing protein	0.607002	0.231238
SMLT_RS00055	biopolymer transporter ExbD	0.606747	0.026734
SMLT_RS00970	YkgJ family cysteine cluster protein	0.60558	0.0957085
SMLT_RS08130	hypothetical protein	0.605188	0.00871138
SMLT_RS09025	phage portal protein	0.604401	0.128646
SMLT_RS19570	F0F1 ATP synthase subunit gamma	0.604006	0.0129398
SMLT_RS13800	GNAT family N-acetyltransferase	0.603824	0.00252519
SMLT_RS16735	hypothetical protein	0.603823	0.0659017
SMLT_RS18185	DUF58 domain-containing protein	0.603512	0.0265378
SMLT_RS06620	DUF6404 family protein	0.602164	0.00376713
SMLT_RS09150	hypothetical protein	0.600552	0.0889036
SMLT_RS21400	ferredoxin--NADP reductase	0.599881	0.0051645
SMLT_RS13690	DUF2968 domain-containing protein	0.598549	0.00428209
SMLT_RS02560	hypothetical protein	0.598051	0.00103165
SMLT_RS21020	hypothetical protein	0.59655	0.0454183
SMLT_RS21650	hypothetical protein	0.596086	0.000271238
SMLT_RS05000	aminodeoxychorismate synthase component I	0.595846	0.0931232
SMLT_RS20435	hypothetical protein	0.595339	0.0522266
SMLT_RS14290	VirB3 family type IV secretion system protein	0.594771	0.000371944
SMLT_RS03980	peptide-methionine (S)-S-oxide reductase MsrA	0.59277	0.00144248
SMLT_RS02710	D-amino acid dehydrogenase	0.592432	0.0423043
SMLT_RS07205	polyprenyl diphosphate synthase	0.591052	0.0133484
SMLT_RS05690	polyprenyl synthetase family protein	0.590147	0.0338733
SMLT_RS21625	acyl-CoA thioesterase	0.589662	0.00834134
SMLT_RS19820	RNA polymerase sigma factor RpoD	0.588055	0.0478745
SMLT_RS02610	TetR family transcriptional regulator	0.587646	0.0370451
SMLT_RS03890	symmetrical bis(5'-nucleosyl)-tetraphosphatase	0.587233	2.45003e-06
SMLT_RS04960	YceD family protein	0.585431	0.0377501
SMLT_RS19680	glucans biosynthesis glucosyltransferase MdoH	0.58302	0.0032833
SMLT_RS19825	D-aminoacyl-tRNA deacylase	0.582743	0.0159924
SMLT_RS09675	hypothetical protein	0.582499	0.0145725
SMLT_RS11085	flagellin	0.580651	0.0178443
SMLT_RS04320	elongation factor Tu	0.580596	0.0407457
SMLT_RS21480	NAD(P)/FAD-dependent oxidoreductase	0.580388	0.050342
SMLT_RS09090	site-specific DNA-methyltransferase	0.580156	0.00146964
SMLT_RS06540	cytochrome o ubiquinol oxidase subunit I	0.577328	0.00699116
SMLT_RS22405	UvrD-helicase domain-containing protein	0.57728	0.000461595
SMLT_RS06785	GNAT family N-acetyltransferase	0.575223	0.0250834
SMLT_RS16250	phosphoglucosamine mutase	0.574678	0.0351727
SMLT_RS13465	acyl-CoA desaturase	0.573823	0.0511245
SMLT_RS18745	glycosyltransferase	0.572947	0.00525019
SMLT_RS02055	bifunctional proline dehydrogenase/L-glutamate gamma-semialdehyde dehydrogenase PutA	0.572909	0.113388
SMLT_RS00630	AAA family ATPase	0.571991	0.000726288
SMLT_RS02320	hypothetical protein	0.57163	0.105343
SMLT_RS12405	polysaccharide lyase 6 family protein	0.571235	0.012397
SMLT_RS13785	hypothetical protein	0.570589	0.0353516
SMLT_RS11025	hypothetical protein	0.570357	0.000701646
SMLT_RS13735	hypothetical protein	0.570098	0.160844
SMLT_RS00515	hypothetical protein	0.569895	0.00843879
SMLT_RS19625	outer membrane beta-barrel protein	0.568391	0.0782151
SMLT_RS22140	MarR family transcriptional regulator	0.568218	0.182988
SMLT_RS16030	MerR family transcriptional regulator	0.567702	0.00450344
SMLT_RS20350	hypothetical protein	0.567417	0.304277
SMLT_RS23055	hypothetical protein	0.566973	0.0151867
SMLT_RS20155	TetR/AcrR family transcriptional regulator	0.56582	0.000441283
SMLT_RS11360	response regulator transcription factor	0.563959	0.0109056
SMLT_RS13300	helix-turn-helix transcriptional regulator	0.561209	0.0181334
SMLT_RS08500	tRNA-Arg	0.561011	0.0556074
SMLT_RS17765	response regulator transcription factor	0.560272	0.00565198
SMLT_RS04270	transcription termination/antitermination protein NusG	0.560271	0.0382734
SMLT_RS19385	ATP-dependent protease ATPase subunit HslU	0.559991	0.0581201
SMLT_RS15375	hypothetical protein	0.559548	0.0104659
SMLT_RS04520	hypothetical protein	0.559291	0.0491266
SMLT_RS02955	class I SAM-dependent methyltransferase	0.558578	7.49925e-05
SMLT_RS08670	succinate dehydrogenase%2C cytochrome b556 subunit	0.557587	0.000199073
SMLT_RS10915	P-loop NTPase	0.557569	0.00947808
SMLT_RS12205	1-phosphofructokinase family hexose kinase	0.556802	0.0551371
SMLT_RS11250	leucyl/phenylalanyl-tRNA--protein transferase	0.556541	0.000760586
SMLT_RS08080	LysR family transcriptional regulator	0.556344	0.0683469
SMLT_RS06425	murein biosynthesis integral membrane protein MurJ	0.555303	0.0131966
SMLT_RS11010	flagellar hook-basal body complex protein FliE	0.554724	0.0276851
SMLT_RS06025	oligopeptide:H+ symporter	0.554445	0.00799712
SMLT_RS16360	DUF3025 domain-containing protein	0.554419	0.0460446
SMLT_RS06870	2%2C3-diphosphoglycerate-dependent phosphoglycerate mutase	0.553955	0.0340545
SMLT_RS02105	COX15/CtaA family protein	0.551815	0.0527455
SMLT_RS11110	flagellar basal body L-ring protein FlgH	0.551149	0.000617829
SMLT_RS03250	DsbC family protein	0.551033	7.49373e-05
SMLT_RS03750	hypothetical protein	0.549823	0.0530625
SMLT_RS11505	hypothetical protein	0.549018	0.00264433
SMLT_RS08900	isoprenylcysteine carboxylmethyltransferase family protein	0.548053	0.0238553
SMLT_RS16200	NADH-quinone oxidoreductase subunit B	0.546671	0.00740057
SMLT_RS17445	3'(2')%2C5'-bisphosphate nucleotidase CysQ	0.546242	0.00156923
SMLT_RS10715	helix-turn-helix transcriptional regulator	0.544125	0.0174153
SMLT_RS17060	hypothetical protein	0.544108	0.0598896
SMLT_RS18425	EVE domain-containing protein	0.543672	0.00907866
SMLT_RS07170	acyl-ACP--UDP-N-acetylglucosamine O-acyltransferase	0.542998	0.000592883
SMLT_RS09370	hypothetical protein	0.542938	0.112801
SMLT_RS09040	hypothetical protein	0.54241	0.31164
SMLT_RS19930	hypothetical protein	0.542259	0.0103787
SMLT_RS02740	class I SAM-dependent methyltransferase	0.542146	0.013054
SMLT_RS20495	quaternary ammonium compound efflux SMR transporter SugE	0.541479	0.00351521
SMLT_RS20255	phosphoribosylamine--glycine ligase	0.540909	0.00932834
SMLT_RS15885	DUF4034 domain-containing protein	0.54081	0.0486031
SMLT_RS08405	TonB-dependent receptor	0.540375	0.0579694
SMLT_RS01305	zinc-dependent peptidase	0.540036	0.00880283
SMLT_RS14900	hypothetical protein	0.536451	0.00148727
SMLT_RS04690	isocitrate dehydrogenase	0.53629	0.00142479
SMLT_RS06580	cytochrome c biogenesis protein CcsA	0.536194	0.000217572
SMLT_RS12210	fructose-specific PTS transporter subunit EIIC	0.535975	0.00226773
SMLT_RS14905	DUF3037 domain-containing protein	0.535277	0.0106061
SMLT_RS02570	hypothetical protein	0.534213	0.125265
SMLT_RS07610	NAD(P)-binding domain-containing protein	0.532842	7.458e-05
SMLT_RS08505	tRNA-Arg	0.532333	0.0864335
SMLT_RS05320	Holliday junction resolvase RuvX	0.531307	0.024102
SMLT_RS19850	CDP-glycerol glycerophosphotransferase family protein	0.52973	0.000483458
SMLT_RS09640	helix-turn-helix transcriptional regulator	0.529414	0.00281966
SMLT_RS11700	four-helix bundle copper-binding protein	0.529071	0.00572552
SMLT_RS04245	tRNA-Gly	0.529023	0.0888581
SMLT_RS22165	hypothetical protein	0.527683	0.000325678
SMLT_RS06055	hypothetical protein	0.526737	0.0402997
SMLT_RS04990	acyl carrier protein	0.526376	0.0273298
SMLT_RS16155	NADH-quinone oxidoreductase subunit NuoK	0.525162	0.0286485
SMLT_RS11705	DUF411 domain-containing protein	0.523906	0.0241634
SMLT_RS10755	choline dehydrogenase	0.52385	0.0272608
SMLT_RS10215	aminoglycoside phosphotransferase family protein	0.523684	0.0358061
SMLT_RS15745	RNA polymerase-binding protein DksA	0.52084	0.0196259
SMLT_RS13460	tetratricopeptide repeat protein	0.520474	0.147193
SMLT_RS22245	leucine efflux protein LeuE	0.519473	0.0124991
SMLT_RS21385	DUF1203 domain-containing protein	0.519376	0.0660602
SMLT_RS18960	LysR family transcriptional regulator	0.518494	0.067903
SMLT_RS07760	5-(carboxyamino)imidazole ribonucleotide synthase	0.514194	0.00275268
SMLT_RS07985	tRNA-Gly	0.514176	0.118904
SMLT_RS06960	30S ribosomal protein THX	0.514139	0.0156124
SMLT_RS11925	hypothetical protein	0.513765	0.0127094
SMLT_RS14790	formimidoylglutamate deiminase	0.513764	0.144491
SMLT_RS09980	hypothetical protein	0.512987	0.0140907
SMLT_RS15415	superoxide dismutase	0.512706	0.0226622
SMLT_RS11245	translation initiation factor IF-1	0.512576	0.141511
SMLT_RS15135	DUF2058 family protein	0.512482	0.129678
SMLT_RS20520	indole-3-glycerol phosphate synthase TrpC	0.512417	0.136775
SMLT_RS07990	tRNA-Cys	0.512329	0.178679
SMLT_RS08120	hypothetical protein	0.511809	0.0777525
SMLT_RS16595	leucine--tRNA ligase	0.511716	1.71373e-09
SMLT_RS20305	transcription termination factor Rho	0.510374	0.061904
SMLT_RS12800	MerC domain-containing protein	0.509889	0.0212547
SMLT_RS04265	preprotein translocase subunit SecE	0.509414	0.00340113
SMLT_RS08245	3-deoxy-8-phosphooctulonate synthase	0.509053	0.0459333
SMLT_RS23275	hypothetical protein	0.508606	0.04128
SMLT_RS18630	phosphomethylpyrimidine synthase ThiC	0.508479	0.106251
SMLT_RS11430	response regulator	0.508241	0.00399054
SMLT_RS14445	DUF3320 domain-containing protein	0.507967	0.0154827
SMLT_RS08205	hemolysin family protein	0.507616	3.3652e-05
SMLT_RS01585	type II toxin-antitoxin system RelE/ParE family toxin	0.507047	0.157867
SMLT_RS11745	DNA-binding protein	0.503972	0.14681
SMLT_RS11345	hypothetical protein	0.503715	0.0430428
SMLT_RS01075	LysR family transcriptional regulator	0.503524	0.0641698
SMLT_RS05600	Fe-S cluster assembly ATPase SufC	0.503386	0.0199169
SMLT_RS10550	phosphoglycerate dehydrogenase	0.503063	0.000215862
SMLT_RS06415	site-specific integrase	0.50267	0.025826
SMLT_RS04620	ferritin-like domain-containing protein	0.502529	0.000324084
SMLT_RS13870	MFS transporter	0.502488	0.0182935
SMLT_RS18115	outer membrane beta-barrel protein	0.502146	0.00907312
SMLT_RS07910	3-deoxy-manno-octulosonate cytidylyltransferase	0.502099	0.08592
SMLT_RS15760	phytoene synthase	0.501592	0.0644207
SMLT_RS11095	flagellar hook-associated protein FlgK	0.501402	6.5512e-05
SMLT_RS14045	tRNA-Glu	0.497942	0.191088
SMLT_RS15350	carboxymuconolactone decarboxylase family protein	0.497478	0.0387992
SMLT_RS14935	DNA gyrase subunit A	0.496717	0.00011658
SMLT_RS00080	helix-turn-helix domain-containing protein	0.496029	0.00403167
SMLT_RS01865	arginine--tRNA ligase	0.495793	0.0527488
SMLT_RS05545	TonB-dependent receptor	0.495428	1.73954e-07
SMLT_RS05590	cysteine desulfurase	0.492639	0.0173032
SMLT_RS03205	EamA family transporter	0.49218	0.000884501
SMLT_RS19290	rod shape-determining protein RodA	0.490593	0.00352981
SMLT_RS10910	RNA polymerase sigma factor FliA	0.490141	0.0101435
SMLT_RS08400	tRNA-Ser	0.487956	0.196036
SMLT_RS22320	nucleotide-binding protein	0.486996	0.00408749
SMLT_RS02670	DUF4031 domain-containing protein	0.486984	0.0492421
SMLT_RS23610	hypothetical protein	0.486356	0.0218185
SMLT_RS16175	NADH-quinone oxidoreductase subunit NuoG	0.48602	0.0373482
SMLT_RS14110	RNA-binding transcriptional accessory protein	0.48578	0.00463033
SMLT_RS08935	DUF6127 family protein	0.485254	0.0651115
SMLT_RS05595	Fe-S cluster assembly protein SufD	0.484674	0.0813591
SMLT_RS18510	LON peptidase substrate-binding domain-containing protein	0.484411	0.0545185
SMLT_RS21720	hypothetical protein	0.484385	0.0585755
SMLT_RS05355	HPr family phosphocarrier protein	0.484197	0.00766626
SMLT_RS03050	NAD(P)-dependent oxidoreductase	0.484183	0.00116403
SMLT_RS23270	hypothetical protein	0.484087	0.143061
SMLT_RS22135	GTP cyclohydrolase I FolE	0.481236	0.0806124
SMLT_RS09605	SGNH/GDSL hydrolase family protein	0.481044	0.106929
SMLT_RS09055	hypothetical protein	0.480519	0.340205
SMLT_RS19630	glycerol-3-phosphate dehydrogenase	0.480029	0.0421517
SMLT_RS08495	tRNA-Arg	0.479873	0.13449
SMLT_RS20260	DNA-binding transcriptional regulator	0.479558	0.0447499
SMLT_RS06930	transcriptional repressor	0.479371	0.0840768
SMLT_RS08960	DUF2163 domain-containing protein	0.47856	0.166986
SMLT_RS15200	adenylosuccinate lyase	0.478197	0.00394227
SMLT_RS08360	GTPase HflX	0.477816	0.00755947
SMLT_RS06530	GyrI-like domain-containing protein	0.477582	0.0189666
SMLT_RS16165	NADH-quinone oxidoreductase subunit NuoI	0.477211	0.00210569
SMLT_RS11440	hypothetical protein	0.477162	0.106267
SMLT_RS02945	ABC transporter ATP-binding protein	0.475755	0.0487399
SMLT_RS02125	tyrosine-protein phosphatase	0.475423	0.0562713
SMLT_RS07465	phosphate ABC transporter substrate-binding protein PstS	0.474765	0.0649933
SMLT_RS02795	TonB-dependent vitamin B12 receptor	0.474382	0.0526766
SMLT_RS11125	flagellar hook protein FlgE	0.474151	0.010718
SMLT_RS21985	hypothetical protein	0.473961	0.000366626
SMLT_RS16160	NADH-quinone oxidoreductase subunit J	0.471309	0.0148229
SMLT_RS09735	NAD(P)/FAD-dependent oxidoreductase	0.470286	0.00114899
SMLT_RS16010	DUF3011 domain-containing protein	0.469976	0.107141
SMLT_RS21830	TolC family protein	0.468957	0.257738
SMLT_RS07700	WYL domain-containing protein	0.468447	0.0422447
SMLT_RS20300	thioredoxin	0.467178	0.105386
SMLT_RS08180	DUF6164 family protein	0.466973	0.0158538
SMLT_RS10650	MerR family transcriptional regulator	0.466369	0.223586
SMLT_RS09130	DUF6511 domain-containing protein	0.466226	0.178339
SMLT_RS19860	glycosyltransferase family 4 protein	0.466148	0.0257641
SMLT_RS08385	recombination regulator RecX	0.465362	0.00308587
SMLT_RS02985	hypothetical protein	0.46459	0.0044847
SMLT_RS02355	DUF3427 domain-containing protein	0.464441	0.0416612
SMLT_RS09590	RnfH family protein	0.461989	0.0522151
SMLT_RS19945	signal peptide peptidase SppA	0.461697	0.00132592
SMLT_RS02925	YdcH family protein	0.461538	0.194906
SMLT_RS21935	S46 family peptidase	0.460403	0.0075742
SMLT_RS09965	bifunctional methylenetetrahydrofolate dehydrogenase/methenyltetrahydrofolate cyclohydrolase FolD	0.460001	0.00232087
SMLT_RS11340	elongation factor G	0.459978	0.000105624
SMLT_RS21655	acyl carrier protein	0.459753	0.0211988
SMLT_RS19455	DMT family transporter	0.459628	0.0198523
SMLT_RS20180	type II 3-dehydroquinate dehydratase	0.459576	0.142291
SMLT_RS12300	BLUF domain-containing protein	0.45933	0.114424
SMLT_RS06410	type II toxin-antitoxin system RelE/ParE family toxin	0.457188	0.118414
SMLT_RS11570	transposase	0.456852	0.13995
SMLT_RS18430	ribose-5-phosphate isomerase RpiA	0.456657	0.00188749
SMLT_RS19360	multidrug efflux RND transporter outer membrane subunit SmeF	0.455819	0.00229492
SMLT_RS10970	flagellar motor switch protein FliM	0.455153	0.0300128
SMLT_RS03490	type 1 fimbrial protein	0.454727	0.115596
SMLT_RS04305	30S ribosomal protein S12	0.454263	0.109592
SMLT_RS13820	hypothetical protein	0.45426	0.00159019
SMLT_RS05850	metalloregulator ArsR/SmtB family transcription factor	0.454254	0.118104
SMLT_RS03450	hypothetical protein	0.454066	0.0103106
SMLT_RS11490	hypothetical protein	0.452751	0.115233
SMLT_RS18815	CitMHS family transporter	0.451548	0.184942
SMLT_RS11265	thioredoxin-disulfide reductase	0.451309	0.0117336
SMLT_RS02115	hypothetical protein	0.451289	0.0370746
SMLT_RS04750	trigger factor	0.450875	0.11869
SMLT_RS07135	class I SAM-dependent methyltransferase	0.450438	0.0410766
SMLT_RS00960	3-oxoacyl-ACP synthase III	0.449651	0.0159667
SMLT_RS05425	hypothetical protein	0.449018	0.00485396
SMLT_RS17530	glycosyltransferase family 2 protein	0.448762	0.00280912
SMLT_RS09635	molecular chaperone DnaJ	0.447514	0.00718623
SMLT_RS03765	ribokinase	0.446782	0.0138337
SMLT_RS02280	queuosine precursor transporter	0.44623	0.0501235
SMLT_RS15175	membrane protein	0.446003	0.0051982
SMLT_RS20590	Na+/H+ antiporter subunit E	0.44592	0.0515392
SMLT_RS04240	tRNA-Tyr	0.445733	0.0721528
SMLT_RS09690	TIGR00730 family Rossman fold protein	0.445532	0.0555359
SMLT_RS17355	TonB-dependent receptor	0.445355	0.000448095
SMLT_RS04000	nucleoside diphosphate kinase regulator	0.443235	0.0182379
SMLT_RS13640	pilus assembly protein	0.441441	0.0804824
SMLT_RS06625	DUF1801 domain-containing protein	0.440145	0.033371
SMLT_RS20535	SIMPL domain-containing protein	0.439785	0.0215903
SMLT_RS11695	copper homeostasis periplasmic binding protein CopC	0.4394	0.066201
SMLT_RS06760	LysE/ArgO family amino acid transporter	0.439198	0.142904
SMLT_RS02660	hypothetical protein	0.43843	0.000226482
SMLT_RS09250	hypothetical protein	0.438415	0.137842
SMLT_RS08310	hypothetical protein	0.438251	0.00127295
SMLT_RS20065	co-chaperone GroES	0.438044	0.379683
SMLT_RS08305	peptidoglycan DD-metalloendopeptidase family protein	0.437745	0.000907376
SMLT_RS09060	DUF3489 domain-containing protein	0.436468	0.347518
SMLT_RS08695	hypothetical protein	0.435784	0.145283
SMLT_RS11000	flagellar motor switch protein FliG	0.435322	0.0443917
SMLT_RS21740	hypothetical protein	0.434865	0.0427822
SMLT_RS20380	efflux RND transporter permease subunit	0.4347	0.0863726
SMLT_RS20250	bifunctional phosphoribosylaminoimidazolecarboxamide formyltransferase/IMP cyclohydrolase	0.433944	0.0672806
SMLT_RS21640	glycosyltransferase family 2 protein	0.433713	0.244662
SMLT_RS04085	NAD(P) transhydrogenase subunit alpha	0.433572	0.180947
SMLT_RS16580	nicotinate-nucleotide adenylyltransferase	0.433476	0.0667236
SMLT_RS10950	flagellar biosynthetic protein FliQ	0.433201	0.134881
SMLT_RS17895	pilin	0.432666	0.0254015
SMLT_RS02300	hypothetical protein	0.431856	0.0603547
SMLT_RS07935	tRNA-Gly	0.431206	0.288916
SMLT_RS22335	hypothetical protein	0.431082	0.0209758
SMLT_RS22875	IS3 family transposase	0.430397	0.00629659
SMLT_RS08560	ferredoxin family protein	0.429719	0.0498523
SMLT_RS22185	ATP-binding cassette domain-containing protein	0.428333	0.0225972
SMLT_RS09790	ATP-binding cassette domain-containing protein	0.427797	0.00882689
SMLT_RS19995	hypothetical protein	0.426619	0.0513617
SMLT_RS07725	glutathione S-transferase N-terminal domain-containing protein	0.426591	0.0827988
SMLT_RS13360	DUF3348 family protein	0.426392	0.426095
SMLT_RS17775	MipA/OmpV family protein	0.426359	0.0122209
SMLT_RS14295	TrbC/VirB2 family protein	0.426092	0.0216592
SMLT_RS17870	succinate--CoA ligase subunit alpha	0.425855	0.00780654
SMLT_RS10445	N(4)-(beta-N-acetylglucosaminyl)-L-asparaginase	0.4257	0.00411175
SMLT_RS04810	hydroxyacylglutathione hydrolase	0.425417	0.142227
SMLT_RS02870	6-carboxytetrahydropterin synthase QueD	0.425195	0.039586
SMLT_RS07180	UDP-3-O-(3-hydroxymyristoyl)glucosamine N-acyltransferase	0.424322	0.000190878
SMLT_RS01185	NAD-dependent protein deacetylase	0.423694	0.0323857
SMLT_RS07715	cytochrome bc complex cytochrome b subunit	0.422898	0.0315445
SMLT_RS18550	TonB system transport protein ExbD	0.422797	0.145495
SMLT_RS22465	IS3 family transposase	0.422055	0.0143783
SMLT_RS02590	LytTR family DNA-binding domain-containing protein	0.420571	0.0274969
SMLT_RS13490	redoxin domain-containing protein	0.420046	0.0823467
SMLT_RS20575	monovalent cation/H+ antiporter subunit A	0.418218	0.136907
SMLT_RS03470	6%2C7-dimethyl-8-ribityllumazine synthase	0.41794	0.0662002
SMLT_RS13850	SDR family oxidoreductase	0.417825	0.0585107
SMLT_RS05525	FAD:protein FMN transferase	0.417575	0.114298
SMLT_RS15905	SDR family oxidoreductase	0.417266	0.0819749
SMLT_RS02155	hypothetical protein	0.416264	0.00573451
SMLT_RS08125	4Fe-4S binding protein	0.414384	0.075384
SMLT_RS09865	lipopolysaccharide assembly protein LapA domain-containing protein	0.414379	0.123809
SMLT_RS11460	hypothetical protein	0.414203	0.00735756
SMLT_RS11285	replication-associated recombination protein A	0.414159	0.00199027
SMLT_RS17875	ADP-forming succinate--CoA ligase subunit beta	0.412759	0.00681697
SMLT_RS08580	2-amino-4-hydroxy-6-hydroxymethyldihydropteridine diphosphokinase	0.412395	0.0304407
SMLT_RS00750	TonB family protein	0.411502	0.00069616
SMLT_RS10895	chemotaxis protein CheA	0.411218	0.0618644
SMLT_RS04225	TonB-dependent receptor	0.411205	0.000202622
SMLT_RS07265	type I methionyl aminopeptidase	0.410617	0.0115421
SMLT_RS20765	arginine decarboxylase	0.409629	0.119258
SMLT_RS10710	peptide chain release factor 2	0.409363	0.0683319
SMLT_RS00320	LacI family DNA-binding transcriptional regulator	0.408745	0.0408815
SMLT_RS02920	hypothetical protein	0.408652	0.0194416
SMLT_RS20815	hypothetical protein	0.407708	0.121359
SMLT_RS00685	META and DUF4377 domain-containing protein	0.406647	0.0745516
SMLT_RS06660	hypothetical protein	0.40649	0.0307044
SMLT_RS20160	NAD(P)H-dependent oxidoreductase	0.406082	0.0379928
SMLT_RS09180	hypothetical protein	0.40549	0.0283433
SMLT_RS19380	Gfo/Idh/MocA family oxidoreductase	0.404827	0.0753202
SMLT_RS11610	metalloregulator ArsR/SmtB family transcription factor	0.404657	0.141373
SMLT_RS15315	DUF456 domain-containing protein	0.404621	0.0358046
SMLT_RS08835	SDR family NAD(P)-dependent oxidoreductase	0.404208	0.099197
SMLT_RS16230	DUF3413 domain-containing protein	0.404125	0.110621
SMLT_RS16615	CHASE2 domain-containing protein	0.404086	0.0470606
SMLT_RS18180	DUF4381 family protein	0.403827	0.435721
SMLT_RS15430	hypothetical protein	0.403111	0.0366993
SMLT_RS17610	alpha/beta hydrolase	0.402422	0.021353
SMLT_RS14460	hypothetical protein	0.402416	0.00817322
SMLT_RS17780	ATP-dependent chaperone ClpB	0.402122	0.0312429
SMLT_RS10070	TetR/AcrR family transcriptional regulator	0.402001	0.153744
SMLT_RS21305	bestrophin family protein	0.400926	0.00723558
SMLT_RS05475	DnaA regulatory inactivator Hda	0.400686	0.0108041
SMLT_RS08235	hypothetical protein	0.400488	0.167702
SMLT_RS10390	ATP phosphoribosyltransferase	0.399095	0.119965
SMLT_RS02150	tRNA (adenosine(37)-N6)-threonylcarbamoyltransferase complex transferase subunit TsaD	0.398907	0.0197281
SMLT_RS15460	Rne/Rng family ribonuclease	0.397855	0.00899932
SMLT_RS19475	M3 family metallopeptidase	0.397777	0.0690577
SMLT_RS04095	hypothetical protein	0.397455	0.0623457
SMLT_RS09665	ATP-binding cassette domain-containing protein	0.396496	0.0336662
SMLT_RS19315	carbohydrate kinase family protein	0.396259	0.00217024
SMLT_RS08135	group III truncated hemoglobin	0.395601	0.0334429
SMLT_RS17260	ATP-binding protein	0.395471	0.0179386
SMLT_RS20415	regulatory signaling modulator protein AmpE	0.395308	0.03278
SMLT_RS08635	bifunctional 4-hydroxy-2-oxoglutarate aldolase/2-dehydro-3-deoxy-phosphogluconate aldolase	0.395126	0.0327954
SMLT_RS20515	haloacid dehalogenase-like hydrolase	0.394876	0.113307
SMLT_RS06630	DUF1801 domain-containing protein	0.394601	0.0370357
SMLT_RS18125	MBL fold metallo-hydrolase	0.393214	0.0400146
SMLT_RS09420	hypothetical protein	0.392986	0.193718
SMLT_RS08675	succinate dehydrogenase%2C hydrophobic membrane anchor protein	0.39229	0.0219539
SMLT_RS15340	fumarate hydratase	0.391484	0.225886
SMLT_RS17535	hypothetical protein	0.391211	0.0423217
SMLT_RS21260	glutathionylspermidine synthase family protein	0.391028	0.129788
SMLT_RS20230	hypothetical protein	0.390942	0.583596
SMLT_RS17275	YceI family protein	0.390391	0.00811136
SMLT_RS16785	Glu/Leu/Phe/Val dehydrogenase	0.389592	0.017863
SMLT_RS03060	glycosyltransferase	0.38949	0.0152085
SMLT_RS10645	NAD(P)H-dependent oxidoreductase	0.38904	0.151695
SMLT_RS03830	diacylglycerol kinase	0.388915	0.00435162
SMLT_RS16465	peptidylprolyl isomerase	0.388881	0.00214054
SMLT_RS00190	RHS repeat protein	0.388836	0.0429139
SMLT_RS16015	hypothetical protein	0.387683	0.0172826
SMLT_RS06965	ectonucleotide pyrophosphatase/phosphodiesterase	0.386894	0.0581148
SMLT_RS20405	CD225/dispanin family protein	0.386442	0.103979
SMLT_RS00975	AMP-binding protein	0.386146	0.0157841
SMLT_RS15140	SlyX family protein	0.385091	0.179681
SMLT_RS15235	hypothetical protein	0.384189	0.157527
SMLT_RS04740	hypothetical protein	0.383904	0.182956
SMLT_RS10235	class I SAM-dependent methyltransferase	0.383788	0.00822886
SMLT_RS14055	tRNA-Glu	0.383552	0.371605
SMLT_RS02960	glycoside hydrolase family 99-like domain-containing protein	0.383191	0.000850207
SMLT_RS06105	PH domain-containing protein	0.383144	0.0436058
SMLT_RS09815	efflux RND transporter permease subunit	0.382804	0.0694211
SMLT_RS16875	23S rRNA (uracil(1939)-C(5))-methyltransferase RlmD	0.382623	0.00667492
SMLT_RS18690	SDR family oxidoreductase	0.381768	0.0338833
SMLT_RS16770	RNA-binding protein	0.381615	0.0267678
SMLT_RS09905	nucleoside-diphosphate kinase	0.381109	0.204307
SMLT_RS09650	pyridoxal kinase	0.380868	0.0103955
SMLT_RS01335	integrase	0.380582	0.00394443
SMLT_RS06075	GNAT family N-acetyltransferase	0.380379	0.154882
SMLT_RS17065	alpha/beta hydrolase	0.379948	0.0466452
SMLT_RS11325	heme ABC transporter ATP-binding protein	0.379753	0.250496
SMLT_RS05700	TonB-dependent receptor	0.379317	0.0172169
SMLT_RS17080	methyl-accepting chemotaxis protein	0.378491	0.292991
SMLT_RS17840	DUF4166 domain-containing protein	0.378151	0.149678
SMLT_RS10605	SDR family oxidoreductase	0.378119	0.0550338
SMLT_RS12270	ABC transporter permease	0.377542	0.0344086
SMLT_RS09240	hypothetical protein	0.377315	0.305837
SMLT_RS12765	MFS transporter	0.376423	0.0980464
SMLT_RS16800	hypothetical protein	0.376412	0.103298
SMLT_RS08750	hypothetical protein	0.376282	0.00812141
SMLT_RS21990	twin-arginine translocase subunit TatC	0.376139	0.00227474
SMLT_RS05635	hypothetical protein	0.375534	0.107404
SMLT_RS07890	MotA/TolQ/ExbB proton channel family protein	0.375407	0.00783031
SMLT_RS23165	hypothetical protein	0.375119	0.0574786
SMLT_RS02120	bile acid:sodium symporter	0.374933	0.001671
SMLT_RS16170	NADH-quinone oxidoreductase subunit NuoH	0.374776	0.0592227
SMLT_RS10865	response regulator	0.374557	0.0339404
SMLT_RS16150	NADH-quinone oxidoreductase subunit L	0.374504	0.0981058
SMLT_RS09085	hypothetical protein	0.374133	0.054184
SMLT_RS03105	hypothetical protein	0.374101	0.0177364
SMLT_RS18215	pilus assembly protein PilM	0.373831	0.0529649
SMLT_RS18000	Rieske (2Fe-2S) protein	0.373465	0.0773674
SMLT_RS13630	Flp family type IVb pilin	0.372803	0.151092
SMLT_RS23310	tautomerase family protein	0.372627	0.15055
SMLT_RS02400	hypothetical protein	0.372588	0.038846
SMLT_RS03345	nicotinate phosphoribosyltransferase	0.372467	0.00506866
SMLT_RS21250	DUF58 domain-containing protein	0.372457	0.0604116
SMLT_RS18560	YbaN family protein	0.37197	0.111639
SMLT_RS00595	TldD/PmbA family protein	0.371902	0.0749281
SMLT_RS21585	beta-ketoacyl-ACP synthase	0.371678	0.0354898
SMLT_RS22080	GYF domain-containing protein	0.370788	0.050605
SMLT_RS03220	leucyl aminopeptidase	0.370615	0.0902938
SMLT_RS21295	hypothetical protein	0.370395	0.00397851
SMLT_RS09825	GNAT family N-acetyltransferase	0.370363	0.0829049
SMLT_RS11155	flagellar biosynthesis anti-sigma factor FlgM	0.370081	0.210589
SMLT_RS18615	helix-turn-helix transcriptional regulator	0.370049	0.0303543
SMLT_RS15270	glutathione S-transferase family protein	0.368324	0.064926
SMLT_RS06645	RNA-binding S4 domain-containing protein	0.368089	0.0150742
SMLT_RS13370	OmpA family protein	0.368003	0.383721
SMLT_RS08955	hypothetical protein	0.367983	0.619334
SMLT_RS14105	PAS domain S-box protein	0.366597	0.0420259
SMLT_RS16180	NADH-quinone oxidoreductase subunit NuoF	0.366545	0.102929
SMLT_RS21675	cytochrome d ubiquinol oxidase subunit II	0.366524	0.224508
SMLT_RS18405	YecA family protein	0.364525	0.0122995
SMLT_RS19250	lipoyl(octanoyl) transferase LipB	0.363674	0.00268362
SMLT_RS04470	3-deoxy-7-phosphoheptulonate synthase class II	0.363669	0.0103459
SMLT_RS17110	protease modulator HflC	0.363368	0.0609339
SMLT_RS20100	arylamine N-acetyltransferase	0.363286	0.126539
SMLT_RS23515	VENN motif pre-toxin domain-containing protein	0.363211	0.0399537
SMLT_RS02775	NAD(P)H-binding protein	0.361879	0.100787
SMLT_RS00680	META domain-containing protein	0.361521	0.0223501
SMLT_RS22150	HlyD family secretion protein	0.361111	0.176366
SMLT_RS03835	TerC family protein	0.360566	0.0243349
SMLT_RS10930	flagellar biosynthesis protein FlhB	0.359435	0.0156975
SMLT_RS06060	cell division topological specificity factor MinE	0.359418	0.0690653
SMLT_RS03590	undecaprenyldiphospho-muramoylpentapeptide beta-N-acetylglucosaminyltransferase	0.359341	0.12321
SMLT_RS19255	YbeD family protein	0.35825	0.154956
SMLT_RS12390	hypothetical protein	0.358092	0.0258159
SMLT_RS01675	hypothetical protein	0.357888	0.0475112
SMLT_RS09210	XRE family transcriptional regulator	0.357559	0.126169
SMLT_RS19365	multidrug efflux RND transporter permease subunit SmeE	0.357418	0.0523898
SMLT_RS07475	OprO/OprP family phosphate-selective porin	0.357058	0.00197168
SMLT_RS08740	16S rRNA (guanine(966)-N(2))-methyltransferase RsmD	0.356436	0.142078
SMLT_RS03540	DM13 domain-containing protein	0.355627	0.0108
SMLT_RS13280	hypothetical protein	0.355544	0.0541971
SMLT_RS00135	ATP-binding protein	0.355272	0.0369002
SMLT_RS00015	DNA replication/repair protein RecF	0.354598	0.0329245
SMLT_RS03905	4-hydroxythreonine-4-phosphate dehydrogenase PdxA	0.354476	0.0396592
SMLT_RS19405	diaminopimelate epimerase	0.354436	0.0372016
SMLT_RS06455	lysoplasmalogenase	0.353479	0.196142
SMLT_RS05605	hypothetical protein	0.353417	0.0763134
SMLT_RS16910	DUF4845 domain-containing protein	0.353209	0.0960302
SMLT_RS17685	Holliday junction branch migration protein RuvA	0.353027	0.0168597
SMLT_RS09780	YeiH family protein	0.352113	0.0514989
SMLT_RS16190	NADH-quinone oxidoreductase subunit D	0.351887	0.0774647
SMLT_RS13285	hypothetical protein	0.351722	0.0434431
SMLT_RS08395	carbon storage regulator CsrA	0.351661	0.285878
SMLT_RS15625	cytochrome ubiquinol oxidase subunit I	0.351362	0.0439058
SMLT_RS15240	alkaline phosphatase D family protein	0.351275	0.198082
SMLT_RS06380	hypothetical protein	0.351225	0.107537
SMLT_RS19450	methionine ABC transporter ATP-binding protein	0.350976	0.0636926
SMLT_RS00860	Ax21 family protein	0.350261	0.338971
SMLT_RS07160	ribonuclease HII	0.350229	0.0607362
SMLT_RS08170	TIGR03862 family flavoprotein	0.350165	0.161923
SMLT_RS09005	hypothetical protein	0.34914	0.430592
SMLT_RS09035	hypothetical protein	0.349003	0.584047
SMLT_RS08260	phosphopyruvate hydratase	0.348107	0.129083
SMLT_RS19185	2-amino-4-hydroxy-6-hydroxymethyldihydropteridine diphosphokinase	0.348096	0.0521142
SMLT_RS10535	amino acid permease	0.34792	0.000382093
SMLT_RS07450	phosphate ABC transporter ATP-binding protein PstB	0.347679	0.0427495
SMLT_RS15225	dihydrolipoyl dehydrogenase	0.347655	0.0162118
SMLT_RS12200	phosphoenolpyruvate--protein phosphotransferase	0.346875	0.0862118
SMLT_RS20770	polyamine aminopropyltransferase	0.346679	0.0474149
SMLT_RS00025	CPBP family intramembrane metalloprotease	0.346165	0.038219
SMLT_RS03685	Cys-tRNA(Pro) deacylase	0.345873	0.302868
SMLT_RS00965	alpha/beta fold hydrolase	0.345221	0.204449
SMLT_RS21880	16S rRNA (guanine(527)-N(7))-methyltransferase RsmG	0.344376	0.0231305
SMLT_RS14455	AAA family ATPase	0.344236	0.015302
SMLT_RS11470	hypothetical protein	0.344101	0.392322
SMLT_RS15230	hypothetical protein	0.344071	0.287749
SMLT_RS14500	hypothetical protein	0.343523	0.26206
SMLT_RS11710	nuclear transport factor 2 family protein	0.343523	0.0896809
SMLT_RS16870	CYTH domain-containing protein	0.343424	0.233565
SMLT_RS18295	DNA-directed RNA polymerase subunit omega	0.34322	0.355169
SMLT_RS07780	SDR family NAD(P)-dependent oxidoreductase	0.342922	0.0510631
SMLT_RS18400	aminopeptidase P N-terminal domain-containing protein	0.341733	0.00339892
SMLT_RS07460	phosphate ABC transporter permease subunit PstC	0.341588	0.134913
SMLT_RS09260	recombination-associated protein RdgC	0.341056	0.167368
SMLT_RS01815	Ax21 family protein	0.34087	0.35202
SMLT_RS23545	hypothetical protein	0.340115	0.196556
SMLT_RS11240	hypothetical protein	0.340019	0.202252
SMLT_RS07140	CopD family protein	0.339883	0.00221582
SMLT_RS22725	transcriptional regulator CopL	0.339204	0.225847
SMLT_RS17075	hypothetical protein	0.338994	0.30549
SMLT_RS06505	lipoprotein	0.338986	0.00331342
SMLT_RS06030	heparan-alpha-glucosaminide N-acetyltransferase domain-containing protein	0.338656	0.172894
SMLT_RS04855	3-deoxy-D-manno-octulosonic acid kinase	0.338612	0.206329
SMLT_RS21310	hypothetical protein	0.338457	0.182504
SMLT_RS05550	hypothetical protein	0.338226	0.357679
SMLT_RS12275	ABC transporter ATP-binding protein	0.337898	0.0387836
SMLT_RS11725	copper resistance system multicopper oxidase	0.337659	0.187084
SMLT_RS16900	GTPase Era	0.337477	0.000372898
SMLT_RS01545	site-specific DNA-methyltransferase	0.337417	0.159926
SMLT_RS17680	potassium transporter Kup	0.337145	0.0018808
SMLT_RS22520	nucleoid-associated protein	0.337058	0.0131495
SMLT_RS06430	bifunctional riboflavin kinase/FAD synthetase	0.337027	0.0704328
SMLT_RS05115	hypothetical protein	0.336596	0.434565
SMLT_RS02715	alanine racemase	0.336516	0.0690082
SMLT_RS23110	hypothetical protein	0.336494	0.054039
SMLT_RS03425	hypothetical protein	0.335723	0.113084
SMLT_RS06955	MerC domain-containing protein	0.335677	0.355941
SMLT_RS00560	hypothetical protein	0.335618	0.273116
SMLT_RS04860	MBL fold metallo-hydrolase	0.335411	0.00148326
SMLT_RS19270	septal ring lytic transglycosylase RlpA family protein	0.335168	0.206622
SMLT_RS01740	IS110-like element ISStma6 family transposase	0.334211	0.0350664
SMLT_RS18705	efflux RND transporter periplasmic adaptor subunit	0.334067	0.284104
SMLT_RS21190	multidrug efflux transporter outer membrane subunit SmeC	0.333855	0.140437
SMLT_RS09715	protein translocase subunit SecD	0.33318	0.168844
SMLT_RS19015	MBL fold metallo-hydrolase	0.332087	0.0730319
SMLT_RS16920	translation elongation factor 4	0.331826	0.241064
SMLT_RS09275	hypothetical protein	0.331268	0.524421
SMLT_RS09875	glycosyltransferase family 4 protein	0.331077	0.328774
SMLT_RS00325	immunity 26 domain-containing protein	0.330888	0.233307
SMLT_RS06525	hypothetical protein	0.330781	0.050386
SMLT_RS03090	glucose-1-phosphate thymidylyltransferase RfbA	0.330483	0.131001
SMLT_RS00890	TonB-dependent siderophore receptor	0.330245	0.181766
SMLT_RS13450	superoxide dismutase	0.329892	0.321753
SMLT_RS11300	IS110-like element ISStma6 family transposase	0.329886	0.054594
SMLT_RS15505	BolA family transcriptional regulator	0.329822	0.0627561
SMLT_RS01560	NYN domain-containing protein	0.329741	0.147997
SMLT_RS15410	endonuclease/exonuclease/phosphatase family protein	0.329045	0.0598082
SMLT_RS08290	5'/3'-nucleotidase SurE	0.328881	0.0213275
SMLT_RS18025	rRNA methyltransferase	0.328543	0.0894346
SMLT_RS00345	patatin-like phospholipase family protein	0.328379	0.223977
SMLT_RS02790	phosphoglycolate phosphatase	0.328311	0.0740906
SMLT_RS06600	30S ribosomal protein S16	0.32762	0.33809
SMLT_RS18285	RidA family protein	0.327364	0.0920317
SMLT_RS04615	amidophosphoribosyltransferase	0.32729	0.00957283
SMLT_RS20240	bifunctional alpha/beta hydrolase/class I SAM-dependent methyltransferase	0.326857	0.054172
SMLT_RS03925	cob(I)yrinic acid a%2Cc-diamide adenosyltransferase	0.326306	0.127666
SMLT_RS15910	methylated-DNA--[protein]-cysteine S-methyltransferase	0.326227	0.0105851
SMLT_RS21170	YdcF family protein	0.325919	0.0209494
SMLT_RS14530	HIRAN domain-containing protein	0.325836	0.0237929
SMLT_RS13115	AzlC family ABC transporter permease	0.325063	0.183524
SMLT_RS09380	hypothetical protein	0.324983	0.242418
SMLT_RS11320	iron ABC transporter permease	0.324906	0.0804334
SMLT_RS17020	hypothetical protein	0.324421	0.377082
SMLT_RS00020	DNA topoisomerase (ATP-hydrolyzing) subunit B	0.323636	0.00817947
SMLT_RS20295	ATP-dependent RNA helicase RhlB	0.323277	0.12697
SMLT_RS02130	DNA primase	0.323167	0.0756835
SMLT_RS19870	glycosyltransferase family 39 protein	0.322888	0.0106607
SMLT_RS16510	DUF4870 domain-containing protein	0.322633	0.0412635
SMLT_RS01420	phage tail protein	0.322499	0.446549
SMLT_RS15170	ABC transporter ATP-binding protein	0.32247	0.0399393
SMLT_RS08225	GNAT family N-acetyltransferase	0.322023	0.117261
SMLT_RS09820	TraB/GumN family protein	0.321613	0.174255
SMLT_RS15595	cytochrome c-type biogenesis protein CcmH	0.320948	0.281374
SMLT_RS18685	3-isopropylmalate dehydrogenase	0.320899	0.28821
SMLT_RS09785	LysR family transcriptional regulator	0.320659	0.160666
SMLT_RS17365	alpha/beta hydrolase	0.318984	0.457873
SMLT_RS15215	2-oxoglutarate dehydrogenase E1 component	0.318964	0.0280582
SMLT_RS19305	rod shape-determining protein MreC	0.318605	0.102893
SMLT_RS01755	M17 family metallopeptidase	0.31849	0.144134
SMLT_RS22690	IS3 family transposase	0.318101	0.0229457
SMLT_RS07415	ligand-binding sensor domain-containing diguanylate cyclase	0.317677	0.038752
SMLT_RS01695	TonB-dependent receptor	0.317477	0.112768
SMLT_RS01130	TetR/AcrR family transcriptional regulator	0.317227	0.131592
SMLT_RS14025	heavy metal-responsive transcriptional regulator	0.317071	0.162151
SMLT_RS09760	glutathione S-transferase	0.316988	0.147111
SMLT_RS02395	hypothetical protein	0.316546	0.0308207
SMLT_RS15920	tRNA-Phe	0.316393	0.539145
SMLT_RS08340	IS110-like element ISStma7 family transposase	0.314933	0.193083
SMLT_RS20430	polymer-forming cytoskeletal protein	0.31471	0.217097
SMLT_RS16690	DUF998 domain-containing protein	0.314472	0.0403628
SMLT_RS16145	NADH-quinone oxidoreductase subunit M	0.314429	0.0929017
SMLT_RS21145	biotin synthase BioB	0.314414	0.161958
SMLT_RS03445	hypothetical protein	0.314364	0.043113
SMLT_RS12900	glycine betaine/L-proline transporter ProP	0.314269	0.0225486
SMLT_RS22640	AAA family ATPase	0.313769	0.132478
SMLT_RS02785	class I SAM-dependent methyltransferase	0.313445	0.225916
SMLT_RS02680	flagellar motor protein MotB	0.313398	0.0540375
SMLT_RS11140	flagellar basal body rod protein FlgB	0.313362	0.15974
SMLT_RS19845	PH domain-containing protein	0.313234	0.107955
SMLT_RS23620	pilus assembly protein TadG-related protein	0.313157	0.0736589
SMLT_RS17660	protein TolR	0.312907	0.072158
SMLT_RS03545	NRDE family protein	0.312694	0.0552829
SMLT_RS13325	RcnB family protein	0.312693	0.306539
SMLT_RS05290	IS110-like element ISStma7 family transposase	0.312519	0.194727
SMLT_RS20265	type II toxin-antitoxin system RelE/ParE family toxin	0.312448	0.198658
SMLT_RS19295	penicillin-binding protein 2	0.311964	0.016508
SMLT_RS14850	hypothetical protein	0.311475	0.114907
SMLT_RS12460	hypothetical protein	0.311186	0.238116
SMLT_RS09705	tRNA guanosine(34) transglycosylase Tgt	0.310699	0.254554
SMLT_RS07980	tRNA-Gly	0.310544	0.316101
SMLT_RS14985	DUF1963 domain-containing protein	0.310298	0.26392
SMLT_RS03900	16S rRNA (adenine(1518)-N(6)/adenine(1519)-N(6))-dimethyltransferase RsmA	0.310171	0.00992461
SMLT_RS08095	DUF6265 family protein	0.309882	0.121287
SMLT_RS10475	TonB-dependent receptor	0.30836	0.00137895
SMLT_RS07615	polyamine ABC transporter ATP-binding protein	0.307856	0.0221421
SMLT_RS15975	DUF1653 domain-containing protein	0.307787	0.075269
SMLT_RS04465	TonB-dependent receptor	0.307502	0.00712968
SMLT_RS06835	hypothetical protein	0.307201	0.125895
SMLT_RS11065	flagellar export chaperone FliS	0.307008	0.155976
SMLT_RS02990	GtrA family protein	0.306728	0.0453804
SMLT_RS18670	class I SAM-dependent methyltransferase	0.306427	0.595964
SMLT_RS18455	glutamate-1-semialdehyde 2%2C1-aminomutase	0.306051	0.0412166
SMLT_RS18995	NAD(P)-dependent alcohol dehydrogenase	0.305515	0.508597
SMLT_RS01020	PIG-L family deacetylase	0.305108	0.167082
SMLT_RS02690	peptide-methionine (R)-S-oxide reductase MsrB	0.30459	0.182053
SMLT_RS21275	ATP-dependent DNA helicase DinG	0.304502	0.183105
SMLT_RS05510	murein L%2CD-transpeptidase catalytic domain family protein	0.30427	0.229479
SMLT_RS11295	hypothetical protein	0.304194	0.211662
SMLT_RS03405	energy-dependent translational throttle protein EttA	0.303836	0.0904793
SMLT_RS09290	hypothetical protein	0.303506	0.154373
SMLT_RS09140	ATP-binding protein	0.303376	0.375457
SMLT_RS16755	DksA/TraR family C4-type zinc finger protein	0.303326	0.249681
SMLT_RS04845	DUF6165 family protein	0.303245	0.0325179
SMLT_RS08840	efflux RND transporter periplasmic adaptor subunit	0.302931	0.162263
SMLT_RS02295	DUF2145 domain-containing protein	0.302778	0.0081319
SMLT_RS12480	twin-arginine translocation signal domain-containing protein	0.302459	0.102331
SMLT_RS06445	4-hydroxy-3-methylbut-2-enyl diphosphate reductase	0.302049	0.0553708
SMLT_RS20120	DUF2141 domain-containing protein	0.301852	0.442796
SMLT_RS17845	peptidoglycan editing factor PgeF	0.301671	0.266735
SMLT_RS15820	acetoacetyl-CoA reductase	0.301654	0.0208226
SMLT_RS16055	translation initiation factor IF-3	0.301382	0.240984
SMLT_RS04865	nuclear transport factor 2 family protein	0.300983	0.151651
SMLT_RS04155	glutamyl-tRNA reductase	0.300957	0.12408
SMLT_RS10900	protein phosphatase CheZ	0.300862	0.22511
SMLT_RS19815	hypothetical protein	0.300081	0.100704
SMLT_RS19975	NYN domain-containing protein	0.299823	0.237059
SMLT_RS18655	acetolactate synthase	0.299691	0.61584
SMLT_RS08115	hypothetical protein	0.299577	0.123947
SMLT_RS05020	PilZ domain-containing protein	0.299414	0.15914
SMLT_RS17190	propionate catabolism operon regulatory protein PrpR	0.299196	0.0760353
SMLT_RS00310	bifunctional 4-hydroxy-2-oxoglutarate aldolase/2-dehydro-3-deoxy-phosphogluconate aldolase	0.299108	0.0691704
SMLT_RS08925	lysozyme	0.298907	0.39132
SMLT_RS01905	potassium-transporting ATPase subunit KdpC	0.298823	0.605979
SMLT_RS05400	LPS export ABC transporter periplasmic protein LptC	0.298777	0.0192424
SMLT_RS06650	DUF937 domain-containing protein	0.298365	0.0278738
SMLT_RS08680	succinate dehydrogenase flavoprotein subunit	0.298255	0.115731
SMLT_RS00575	DUF58 domain-containing protein	0.297985	0.475393
SMLT_RS06260	EexN family lipoprotein	0.297638	0.133176
SMLT_RS10940	bifunctional diguanylate cyclase/phosphodiesterase	0.297365	0.0413902
SMLT_RS08315	Mth938-like domain-containing protein	0.297036	0.0877808
SMLT_RS16995	glycosyltransferase family 39 protein	0.296917	0.0337332
SMLT_RS04815	hypothetical protein	0.296594	0.0737749
SMLT_RS19465	DUF1415 domain-containing protein	0.296407	0.0443737
SMLT_RS14165	8-oxo-dGTP diphosphatase	0.296362	0.0338773
SMLT_RS23600	zonular occludens toxin domain-containing protein	0.296299	0.369273
SMLT_RS18485	NAD(P)-dependent oxidoreductase	0.296182	0.158526
SMLT_RS11055	PilZ domain-containing protein	0.296012	0.142378
SMLT_RS18710	TetR/AcrR family transcriptional regulator	0.295829	0.0313218
SMLT_RS09850	(d)CMP kinase	0.295265	0.144032
SMLT_RS01795	hypothetical protein	0.295248	0.14708
SMLT_RS16795	thiolase family protein	0.295217	0.0635416
SMLT_RS07000	5-demethoxyubiquinol-8 5-hydroxylase UbiM	0.294948	0.235095
SMLT_RS14695	site-specific integrase	0.294498	0.109728
SMLT_RS02305	mitochondrial fission ELM1 family protein	0.294441	0.134763
SMLT_RS05450	hypothetical protein	0.29414	0.117476
SMLT_RS14655	hypothetical protein	0.293882	0.240243
SMLT_RS15670	poly-beta-1%2C6-N-acetyl-D-glucosamine biosynthesis protein PgaD	0.293814	0.308961
SMLT_RS22190	MlaE family lipid ABC transporter permease subunit	0.293478	0.237025
SMLT_RS14550	hypothetical protein	0.293228	0.32301
SMLT_RS03880	dihydrofolate reductase	0.292882	0.118103
SMLT_RS14510	adhesin	0.292812	0.0232557
SMLT_RS10565	DUF4105 domain-containing protein	0.292735	0.316944
SMLT_RS01045	lysophospholipid acyltransferase family protein	0.292298	0.0759185
SMLT_RS20095	methyl-accepting chemotaxis protein	0.291664	0.0896326
SMLT_RS13570	LysR family transcriptional regulator	0.290782	0.104642
SMLT_RS10685	DUF1176 domain-containing protein	0.290594	0.367154
SMLT_RS03520	metal-dependent hydrolase	0.288606	0.0606897
SMLT_RS11220	hypothetical protein	0.288598	0.0479691
SMLT_RS12220	aromatic alcohol reductase	0.287015	0.0231734
SMLT_RS07765	carboxymuconolactone decarboxylase family protein	0.286697	0.105602
SMLT_RS19245	lipoyl synthase	0.286155	0.00255855
SMLT_RS06405	DNA-binding transcriptional regulator	0.286103	0.329826
SMLT_RS16555	TonB-dependent receptor	0.285968	0.283005
SMLT_RS19885	peptide deformylase	0.285769	0.0773057
SMLT_RS15265	MFS transporter	0.285548	0.0490685
SMLT_RS01195	LysR family transcriptional regulator	0.283602	0.0682709
SMLT_RS07960	ABC transporter ATP-binding protein	0.283268	0.259734
SMLT_RS08480	TonB-dependent siderophore receptor	0.283146	0.403336
SMLT_RS22650	transfer-messenger RNA	0.282987	0.157024
SMLT_RS07900	lipid A export permease/ATP-binding protein MsbA	0.282886	0.0790049
SMLT_RS10695	DUF2135 domain-containing protein	0.2824	0.124632
SMLT_RS07655	hypothetical protein	0.282211	0.181893
SMLT_RS16610	FecR domain-containing protein	0.282042	0.354123
SMLT_RS00115	integrase	0.282004	0.0365786
SMLT_RS19200	response regulator	0.281924	0.0863341
SMLT_RS15900	hypothetical protein	0.281565	0.223465
SMLT_RS11910	ATP-binding protein	0.281539	0.162892
SMLT_RS06935	HlyD family secretion protein	0.281529	0.108642
SMLT_RS05350	phosphoenolpyruvate--protein phosphotransferase	0.281449	0.0652723
SMLT_RS14700	tRNA-Ser	0.280875	0.176324
SMLT_RS00045	TonB-system energizer ExbB	0.280672	0.103896
SMLT_RS03340	glycosyltransferase family 2 protein	0.28034	0.144416
SMLT_RS17130	DnaJ domain-containing protein	0.280222	0.176563
SMLT_RS21255	hypothetical protein	0.280125	0.26615
SMLT_RS11060	hypothetical protein	0.279873	0.170889
SMLT_RS06355	helix-turn-helix domain-containing protein	0.279779	0.112641
SMLT_RS08665	folate-binding protein YgfZ	0.279096	0.091614
SMLT_RS17540	hypothetical protein	0.278927	0.199009
SMLT_RS15590	DsbE family thiol:disulfide interchange protein	0.278758	0.0739761
SMLT_RS18435	DUF192 domain-containing protein	0.278712	0.184308
SMLT_RS15740	MFS transporter	0.278554	0.202909
SMLT_RS05035	phage tail protein	0.278202	0.0228097
SMLT_RS10400	histidinol-phosphate transaminase	0.277979	0.28087
SMLT_RS13495	manganese-binding transcriptional regulator MntR	0.277841	0.238881
SMLT_RS07970	hypothetical protein	0.277807	0.137516
SMLT_RS06180	excinuclease ABC subunit UvrA	0.277532	0.280444
SMLT_RS18035	GNAT family N-acetyltransferase	0.277493	0.0244155
SMLT_RS20605	sodium:calcium antiporter	0.276843	0.0307699
SMLT_RS15995	LysE family translocator	0.276245	0.367263
SMLT_RS19670	sensor histidine kinase	0.275613	0.112332
SMLT_RS17980	sulfur carrier protein ThiS	0.275602	0.115818
SMLT_RS08735	molecular chaperone HtpG	0.27521	0.275674
SMLT_RS01860	SPOR domain-containing protein	0.274959	0.0200821
SMLT_RS08685	succinate dehydrogenase iron-sulfur subunit	0.274808	0.114671
SMLT_RS00765	porphyrin biosynthesis protein	0.274634	0.0376114
SMLT_RS04955	Maf family nucleotide pyrophosphatase	0.273961	0.039945
SMLT_RS03690	adenosylhomocysteinase	0.273372	0.138853
SMLT_RS20195	hypothetical protein	0.273081	0.0379275
SMLT_RS23675	hypothetical protein	0.27223	0.327179
SMLT_RS03615	cell division protein FtsZ	0.271887	0.132367
SMLT_RS00050	biopolymer transporter ExbD	0.271851	0.167007
SMLT_RS21915	acetate--CoA ligase	0.271375	0.286444
SMLT_RS10570	ATP-binding protein	0.271225	0.157258
SMLT_RS01375	hypothetical protein	0.271128	0.589122
SMLT_RS03330	IS110-like element ISStma7 family transposase	0.271023	0.260687
SMLT_RS14240	hypothetical protein	0.270735	0.0826259
SMLT_RS16710	alkylphosphonate utilization protein	0.270727	0.159704
SMLT_RS18280	ATP-dependent DNA helicase RecG	0.270458	0.247258
SMLT_RS06335	replication initiator protein A	0.270024	0.250552
SMLT_RS20775	aspartyl/asparaginyl beta-hydroxylase domain-containing protein	0.26994	0.0501559
SMLT_RS00030	M48 family metallopeptidase	0.269838	0.246634
SMLT_RS09485	hypothetical protein	0.269459	0.305083
SMLT_RS05520	sulfite reductase subunit alpha	0.269373	0.513733
SMLT_RS06005	hypothetical protein	0.268719	0.0677984
SMLT_RS04770	HU family DNA-binding protein	0.268398	0.0921482
SMLT_RS17195	SMI1/KNR4 family protein	0.268086	0.0851805
SMLT_RS06375	hypothetical protein	0.267987	0.158455
SMLT_RS04840	autotransporter domain-containing protein	0.267926	0.00806036
SMLT_RS07825	tRNA-Asn	0.267859	0.476691
SMLT_RS10060	GNAT family N-acetyltransferase	0.267412	0.173859
SMLT_RS08525	DUF1275 domain-containing protein	0.267309	0.260804
SMLT_RS02325	hypothetical protein	0.266577	0.0819519
SMLT_RS06065	septum site-determining protein MinD	0.265475	0.0480134
SMLT_RS10830	IS110-like element ISStma7 family transposase	0.265423	0.224217
SMLT_RS01635	tryptophan--tRNA ligase	0.264799	0.00530327
SMLT_RS13985	RidA family protein	0.264542	0.662917
SMLT_RS20420	NAD(+) diphosphatase	0.263944	0.0688649
SMLT_RS17465	chemotaxis protein CheW	0.263887	0.17457
SMLT_RS00340	hypothetical protein	0.26325	0.0555725
SMLT_RS02520	hypothetical protein	0.262871	0.054797
SMLT_RS08705	lipoprotein-releasing ABC transporter ATP-binding protein LolD	0.262368	0.274614
SMLT_RS16335	archaetidylserine decarboxylase	0.261776	0.303785
SMLT_RS17010	IS110-like element ISStma7 family transposase	0.26152	0.226317
SMLT_RS23115	hypothetical protein	0.26126	0.151778
SMLT_RS06590	nitronate monooxygenase	0.260825	0.30215
SMLT_RS03180	IS110-like element ISStma7 family transposase	0.260413	0.250198
SMLT_RS18600	HDOD domain-containing protein	0.259589	0.107339
SMLT_RS23490	antibiotic acetyltransferase	0.25897	0.37993
SMLT_RS07530	PepSY domain-containing protein	0.258501	0.180815
SMLT_RS21885	4'-phosphopantetheinyl transferase superfamily protein	0.258379	0.177788
SMLT_RS11685	copper-translocating P-type ATPase	0.258327	0.137105
SMLT_RS16905	ribonuclease III	0.258284	0.299872
SMLT_RS03600	D-alanine--D-alanine ligase	0.258203	0.290809
SMLT_RS07060	multidrug efflux ABC transporter SmrA	0.258112	0.358276
SMLT_RS20085	TlpA family protein disulfide reductase	0.25798	0.25091
SMLT_RS11260	GNAT family N-acetyltransferase	0.257551	0.143205
SMLT_RS16035	integration host factor subunit alpha	0.257475	0.261622
SMLT_RS19020	ribosome biogenesis GTP-binding protein YihA/YsxC	0.257465	0.0671697
SMLT_RS22460	IS3 family transposase	0.257345	0.0940996
SMLT_RS09580	SsrA-binding protein SmpB	0.256553	0.101617
SMLT_RS17835	thiol-disulfide oxidoreductase DCC family protein	0.256348	0.299429
SMLT_RS14080	GGDEF domain-containing protein	0.25608	0.0525866
SMLT_RS07685	ABC transporter permease	0.255426	0.259794
SMLT_RS00895	phosphotransferase	0.2553	0.29895
SMLT_RS09360	hypothetical protein	0.255104	0.263612
SMLT_RS13175	molybdate ABC transporter substrate-binding protein	0.254692	0.313931
SMLT_RS02830	redoxin family protein	0.25439	0.051565
SMLT_RS09765	YdiU family protein	0.253296	0.23253
SMLT_RS03525	YraN family protein	0.253151	0.269838
SMLT_RS00620	indolepyruvate ferredoxin oxidoreductase family protein	0.252312	0.00962811
SMLT_RS12290	LysR family transcriptional regulator	0.252146	0.13713
SMLT_RS18105	DUF2339 domain-containing protein	0.251564	0.106318
SMLT_RS14830	TonB-dependent receptor	0.251028	0.215792
SMLT_RS05765	TIM barrel protein	0.250868	0.460472
SMLT_RS13560	SMR family transporter	0.250217	0.65288
SMLT_RS17245	uroporphyrinogen decarboxylase	0.250014	0.23373
SMLT_RS05430	DUF3108 domain-containing protein	0.249741	0.164265
SMLT_RS14040	tRNA-Ala	0.249736	0.483205
SMLT_RS05540	PepSY-associated TM helix domain-containing protein	0.249313	0.14265
SMLT_RS22525	hypothetical protein	0.249243	0.246737
SMLT_RS04920	recombination mediator RecR	0.249032	0.305198
SMLT_RS03885	DUF1287 domain-containing protein	0.248938	0.0527794
SMLT_RS10705	LytTR family transcriptional regulator	0.248681	0.216
SMLT_RS15320	phospholipase A	0.248297	0.152899
SMLT_RS00580	MoxR family ATPase	0.247718	0.495984
SMLT_RS03620	UDP-3-O-acyl-N-acetylglucosamine deacetylase	0.247481	0.360571
SMLT_RS23365	IS5/IS1182 family transposase	0.247104	0.209989
SMLT_RS19730	autotransporter domain-containing protein	0.246952	0.0379245
SMLT_RS23615	RHS repeat protein	0.246904	0.408176
SMLT_RS17235	3-dehydroquinate synthase	0.245911	0.110419
SMLT_RS16195	NADH-quinone oxidoreductase subunit C	0.245533	0.241943
SMLT_RS01830	TorF family putative porin	0.245414	0.396327
SMLT_RS22275	TerC family protein	0.245224	0.206099
SMLT_RS04035	MFS transporter	0.245155	0.199343
SMLT_RS22370	DUF3693 domain-containing protein	0.244937	0.0778951
SMLT_RS06795	MtnX-like HAD-IB family phosphatase	0.24465	0.152034
SMLT_RS10065	oleate hydratase	0.244222	0.0402227
SMLT_RS06490	2-hydroxyacid dehydrogenase	0.244108	0.246467
SMLT_RS00360	phosphatase PAP2 family protein	0.244097	0.330395
SMLT_RS09285	hypothetical protein	0.243919	0.338327
SMLT_RS17930	response regulator transcription factor	0.243877	0.382705
SMLT_RS00720	hypothetical protein	0.243727	0.258029
SMLT_RS18110	type I glyceraldehyde-3-phosphate dehydrogenase	0.243698	0.067629
SMLT_RS15950	1-deoxy-D-xylulose-5-phosphate synthase	0.24332	0.00987418
SMLT_RS06150	hypothetical protein	0.243145	0.240417
SMLT_RS05580	GNAT family N-acetyltransferase	0.242693	0.0289097
SMLT_RS09710	preprotein translocase subunit YajC	0.242229	0.314392
SMLT_RS13350	phosphoethanolamine transferase EptA	0.242217	0.308742
SMLT_RS02100	hypothetical protein	0.241671	0.237066
SMLT_RS00885	nicotinamide riboside transporter PnuC	0.241484	0.397999
SMLT_RS00430	5'-nucleotidase%2C lipoprotein e(P4) family	0.241055	0.129686
SMLT_RS01510	tail protein X	0.241006	0.433978
SMLT_RS08060	winged helix-turn-helix domain-containing protein	0.240427	0.225061
SMLT_RS21730	hypothetical protein	0.240425	0.359282
SMLT_RS16390	iron-sulfur cluster carrier protein ApbC	0.240184	0.0767277
SMLT_RS14485	hypothetical protein	0.240069	0.0601686
SMLT_RS12850	LysR family transcriptional regulator	0.23988	0.0843748
SMLT_RS21635	acyltransferase	0.239615	0.475495
SMLT_RS13695	hypothetical protein	0.239448	0.282585
SMLT_RS02835	peptide-methionine (R)-S-oxide reductase MsrB	0.239004	0.340589
SMLT_RS14675	IS3-like element ISStma5 family transposase	0.238507	0.0709278
SMLT_RS18055	DUF2946 domain-containing protein	0.23789	0.310632
SMLT_RS01095	GGDEF domain-containing protein	0.237754	0.157607
SMLT_RS02340	pyruvate dehydrogenase (acetyl-transferring)%2C homodimeric type	0.23773	0.146997
SMLT_RS16630	DUF502 domain-containing protein	0.237688	0.0767744
SMLT_RS16530	TIGR02099 family protein	0.236926	0.236327
SMLT_RS19470	SDR family oxidoreductase	0.236738	0.099524
SMLT_RS07155	DNA polymerase III subunit alpha	0.236646	0.0299358
SMLT_RS00435	orotidine-5'-phosphate decarboxylase	0.236086	0.18862
SMLT_RS00100	hypothetical protein	0.236009	0.19172
SMLT_RS18795	ABC transporter substrate-binding protein	0.235633	0.40248
SMLT_RS19275	lytic murein transglycosylase B	0.235098	0.394706
SMLT_RS16775	phospholipase D family protein	0.234987	0.0204212
SMLT_RS09720	protein translocase subunit SecF	0.234132	0.271515
SMLT_RS10220	DMT family transporter	0.234029	0.185311
SMLT_RS01855	SDR family NAD(P)-dependent oxidoreductase	0.23388	0.211595
SMLT_RS22200	ABC transporter substrate-binding protein	0.23384	0.281512
SMLT_RS04090	NAD(P)(+) transhydrogenase (Re/Si-specific) subunit beta	0.233308	0.118151
SMLT_RS19645	YafY family transcriptional regulator	0.233206	0.11508
SMLT_RS07570	bacteriohemerythrin	0.233016	0.466975
SMLT_RS15180	DUF4097 family beta strand repeat-containing protein	0.231926	0.0852413
SMLT_RS04020	peptide chain release factor N(5)-glutamine methyltransferase	0.231901	0.0928251
SMLT_RS16240	polysaccharide deacetylase family protein	0.231756	0.0249902
SMLT_RS17105	DUF2065 family protein	0.231374	0.560043
SMLT_RS11190	IS110-like element ISStma6 family transposase	0.231125	0.158046
SMLT_RS04980	ACP S-malonyltransferase	0.231096	0.41278
SMLT_RS13745	response regulator transcription factor	0.230921	0.258644
SMLT_RS09740	YaeQ family protein	0.23092	0.0824345
SMLT_RS08530	hypothetical protein	0.230856	0.464581
SMLT_RS15370	M3 family metallopeptidase	0.230769	0.152784
SMLT_RS09190	recombinase family protein	0.229927	0.138359
SMLT_RS03995	transaldolase	0.229664	0.121308
SMLT_RS00355	TonB-dependent receptor	0.229584	0.0345144
SMLT_RS00650	phospholipase D family protein	0.229414	0.0267683
SMLT_RS03195	hypothetical protein	0.228513	0.478167
SMLT_RS09770	adenine phosphoribosyltransferase	0.22839	0.256456
SMLT_RS07860	TlpA family protein disulfide reductase	0.228361	0.402548
SMLT_RS01295	response regulator transcription factor	0.228266	0.343271
SMLT_RS14245	lipase	0.228251	0.116536
SMLT_RS00005	chromosomal replication initiator protein DnaA	0.227779	0.0434002
SMLT_RS04625	DUF2235 domain-containing protein	0.227771	0.155847
SMLT_RS23190	hypothetical protein	0.227547	0.100971
SMLT_RS16760	DUF2058 domain-containing protein	0.227283	0.209488
SMLT_RS12065	low affinity iron permease family protein	0.227017	0.304891
SMLT_RS00440	hypothetical protein	0.226682	0.265938
SMLT_RS00690	undecaprenyl-diphosphate phosphatase	0.226344	0.3778
SMLT_RS12345	serine hydrolase	0.226317	0.127147
SMLT_RS04685	carboxymuconolactone decarboxylase family protein	0.226218	0.13111
SMLT_RS06520	hypothetical protein	0.226041	0.141291
SMLT_RS02880	peptidase M14	0.225274	0.520945
SMLT_RS14250	hypothetical protein	0.225013	0.165329
SMLT_RS16605	thioredoxin	0.224864	0.211564
SMLT_RS23100	hypothetical protein	0.224619	0.296222
SMLT_RS16860	beta-N-acetylhexosaminidase	0.224527	0.183738
SMLT_RS02240	IS110-like element ISStma6 family transposase	0.22451	0.11884
SMLT_RS01010	acetyltransferase	0.223925	0.426745
SMLT_RS05465	DUF2066 domain-containing protein	0.22356	0.117948
SMLT_RS18290	bifunctional (p)ppGpp synthetase/guanosine-3'%2C5'-bis(diphosphate) 3'-pyrophosphohydrolase	0.223168	0.148959
SMLT_RS09775	ATP-dependent RNA helicase DbpA	0.222761	0.178361
SMLT_RS06145	sigma-70 family RNA polymerase sigma factor	0.222732	0.146195
SMLT_RS19890	LysM peptidoglycan-binding domain-containing protein	0.222214	0.308863
SMLT_RS15185	hypothetical protein	0.22216	0.258861
SMLT_RS13290	DUF6531 domain-containing protein	0.221922	0.145403
SMLT_RS11690	copper homeostasis membrane protein CopD	0.221898	0.141153
SMLT_RS11675	DUF305 domain-containing protein	0.221694	0.0998538
SMLT_RS03800	FtsX-like permease family protein	0.221646	0.280114
SMLT_RS14325	hypothetical protein	0.221559	0.480482
SMLT_RS19500	CBS domain-containing protein	0.221068	0.228607
SMLT_RS08620	flavodoxin-dependent (E)-4-hydroxy-3-methylbut-2-enyl-diphosphate synthase	0.220729	0.319795
SMLT_RS18565	biliverdin-producing heme oxygenase	0.220502	0.298808
SMLT_RS17925	HAMP domain-containing histidine kinase	0.219451	0.0552873
SMLT_RS11565	ISL3-like element ISStma11 family transposase	0.219335	0.275783
SMLT_RS20490	2-polyprenyl-3-methyl-6-methoxy-1%2C4-benzoquinone monooxygenase	0.219269	0.274305
SMLT_RS13260	hypothetical protein	0.218922	0.428423
SMLT_RS18015	large-conductance mechanosensitive channel protein MscL	0.21872	0.239113
SMLT_RS00585	DUF4159 domain-containing protein	0.218349	0.488937
SMLT_RS11230	APH(6) family putative aminoglycoside O-phosphotransferase	0.218326	0.0295236
SMLT_RS15785	EF-P beta-lysylation protein EpmB	0.217857	0.123413
SMLT_RS09685	EAL domain-containing protein	0.21776	0.0141692
SMLT_RS08335	hypothetical protein	0.21771	0.144674
SMLT_RS20600	Na+/H+ antiporter subunit G	0.21754	0.29124
SMLT_RS15755	M23 family metallopeptidase	0.217488	0.21757
SMLT_RS18500	serine/threonine-protein kinase	0.217306	0.294593
SMLT_RS11135	flagellar basal body rod protein FlgC	0.217169	0.424947
SMLT_RS05485	phosphotransferase	0.217135	0.251118
SMLT_RS10780	outer membrane protein assembly factor BamE	0.217008	0.219153
SMLT_RS21660	phosphopantetheine-binding protein	0.216974	0.174847
SMLT_RS17565	DNA helicase RecQ	0.21692	0.239579
SMLT_RS16535	ribonuclease G	0.216486	0.086575
SMLT_RS16585	DNA polymerase III subunit delta	0.216439	0.149972
SMLT_RS22325	hypothetical protein	0.216428	0.126814
SMLT_RS08355	RNA chaperone Hfq	0.216291	0.156883
SMLT_RS06775	VOC family protein	0.215953	0.127687
SMLT_RS10750	long-chain fatty acid--CoA ligase	0.215921	0.241683
SMLT_RS08820	OmpA family lipoprotein	0.215827	0.439611
SMLT_RS16440	MGMT family protein	0.215793	0.441026
SMLT_RS14065	SOS response-associated peptidase family protein	0.215742	0.06596
SMLT_RS10530	hypothetical protein	0.215674	0.209654
SMLT_RS09895	3-hydroxyacyl-CoA dehydrogenase/enoyl-CoA hydratase family protein	0.215454	0.474301
SMLT_RS14220	acetyltransferase	0.215192	0.33579
SMLT_RS22630	modification methylase	0.21467	0.360066
SMLT_RS01145	membrane protein	0.214646	0.227898
SMLT_RS06400	hypothetical protein	0.214313	0.27978
SMLT_RS11590	metalloregulator ArsR/SmtB family transcription factor	0.214252	0.335702
SMLT_RS03200	ribosomal protein S18-alanine N-acetyltransferase	0.213501	0.0969233
SMLT_RS05515	HutD family protein	0.213248	0.295545
SMLT_RS18625	ion channel	0.213037	0.16761
SMLT_RS11355	ATP-binding protein	0.212754	0.153484
SMLT_RS10700	acyltransferase family protein	0.212643	0.273226
SMLT_RS19320	HAD family hydrolase	0.212612	0.25621
SMLT_RS19195	hypothetical protein	0.212265	0.573576
SMLT_RS15495	TonB-dependent receptor	0.212051	0.192702
SMLT_RS13255	GTP 3'%2C8-cyclase MoaA	0.211985	0.414467
SMLT_RS21495	LysR family transcriptional regulator	0.211485	0.158497
SMLT_RS04710	Bax inhibitor-1/YccA family protein	0.211431	0.221526
SMLT_RS18620	winged helix-turn-helix domain-containing protein	0.210588	0.262472
SMLT_RS20220	phosphatidate cytidylyltransferase	0.210519	0.257825
SMLT_RS00120	IS3-like element ISStma5 family transposase	0.210451	0.192257
SMLT_RS00170	TolC family protein	0.209957	0.422337
SMLT_RS10925	flagellar biosynthesis protein FlhA	0.20985	0.39472
SMLT_RS15345	RNA polymerase sigma-70 factor	0.209822	0.32705
SMLT_RS15205	cupin domain-containing protein	0.209776	0.0948586
SMLT_RS10615	VOC family protein	0.20926	0.34467
SMLT_RS16140	NADH-quinone oxidoreductase subunit NuoN	0.209248	0.107304
SMLT_RS22390	DUF4241 domain-containing protein	0.207659	0.305681
SMLT_RS15310	cold-shock protein	0.207498	0.579006
SMLT_RS22395	hypothetical protein	0.207196	0.513742
SMLT_RS22560	DUF596 domain-containing protein	0.207013	0.443428
SMLT_RS11290	DUF805 domain-containing protein	0.206704	0.225967
SMLT_RS06515	hypothetical protein	0.206202	0.137889
SMLT_RS03940	UbiH/UbiF family hydroxylase	0.206131	0.247495
SMLT_RS20330	roadblock/LC7 domain-containing protein	0.206062	0.583772
SMLT_RS17400	LysR substrate-binding domain-containing protein	0.204413	0.0970922
SMLT_RS09930	outer membrane protein assembly factor BamB	0.204374	0.334178
SMLT_RS03625	DUF721 domain-containing protein	0.204254	0.591383
SMLT_RS04675	M48 family metalloprotease	0.204039	0.17895
SMLT_RS08760	gamma-glutamyltransferase	0.203934	0.304156
SMLT_RS16750	mechanosensitive ion channel family protein	0.203576	0.297489
SMLT_RS17035	aminomethyl-transferring glycine dehydrogenase	0.203494	0.0871938
SMLT_RS09430	hypothetical protein	0.203459	0.197568
SMLT_RS19790	DoxX family membrane protein	0.203244	0.401618
SMLT_RS09020	S49 family peptidase	0.203169	0.575476
SMLT_RS09555	hypothetical protein	0.202996	0.444544
SMLT_RS20660	pyruvate dehydrogenase (acetyl-transferring) E1 component subunit alpha	0.202868	0.445173
SMLT_RS16060	threonine--tRNA ligase	0.202838	0.30119
SMLT_RS00405	sel1 repeat family protein	0.202817	0.234977
SMLT_RS08615	ATP-binding protein	0.202246	0.306531
SMLT_RS06740	ABC transporter permease	0.202083	0.495606
SMLT_RS14060	GNAT family N-acetyltransferase	0.201992	0.266764
SMLT_RS15295	tRNA threonylcarbamoyladenosine dehydratase	0.2018	0.171429
SMLT_RS08350	tRNA (adenosine(37)-N6)-dimethylallyltransferase MiaA	0.201468	0.52011
SMLT_RS14320	type IV secretion system protein	0.20107	0.318797
SMLT_RS20410	DUF2752 domain-containing protein	0.201001	0.459665
SMLT_RS03775	aldo/keto reductase	0.200679	0.0403653
SMLT_RS04260	tRNA-Trp	0.200319	0.574818
SMLT_RS08915	IS3-like element ISStma9 family transposase	0.200122	0.188447
SMLT_RS11915	hypothetical protein	0.200048	0.456608
SMLT_RS04870	quaternary ammonium compound efflux SMR transporter SugE	0.199996	0.45663
SMLT_RS12380	fatty acid--CoA ligase	0.199795	0.276766
SMLT_RS16470	C40 family peptidase	0.199614	0.187314
SMLT_RS10690	single-stranded-DNA-specific exonuclease RecJ	0.199433	0.140964
SMLT_RS20150	D-alanyl-D-alanine carboxypeptidase	0.199417	0.255483
SMLT_RS09560	SOS response-associated peptidase family protein	0.198683	0.375217
SMLT_RS01040	aminoacyl-tRNA hydrolase	0.198669	0.351885
SMLT_RS04080	RNA polymerase sigma factor	0.198548	0.258887
SMLT_RS09185	DUF2924 domain-containing protein	0.198429	0.554305
SMLT_RS00550	hypothetical protein	0.198238	0.22693
SMLT_RS23315	hypothetical protein	0.198151	0.852784
SMLT_RS05495	M20 family metallopeptidase	0.197744	0.130861
SMLT_RS21610	tryptophan 7-halogenase	0.197605	0.300913
SMLT_RS20750	response regulator transcription factor	0.197399	0.545489
SMLT_RS06120	SPFH domain-containing protein	0.197398	0.299936
SMLT_RS00330	phenylalanine 4-monooxygenase	0.197179	0.540674
SMLT_RS19035	thiol:disulfide interchange protein DsbA/DsbL	0.197055	0.224798
SMLT_RS01820	response regulator transcription factor	0.196699	0.499086
SMLT_RS06970	methylated-DNA--[protein]-cysteine S-methyltransferase	0.196698	0.300886
SMLT_RS03260	phosphoribosylformylglycinamidine synthase	0.1962	0.0834352
SMLT_RS19485	PLP-dependent cysteine synthase family protein	0.195829	0.23557
SMLT_RS07770	superoxide dismutase	0.195686	0.209254
SMLT_RS16540	Maf family nucleotide pyrophosphatase	0.19562	0.475984
SMLT_RS09940	hypothetical protein	0.195481	0.472246
SMLT_RS03100	dTDP-4-dehydrorhamnose reductase	0.195254	0.297376
SMLT_RS03255	glycosyl hydrolase family 18 protein	0.194917	0.127696
SMLT_RS17640	tol-pal system protein YbgF	0.194765	0.223986
SMLT_RS12970	hydrolase	0.194725	0.260046
SMLT_RS09010	major capsid protein	0.194501	0.524315
SMLT_RS08990	hypothetical protein	0.194253	0.593294
SMLT_RS15400	rhomboid family intramembrane serine protease	0.194207	0.575132
SMLT_RS16780	HDOD domain-containing protein	0.194152	0.23549
SMLT_RS04555	OmpA family protein	0.194066	0.237124
SMLT_RS13470	ferredoxin reductase	0.193766	0.546514
SMLT_RS15735	SufE family protein	0.193726	0.174516
SMLT_RS20680	VOC family protein	0.193598	0.422448
SMLT_RS01960	tyrosine--tRNA ligase	0.193548	0.208659
SMLT_RS20445	EAL domain-containing protein	0.192743	0.267583
SMLT_RS04670	phosphate regulon transcriptional regulator PhoB	0.192543	0.074425
SMLT_RS09305	hypothetical protein	0.192092	0.321292
SMLT_RS17805	SH3 domain-containing protein	0.19196	0.373234
SMLT_RS05040	tail protein X	0.191915	0.721446
SMLT_RS09985	RES family NAD+ phosphorylase	0.191709	0.36596
SMLT_RS15165	GntR family transcriptional regulator	0.191449	0.464753
SMLT_RS13335	response regulator transcription factor	0.191304	0.45949
SMLT_RS17015	M2 family metallopeptidase	0.190879	0.126495
SMLT_RS21780	DNA helicase II	0.190773	0.230849
SMLT_RS01590	putative addiction module antidote protein	0.19075	0.604135
SMLT_RS03135	glycoside hydrolase family 99-like domain-containing protein	0.190437	0.111274
SMLT_RS03350	hypothetical protein	0.189307	0.407471
SMLT_RS02515	lytic transglycosylase domain-containing protein	0.189224	0.351507
SMLT_RS06855	hypothetical protein	0.189218	0.125482
SMLT_RS09805	MexH family multidrug efflux RND transporter periplasmic adaptor subunit	0.188814	0.370193
SMLT_RS15780	elongation factor P	0.188628	0.161786
SMLT_RS08145	tRNA-Leu	0.188512	0.553351
SMLT_RS02310	malonic semialdehyde reductase	0.188495	0.186934
SMLT_RS19225	decarboxylating 6-phosphogluconate dehydrogenase	0.188286	0.107299
SMLT_RS16185	NADH-quinone oxidoreductase subunit NuoE	0.188148	0.380852
SMLT_RS15300	hypothetical protein	0.188096	0.369317
SMLT_RS01125	isovaleryl-CoA dehydrogenase	0.187977	0.413187
SMLT_RS07735	DUF3301 domain-containing protein	0.187949	0.374133
SMLT_RS15830	TraB/GumN family protein	0.187539	0.184753
SMLT_RS02665	IS481-like element ISStma1 family transposase	0.187398	0.10073
SMLT_RS11150	flagellar basal body P-ring formation protein FlgA	0.187017	0.284384
SMLT_RS17165	type II toxin-antitoxin system RelE/ParE family toxin	0.186557	0.392898
SMLT_RS21570	ankyrin repeat domain-containing protein	0.186446	0.125801
SMLT_RS15855	bifunctional ADP-dependent NAD(P)H-hydrate dehydratase/NAD(P)H-hydrate epimerase	0.186338	0.153783
SMLT_RS15965	hypothetical protein	0.186096	0.410088
SMLT_RS07200	phosphatidate cytidylyltransferase	0.185958	0.383049
SMLT_RS01150	alpha/beta hydrolase	0.185916	0.422186
SMLT_RS03070	sulfatase-like hydrolase/transferase	0.185457	0.3182
SMLT_RS18300	guanylate kinase	0.184986	0.186388
SMLT_RS10260	hypothetical protein	0.184575	0.127383
SMLT_RS17555	ATP-dependent RNA helicase HrpA	0.184199	0.0402872
SMLT_RS14715	LysR family transcriptional regulator	0.183838	0.523153
SMLT_RS16235	glycosyltransferase family 4 protein	0.183562	0.135986
SMLT_RS09295	helix-turn-helix domain-containing protein	0.183502	0.317388
SMLT_RS13035	IS110-like element ISStma6 family transposase	0.183444	0.216819
SMLT_RS19390	ATP-dependent protease subunit HslV	0.183277	0.584935
SMLT_RS06205	TrbI/VirB10 family protein	0.183248	0.131687
SMLT_RS20585	monovalent cation/H+ antiporter subunit D	0.18297	0.490612
SMLT_RS07975	hypothetical protein	0.182684	0.257629
SMLT_RS01395	DNA-binding protein	0.182479	0.352555
SMLT_RS14665	hypothetical protein	0.182208	0.239708
SMLT_RS22450	SGNH/GDSL hydrolase family protein	0.181583	0.318887
SMLT_RS16930	sigma-E factor negative regulatory protein	0.181284	0.557562
SMLT_RS03930	hypothetical protein	0.180773	0.329871
SMLT_RS13330	nuclear transport factor 2 family protein	0.180428	0.374026
SMLT_RS17990	tRNA (guanosine(46)-N7)-methyltransferase TrmB	0.180397	0.301904
SMLT_RS00185	DUF6531 domain-containing protein	0.18038	0.237559
SMLT_RS14300	transglycosylase SLT domain-containing protein	0.180304	0.364265
SMLT_RS22110	YchJ family protein	0.180277	0.318989
SMLT_RS21090	HdeD family acid-resistance protein	0.180245	0.557404
SMLT_RS23225	hypothetical protein	0.180231	0.264491
SMLT_RS21265	DUF1190 domain-containing protein	0.180039	0.407793
SMLT_RS06435	isoleucine--tRNA ligase	0.180037	0.344866
SMLT_RS14520	GIY-YIG nuclease family protein	0.180018	0.654767
SMLT_RS07480	endonuclease III	0.179962	0.314887
SMLT_RS09615	DNA repair protein RecN	0.179926	0.160364
SMLT_RS04150	peptide chain release factor 1	0.179778	0.299101
SMLT_RS20375	efflux RND transporter permease subunit	0.17977	0.450636
SMLT_RS07520	bifunctional 23S rRNA (guanine(2069)-N(7))-methyltransferase RlmK/23S rRNA (guanine(2445)-N(2))-methyltransferase RlmL	0.179678	0.266335
SMLT_RS11330	hypothetical protein	0.179471	0.358022
SMLT_RS01410	PIN domain-containing protein	0.178513	0.16534
SMLT_RS07640	DUF4105 domain-containing protein	0.177448	0.272582
SMLT_RS21320	DUF885 domain-containing protein	0.177155	0.260096
SMLT_RS13760	amidohydrolase family protein	0.176886	0.199493
SMLT_RS18610	TonB-dependent receptor	0.176718	0.245186
SMLT_RS05330	transposase	0.176681	0.22086
SMLT_RS16660	methionine--tRNA ligase	0.175964	0.374952
SMLT_RS01840	LysR family transcriptional regulator	0.175849	0.373693
SMLT_RS11005	flagellar M-ring protein FliF	0.175825	0.299862
SMLT_RS08265	cell division protein FtsB	0.175747	0.459112
SMLT_RS19040	endonuclease/exonuclease/phosphatase family protein	0.175598	0.402248
SMLT_RS07420	ribonuclease T	0.175342	0.298161
SMLT_RS03610	cell division protein FtsA	0.175126	0.571101
SMLT_RS21425	epimerase	0.174651	0.630619
SMLT_RS18460	azurin	0.174523	0.331993
SMLT_RS07690	tRNA (N6-isopentenyl adenosine(37)-C2)-methylthiotransferase MiaB	0.174198	0.517781
SMLT_RS18915	MFS transporter	0.173755	0.472635
SMLT_RS21395	lytic polysaccharide monooxygenase	0.173626	0.321567
SMLT_RS09620	heat-inducible transcriptional repressor HrcA	0.173583	0.307611
SMLT_RS21790	cardiolipin synthase	0.173257	0.365897
SMLT_RS15530	helix-turn-helix transcriptional regulator	0.173114	0.276164
SMLT_RS10355	DMT family transporter	0.172719	0.271255
SMLT_RS18440	SirB1 family protein	0.171967	0.323231
SMLT_RS20340	hypothetical protein	0.171958	0.563897
SMLT_RS10495	carbohydrate kinase	0.171931	0.527101
SMLT_RS15700	GNAT family N-acetyltransferase	0.171459	0.603591
SMLT_RS19805	FG-GAP-like repeat-containing protein	0.171258	0.343779
SMLT_RS02330	siderophore-interacting protein	0.171187	0.532724
SMLT_RS10995	flagellar assembly protein FliH	0.170856	0.540982
SMLT_RS02765	DNA polymerase IV	0.170693	0.251773
SMLT_RS23230	hypothetical protein	0.170571	0.44172
SMLT_RS05325	aspartate carbamoyltransferase catalytic subunit	0.170395	0.425659
SMLT_RS06805	DMT family transporter	0.170329	0.470826
SMLT_RS18860	polysaccharide deacetylase family protein	0.169973	0.189529
SMLT_RS17910	A24 family peptidase	0.169683	0.363907
SMLT_RS10540	amino acid permease	0.169154	0.408304
SMLT_RS21975	GspE/PulE family protein	0.169152	0.484719
SMLT_RS07190	RIP metalloprotease RseP	0.169144	0.176515
SMLT_RS16955	hypothetical protein	0.169079	0.433691
SMLT_RS06890	GNAT family N-acetyltransferase	0.16876	0.351359
SMLT_RS04005	LysR substrate-binding domain-containing protein	0.168758	0.504407
SMLT_RS16975	DUF819 family protein	0.168497	0.157742
SMLT_RS15725	hypothetical protein	0.168464	0.323743
SMLT_RS15385	DUF3298 and DUF4163 domain-containing protein	0.168319	0.455234
SMLT_RS16405	peptidase	0.168306	0.14918
SMLT_RS14875	DUF2268 domain-containing putative Zn-dependent protease	0.168007	0.352196
SMLT_RS05415	BolA family transcriptional regulator	0.167869	0.403706
SMLT_RS11225	ATP-dependent Clp protease adapter ClpS	0.167832	0.4796
SMLT_RS20755	HAMP domain-containing histidine kinase	0.167542	0.462331
SMLT_RS07470	phosphate ABC transporter substrate-binding protein PstS	0.16704	0.30994
SMLT_RS11870	ATP-binding protein	0.166887	0.528865
SMLT_RS02285	hypothetical protein	0.166708	0.298397
SMLT_RS07390	TolC family protein	0.166425	0.567682
SMLT_RS00090	PA0069 family radical SAM protein	0.165684	0.170813
SMLT_RS20675	2-oxo acid dehydrogenase subunit E2	0.165645	0.30733
SMLT_RS07775	Grx4 family monothiol glutaredoxin	0.165598	0.31818
SMLT_RS18210	PilN domain-containing protein	0.165538	0.332519
SMLT_RS16475	C40 family peptidase	0.165491	0.593135
SMLT_RS06170	hypothetical protein	0.165455	0.191255
SMLT_RS10015	transmembrane protein	0.165327	0.321126
SMLT_RS06295	carboxymuconolactone decarboxylase family protein	0.165033	0.607334
SMLT_RS08585	3-methyl-2-oxobutanoate hydroxymethyltransferase	0.164947	0.205639
SMLT_RS11835	site-specific integrase	0.164887	0.348689
SMLT_RS18735	LpxL/LpxP family Kdo(2)-lipid IV(A) lauroyl/palmitoleoyl acyltransferase	0.164559	0.130765
SMLT_RS10395	histidinol dehydrogenase	0.164557	0.550045
SMLT_RS05010	dTMP kinase	0.164108	0.618556
SMLT_RS00735	nitrogen regulation protein NR(I)	0.164087	0.509973
SMLT_RS01050	peptidyl-dipeptidase Dcp	0.163963	0.0715896
SMLT_RS12755	AraC family transcriptional regulator	0.163599	0.296214
SMLT_RS17505	energy transducer TonB	0.163423	0.315115
SMLT_RS03455	hypothetical protein	0.162996	0.24943
SMLT_RS19555	GtrA family protein	0.162797	0.632134
SMLT_RS16845	cold-shock protein	0.162601	0.632784
SMLT_RS07065	bifunctional glucose-1-phosphatase/inositol phosphatase	0.162413	0.363316
SMLT_RS20565	phosphoribosylaminoimidazolesuccinocarboxamide synthase	0.161786	0.265803
SMLT_RS14760	FHA domain-containing protein	0.161755	0.438608
SMLT_RS17000	phosphatase PAP2 family protein	0.161393	0.655651
SMLT_RS17890	type IV-A pilus assembly ATPase PilB	0.161323	0.223666
SMLT_RS18505	bifunctional DedA family/phosphatase PAP2 family protein	0.160965	0.43235
SMLT_RS12530	transporter	0.160868	0.408171
SMLT_RS08605	glucose-6-phosphate isomerase	0.160805	0.245092
SMLT_RS12705	hypothetical protein	0.160756	0.452808
SMLT_RS16855	hypoxanthine-guanine phosphoribosyltransferase	0.160627	0.254654
SMLT_RS06330	AAA family ATPase	0.160616	0.672336
SMLT_RS02755	beta-ketoacyl-ACP synthase I	0.160392	0.516387
SMLT_RS18100	DUF3999 domain-containing protein	0.160382	0.26729
SMLT_RS02995	GtrA family protein	0.160274	0.358013
SMLT_RS08175	FKBP-type peptidyl-prolyl cis-trans isomerase	0.159881	0.528192
SMLT_RS12005	cupin domain-containing protein	0.159862	0.561066
SMLT_RS01845	DUF1456 family protein	0.158989	0.441917
SMLT_RS12260	arsenic transporter	0.158859	0.193469
SMLT_RS11255	hypothetical protein	0.158613	0.188831
SMLT_RS22210	VacJ family lipoprotein	0.158271	0.398183
SMLT_RS10890	flagellar motor protein	0.158255	0.562065
SMLT_RS17395	SDR family oxidoreductase	0.157027	0.323285
SMLT_RS19900	DUF494 family protein	0.156945	0.408012
SMLT_RS19265	D-alanyl-D-alanine carboxypeptidase	0.156804	0.496926
SMLT_RS04060	DUF1631 domain-containing protein	0.156542	0.175199
SMLT_RS11900	IS3-like element ISStma9 family transposase	0.156531	0.342741
SMLT_RS04925	histidine triad nucleotide-binding protein	0.156137	0.379782
SMLT_RS14495	IS3-like element ISStma14 family transposase	0.15559	0.347979
SMLT_RS03895	Co2+/Mg2+ efflux protein ApaG	0.155417	0.446781
SMLT_RS22020	methyl-accepting chemotaxis protein	0.155076	0.275292
SMLT_RS17045	amino acid permease	0.154925	0.23132
SMLT_RS15020	hypothetical protein	0.154924	0.653451
SMLT_RS09310	hypothetical protein	0.15475	0.347346
SMLT_RS12770	hypothetical protein	0.154593	0.454232
SMLT_RS20530	aminodeoxychorismate/anthranilate synthase component II	0.154525	0.55999
SMLT_RS04850	glycosyltransferase family 9 protein	0.154521	0.123111
SMLT_RS16850	S-methyl-5'-thioinosine phosphorylase	0.154187	0.344233
SMLT_RS17905	type II secretion system F family protein	0.154037	0.393881
SMLT_RS03870	prolipoprotein diacylglyceryl transferase	0.153895	0.363784
SMLT_RS01285	tRNA dihydrouridine(20/20a) synthase DusA	0.15386	0.559492
SMLT_RS11660	DUF4198 domain-containing protein	0.153794	0.330079
SMLT_RS02405	nuclear transport factor 2 family protein	0.153687	0.504625
SMLT_RS19160	TonB-dependent receptor	0.153625	0.251215
SMLT_RS18545	energy transducer TonB	0.153574	0.494938
SMLT_RS20425	iron-sulfur cluster insertion protein ErpA	0.153088	0.530723
SMLT_RS14835	hypothetical protein	0.152721	0.244813
SMLT_RS10955	flagellar type III secretion system pore protein FliP	0.1526	0.505894
SMLT_RS17350	hypothetical protein	0.152521	0.649113
SMLT_RS16565	tRNA-Asn	0.152517	0.660395
SMLT_RS17440	nucleoside triphosphate pyrophosphohydrolase	0.152471	0.468046
SMLT_RS19095	hypothetical protein	0.152335	0.390682
SMLT_RS22585	hypothetical protein	0.151638	0.677616
SMLT_RS08285	Smr/MutS family protein	0.151436	0.470418
SMLT_RS13340	HAMP domain-containing histidine kinase	0.151396	0.618699
SMLT_RS17070	hypothetical protein	0.151204	0.411164
SMLT_RS15810	protease HtpX	0.150938	0.601168
SMLT_RS01885	dUTP diphosphatase	0.150935	0.467438
SMLT_RS00095	hypothetical protein	0.150704	0.398371
SMLT_RS15765	phosphoglycolate phosphatase	0.150646	0.670051
SMLT_RS21690	ABC transporter permease	0.150641	0.28271
SMLT_RS01220	bifunctional nicotinamide-nucleotide adenylyltransferase/Nudix hydroxylase	0.150542	0.596752
SMLT_RS18650	acetolactate synthase 2 catalytic subunit	0.150169	0.796124
SMLT_RS20850	carbon-nitrogen hydrolase family protein	0.149974	0.459044
SMLT_RS01400	helix-turn-helix domain-containing protein	0.149571	0.274041
SMLT_RS20210	DUF3426 domain-containing protein	0.148626	0.528703
SMLT_RS07875	response regulator transcription factor	0.148449	0.5508
SMLT_RS18120	S1/P1 nuclease	0.148397	0.564464
SMLT_RS02345	IS3-like element ISStma9 family transposase	0.148002	0.359631
SMLT_RS03190	CDP-diacylglycerol--serine O-phosphatidyltransferase	0.147297	0.47143
SMLT_RS07290	succinyl-diaminopimelate desuccinylase	0.147195	0.371029
SMLT_RS02965	glycosyl transferase	0.146955	0.27718
SMLT_RS14035	tRNA-Glu	0.145931	0.663682
SMLT_RS21415	hypothetical protein	0.145786	0.459207
SMLT_RS20925	cytochrome o ubiquinol oxidase subunit I	0.145327	0.544132
SMLT_RS11500	DUF2523 domain-containing protein	0.145085	0.703904
SMLT_RS13725	hydrolase	0.14507	0.521662
SMLT_RS19545	GNAT family N-acetyltransferase	0.145033	0.46535
SMLT_RS22400	RNase P RNA component class A	0.144428	0.482925
SMLT_RS09480	N4-gp56 family major capsid protein	0.144408	0.488543
SMLT_RS20045	aspartyl protease family protein	0.144285	0.502622
SMLT_RS13445	thioredoxin family protein	0.144284	0.383174
SMLT_RS20385	YccS family putative transporter	0.144194	0.463173
SMLT_RS17715	aspartate--tRNA ligase	0.144166	0.426247
SMLT_RS06350	DUF2958 domain-containing protein	0.144108	0.43224
SMLT_RS04165	lipoprotein insertase outer membrane protein LolB	0.144012	0.342471
SMLT_RS15570	heme ABC transporter permease CcmC	0.14374	0.351462
SMLT_RS04210	hybrid sensor histidine kinase/response regulator	0.143084	0.369519
SMLT_RS09045	phage terminase large subunit family protein	0.142892	0.746463
SMLT_RS06790	aminotransferase class III-fold pyridoxal phosphate-dependent enzyme	0.142768	0.479487
SMLT_RS20040	response regulator transcription factor	0.142723	0.534057
SMLT_RS13120	AzlD family protein	0.142688	0.73283
SMLT_RS14185	mechanosensitive ion channel	0.142644	0.37344
SMLT_RS11105	flagellar basal body P-ring protein FlgI	0.142626	0.459626
SMLT_RS20005	trimeric intracellular cation channel family protein	0.142535	0.579867
SMLT_RS10980	flagellar hook-length control protein FliK	0.142449	0.542386
SMLT_RS09145	hypothetical protein	0.142393	0.630441
SMLT_RS07235	hypothetical protein	0.141556	0.241681
SMLT_RS21855	glycosyltransferase family 2 protein	0.141549	0.526261
SMLT_RS15955	hypothetical protein	0.141377	0.62461
SMLT_RS16835	hypothetical protein	0.141272	0.694576
SMLT_RS16480	dicarboxylate/amino acid:cation symporter	0.14102	0.417191
SMLT_RS00140	MFS transporter	0.140807	0.406027
SMLT_RS10810	chemotaxis response regulator protein-glutamate methylesterase	0.140207	0.525883
SMLT_RS16525	metalloprotease TldD	0.140145	0.540581
SMLT_RS09550	PLxRFG domain-containing protein	0.140063	0.117631
SMLT_RS08345	dihydropteroate synthase	0.139507	0.336898
SMLT_RS03080	electron transfer flavoprotein subunit beta/FixA family protein	0.139489	0.351607
SMLT_RS18715	protein-L-isoaspartate O-methyltransferase	0.139226	0.188322
SMLT_RS05875	metallophosphoesterase	0.138824	0.541442
SMLT_RS14285	VirB4 family type IV secretion/conjugal transfer ATPase	0.138737	0.283549
SMLT_RS23535	hypothetical protein	0.138551	0.739349
SMLT_RS08475	alpha/beta hydrolase	0.138376	0.390762
SMLT_RS17605	prolyl oligopeptidase family serine peptidase	0.137999	0.352581
SMLT_RS15775	TRZ/ATZ family hydrolase	0.137815	0.368162
SMLT_RS07605	polyamine ABC transporter substrate-binding protein	0.137747	0.264804
SMLT_RS05420	UDP-N-acetylglucosamine 1-carboxyvinyltransferase	0.137575	0.275781
SMLT_RS00915	response regulator transcription factor	0.137546	0.382968
SMLT_RS01315	bifunctional biotin--[acetyl-CoA-carboxylase] ligase/biotin operon repressor BirA	0.137359	0.385207
SMLT_RS08590	pantoate--beta-alanine ligase	0.137231	0.436568
SMLT_RS18465	HAD-IA family hydrolase	0.136936	0.364219
SMLT_RS10860	chemotaxis protein CheA	0.136731	0.361015
SMLT_RS16665	HAD-IB family hydrolase	0.136696	0.470806
SMLT_RS07270	[protein-PII] uridylyltransferase	0.136385	0.291752
SMLT_RS17665	protein TolQ	0.136076	0.42755
SMLT_RS03485	fimbria/pilus periplasmic chaperone	0.13606	0.42425
SMLT_RS12545	hypothetical protein	0.136029	0.47612
SMLT_RS08185	sulfurtransferase	0.135899	0.416238
SMLT_RS01100	putative peptide modification system cyclase	0.135479	0.485253
SMLT_RS18020	M28 family peptidase	0.134854	0.480815
SMLT_RS19085	multifunctional CCA addition/repair protein	0.134594	0.360033
SMLT_RS07620	ABC transporter permease subunit	0.134057	0.420246
SMLT_RS04610	CvpA family protein	0.133992	0.483498
SMLT_RS14115	hypothetical protein	0.13378	0.568151
SMLT_RS05480	nucleotidyltransferase family protein	0.133709	0.50887
SMLT_RS11540	IS3-like element ISStma15 family transposase	0.133642	0.537461
SMLT_RS23335	hypothetical protein	0.133364	0.563951
SMLT_RS01835	MFS transporter	0.133247	0.420228
SMLT_RS00610	type II toxin-antitoxin system HipA family toxin	0.132981	0.44016
SMLT_RS08370	2-polyprenylphenol 6-hydroxylase	0.132775	0.392484
SMLT_RS11525	cysteine hydrolase	0.13249	0.494732
SMLT_RS04235	isoaspartyl peptidase/L-asparaginase	0.132423	0.547591
SMLT_RS17385	MFS transporter	0.132404	0.355749
SMLT_RS15220	dihydrolipoyllysine-residue succinyltransferase	0.132158	0.35892
SMLT_RS17030	multidrug effflux MFS transporter	0.131432	0.604283
SMLT_RS02915	DUF4398 domain-containing protein	0.131202	0.374326
SMLT_RS02930	pyridoxal-phosphate dependent enzyme	0.131164	0.293993
SMLT_RS15730	cysteine--tRNA ligase	0.130976	0.453994
SMLT_RS14590	HNH endonuclease	0.130646	0.36923
SMLT_RS16460	DUF418 domain-containing protein	0.130556	0.356264
SMLT_RS18050	TonB-dependent copper receptor	0.130364	0.354929
SMLT_RS18340	tRNA-Sec	0.130356	0.689407
SMLT_RS12690	DUF3224 domain-containing protein	0.129999	0.547768
SMLT_RS06755	LysR family transcriptional regulator ArgP	0.129744	0.601461
SMLT_RS00110	hypothetical protein	0.129336	0.554072
SMLT_RS15940	acyl-CoA dehydrogenase C-terminal domain-containing protein	0.129172	0.477694
SMLT_RS17405	hypothetical protein	0.128963	0.509295
SMLT_RS18825	hypothetical protein	0.128781	0.579319
SMLT_RS08880	hypothetical protein	0.128769	0.681733
SMLT_RS07785	TonB-dependent receptor	0.128461	0.322066
SMLT_RS04105	branched-chain amino acid aminotransferase	0.128445	0.365181
SMLT_RS09080	IS3 family transposase	0.128211	0.617889
SMLT_RS03400	NCS2 family permease	0.127972	0.60118
SMLT_RS09300	hypothetical protein	0.127437	0.498439
SMLT_RS01940	MFS transporter	0.127427	0.357467
SMLT_RS19835	GTP cyclohydrolase II RibA	0.127398	0.493336
SMLT_RS01110	putative peptide maturation dehydrogenase	0.127205	0.51073
SMLT_RS11990	LysR family transcriptional regulator	0.126812	0.46305
SMLT_RS08295	protein-L-isoaspartate(D-aspartate) O-methyltransferase	0.126384	0.561384
SMLT_RS23555	hypothetical protein	0.126209	0.576351
SMLT_RS18645	ketol-acid reductoisomerase	0.125807	0.833612
SMLT_RS20570	DUF962 domain-containing protein	0.125727	0.500469
SMLT_RS08690	succinate dehydrogenase assembly factor 2	0.125691	0.593429
SMLT_RS16505	polyprenyl synthetase family protein	0.125303	0.493019
SMLT_RS14965	pyridoxal phosphate-dependent aminotransferase	0.124587	0.297187
SMLT_RS23265	hypothetical protein	0.124279	0.482683
SMLT_RS12360	alpha/beta hydrolase	0.124159	0.59093
SMLT_RS08200	exopolysaccharide biosynthesis protein	0.123919	0.362178
SMLT_RS16625	hypothetical protein	0.12379	0.474542
SMLT_RS11100	flagellar assembly peptidoglycan hydrolase FlgJ	0.123639	0.474008
SMLT_RS21725	hypothetical protein	0.123531	0.658134
SMLT_RS18090	HAD hydrolase-like protein	0.123393	0.543327
SMLT_RS14280	hypothetical protein	0.123318	0.238295
SMLT_RS21770	hypothetical protein	0.12278	0.286426
SMLT_RS18765	IS481-like element ISStma1 family transposase	0.122653	0.37862
SMLT_RS17900	pilin	0.122571	0.661506
SMLT_RS20730	FAD-binding oxidoreductase	0.122296	0.46953
SMLT_RS14030	tRNA-Ala	0.122152	0.698347
SMLT_RS23390	hypothetical protein	0.121832	0.736507
SMLT_RS20440	DUF4126 domain-containing protein	0.121204	0.428189
SMLT_RS15280	glycine zipper 2TM domain-containing protein	0.120805	0.623717
SMLT_RS06565	ATP-binding protein	0.120784	0.44389
SMLT_RS03955	nucleoside deaminase	0.120716	0.547899
SMLT_RS14230	N-acetyltransferase	0.120287	0.474351
SMLT_RS00400	thymidine kinase	0.12028	0.443308
SMLT_RS17115	FtsH protease activity modulator HflK	0.11984	0.607272
SMLT_RS06470	TonB-dependent receptor	0.119805	0.318341
SMLT_RS23145	hypothetical protein	0.119797	0.512189
SMLT_RS01925	hypothetical protein	0.119693	0.461624
SMLT_RS15260	asparagine synthase (glutamine-hydrolyzing)	0.119599	0.315184
SMLT_RS14860	TetR/AcrR family transcriptional regulator	0.119446	0.432197
SMLT_RS03655	alpha/beta hydrolase	0.119011	0.686441
SMLT_RS04540	NADPH-dependent 2%2C4-dienoyl-CoA reductase	0.118952	0.521186
SMLT_RS19780	hypothetical protein	0.118855	0.593094
SMLT_RS18155	transketolase	0.118832	0.466389
SMLT_RS15565	heme exporter protein CcmB	0.118795	0.595204
SMLT_RS14660	hypothetical protein	0.118461	0.44976
SMLT_RS06115	hypothetical protein	0.118283	0.664811
SMLT_RS01190	NADH:flavin oxidoreductase/NADH oxidase	0.118257	0.559466
SMLT_RS10050	helix-turn-helix domain-containing protein	0.118216	0.63347
SMLT_RS05575	non-heme iron oxygenase ferredoxin subunit	0.118196	0.631343
SMLT_RS00335	Lrp/AsnC family transcriptional regulator	0.11807	0.456445
SMLT_RS09215	site-specific integrase	0.117858	0.325705
SMLT_RS14625	hypothetical protein	0.117817	0.483183
SMLT_RS14170	DUF1249 domain-containing protein	0.117624	0.519713
SMLT_RS00835	arsenical resistance protein ArsH	0.117478	0.409988
SMLT_RS21115	hemagglutinin repeat-containing protein	0.117323	0.351604
SMLT_RS14275	type IV secretion system protein	0.117252	0.709913
SMLT_RS05220	MFS transporter	0.117162	0.533532
SMLT_RS08140	oxygen-independent coproporphyrinogen III oxidase	0.116913	0.576427
SMLT_RS01140	ExeM/NucH family extracellular endonuclease	0.116904	0.407474
SMLT_RS11035	sigma-54 dependent transcriptional regulator	0.116874	0.548299
SMLT_RS21025	hypothetical protein	0.116856	0.627359
SMLT_RS05315	YqgE/AlgH family protein	0.116457	0.609821
SMLT_RS02390	YncE family protein	0.116311	0.676082
SMLT_RS01580	hypothetical protein	0.116172	0.609539
SMLT_RS05310	DUF4153 domain-containing protein	0.115686	0.403586
SMLT_RS21205	sensor histidine kinase efflux regulator BaeS	0.115606	0.532947
SMLT_RS09280	helix-turn-helix domain-containing protein	0.115453	0.775804
SMLT_RS07240	hypothetical protein	0.115437	0.587032
SMLT_RS00995	SCP2 sterol-binding domain-containing protein	0.115326	0.562151
SMLT_RS04565	rRNA pseudouridine synthase	0.114965	0.464496
SMLT_RS15005	CbrC family protein	0.114266	0.390285
SMLT_RS03435	transcriptional regulator NrdR	0.114198	0.548101
SMLT_RS13845	MgtC/SapB family protein	0.113804	0.591922
SMLT_RS16790	autotransporter serine protease	0.113411	0.350069
SMLT_RS08765	MBL fold metallo-hydrolase	0.113256	0.765807
SMLT_RS20805	DUF4279 domain-containing protein	0.11318	0.405908
SMLT_RS06305	LysR family transcriptional regulator	0.113142	0.435849
SMLT_RS19935	SDR family oxidoreductase	0.112528	0.501714
SMLT_RS05535	DUF2271 domain-containing protein	0.112457	0.659166
SMLT_RS14465	hypothetical protein	0.112243	0.573066
SMLT_RS01805	DUF1428 domain-containing protein	0.112098	0.536517
SMLT_RS03440	bifunctional diaminohydroxyphosphoribosylaminopyrimidine deaminase/5-amino-6-(5-phosphoribosylamino)uracil reductase RibD	0.111413	0.361459
SMLT_RS06975	DNA-3-methyladenine glycosylase 2	0.111091	0.519519
SMLT_RS16420	M13 family metallopeptidase	0.11104	0.36616
SMLT_RS16960	pirin family protein	0.11051	0.52508
SMLT_RS00245	alcohol dehydrogenase AdhP	0.110414	0.457899
SMLT_RS14210	helix-turn-helix transcriptional regulator	0.110072	0.694444
SMLT_RS06040	oligopeptide transporter%2C OPT family	0.109349	0.272554
SMLT_RS15290	TatD family hydrolase	0.109132	0.475157
SMLT_RS19655	DUF481 domain-containing protein	0.108342	0.745318
SMLT_RS00925	c-type cytochrome	0.108253	0.633472
SMLT_RS08830	hypothetical protein	0.1079	0.667604
SMLT_RS19530	PDZ domain-containing protein	0.107404	0.741305
SMLT_RS17985	thiazole synthase	0.107191	0.356273
SMLT_RS07955	ABC transporter permease	0.10711	0.743445
SMLT_RS21330	S9 family peptidase	0.106751	0.501344
SMLT_RS20785	IS481-like element ISStma12 family transposase	0.106477	0.473399
SMLT_RS18950	S-(hydroxymethyl)glutathione dehydrogenase/class III alcohol dehydrogenase	0.106205	0.54992
SMLT_RS15325	arsenate reductase (glutaredoxin)	0.106152	0.461725
SMLT_RS03605	cell division protein FtsQ/DivIB	0.105748	0.702954
SMLT_RS00805	nuclear transport factor 2 family protein	0.105211	0.450049
SMLT_RS22015	alpha/beta hydrolase	0.105	0.686293
SMLT_RS05490	GlsB/YeaQ/YmgE family stress response membrane protein	0.104793	0.702673
SMLT_RS20400	CD225/dispanin family protein	0.104552	0.545297
SMLT_RS04030	LysR family transcriptional regulator	0.104511	0.637562
SMLT_RS14155	MATE family efflux transporter	0.104287	0.703438
SMLT_RS06950	TonB-dependent receptor	0.103412	0.512021
SMLT_RS18785	PAS-domain containing protein	0.103232	0.503707
SMLT_RS09645	MFS transporter	0.10268	0.417132
SMLT_RS15600	cytochrome c biogenesis protein	0.1026	0.763772
SMLT_RS02095	SURF1 family protein	0.102414	0.629565
SMLT_RS13740	sensor histidine kinase	0.102408	0.466722
SMLT_RS19550	bifunctional UDP-N-acetylglucosamine diphosphorylase/glucosamine-1-phosphate N-acetyltransferase GlmU	0.102354	0.504742
SMLT_RS12225	helix-turn-helix transcriptional regulator	0.101489	0.448329
SMLT_RS14475	Y-family DNA polymerase	0.101471	0.625768
SMLT_RS04420	50S ribosomal protein L30	0.101461	0.781883
SMLT_RS21280	hypothetical protein	0.101376	0.640554
SMLT_RS00540	ribonuclease H-like domain-containing protein	0.100821	0.506922
SMLT_RS05640	DUF3861 family protein	0.100164	0.732343
SMLT_RS07755	5-(carboxyamino)imidazole ribonucleotide mutase	0.0999396	0.586256
SMLT_RS19985	hypothetical protein	0.0997575	0.557521
SMLT_RS03045	TIM barrel protein	0.0994681	0.558031
SMLT_RS18675	3-isopropylmalate dehydratase large subunit	0.0993554	0.853774
SMLT_RS03560	cell division protein FtsL	0.0993446	0.644878
SMLT_RS03875	thymidylate synthase	0.0991791	0.602292
SMLT_RS03420	hypothetical protein	0.099067	0.579465
SMLT_RS00795	protein-export chaperone SecB	0.0989114	0.61426
SMLT_RS21995	Sec-independent protein translocase protein TatB	0.0982422	0.610041
SMLT_RS05705	glycoside hydrolase family 97 protein	0.0976335	0.69447
SMLT_RS09585	type II toxin-antitoxin system RatA family toxin	0.0975966	0.670399
SMLT_RS12320	LysR family transcriptional regulator	0.0975737	0.522871
SMLT_RS17240	WGR domain-containing protein	0.0972158	0.717586
SMLT_RS00555	hypothetical protein	0.0971615	0.663362
SMLT_RS23665	hypothetical protein	0.0969875	0.631113
SMLT_RS14880	hypothetical protein	0.0969542	0.58554
SMLT_RS14845	hypothetical protein	0.0968176	0.459932
SMLT_RS14980	hypothetical protein	0.096656	0.447008
SMLT_RS21245	MoxR family ATPase	0.0964842	0.822646
SMLT_RS17185	methylisocitrate lyase	0.0964658	0.803462
SMLT_RS13790	hypothetical protein	0.0963837	0.48912
SMLT_RS18945	YqcC family protein	0.0962923	0.757486
SMLT_RS00075	radical SAM protein	0.0961824	0.673981
SMLT_RS12055	hypothetical protein	0.096034	0.680936
SMLT_RS00725	TonB-dependent receptor	0.0959351	0.605837
SMLT_RS21665	1-acyl-sn-glycerol-3-phosphate acyltransferase	0.095834	0.650826
SMLT_RS06440	signal peptidase II	0.0957478	0.683222
SMLT_RS13530	TonB-dependent receptor	0.0957126	0.533587
SMLT_RS15815	tRNA glutamyl-Q(34) synthetase GluQRS	0.0955177	0.648243
SMLT_RS22280	rhomboid family intramembrane serine protease	0.0953922	0.701958
SMLT_RS12745	formate dehydrogenase accessory sulfurtransferase FdhD	0.0953636	0.437449
SMLT_RS11235	ATP-dependent Clp protease ATP-binding subunit ClpA	0.0949733	0.585393
SMLT_RS20360	NADPH-dependent 7-cyano-7-deazaguanine reductase QueF	0.0943648	0.412859
SMLT_RS20640	hypothetical protein	0.0943277	0.510134
SMLT_RS08905	hypothetical protein	0.094218	0.466657
SMLT_RS00980	NAD-dependent epimerase/dehydratase family protein	0.0941663	0.455789
SMLT_RS22635	modification methylase	0.0939906	0.687872
SMLT_RS02020	hypothetical protein	0.093808	0.561448
SMLT_RS11875	hypothetical protein	0.0936803	0.777164
SMLT_RS13555	TonB-dependent receptor	0.0934831	0.605407
SMLT_RS09405	hypothetical protein	0.0930973	0.77038
SMLT_RS08330	ATP-dependent zinc metalloprotease FtsH	0.0930465	0.51646
SMLT_RS08445	phospholipase C%2C phosphocholine-specific	0.0928998	0.512885
SMLT_RS17410	glycine cleavage system protein GcvH	0.0927482	0.601401
SMLT_RS08015	IS3-like element ISStma9 family transposase	0.0924789	0.510905
SMLT_RS02525	gluconolaconase	0.0922203	0.458403
SMLT_RS16635	queuosine precursor transporter	0.0921391	0.446144
SMLT_RS16620	DUF4442 domain-containing protein	0.0921052	0.693229
SMLT_RS16220	triose-phosphate isomerase	0.0918874	0.639359
SMLT_RS04655	exopolyphosphatase	0.0916528	0.402297
SMLT_RS11315	ABC transporter substrate-binding protein	0.0915333	0.630006
SMLT_RS07835	excinuclease ABC subunit UvrB	0.0915274	0.682982
SMLT_RS03415	serine hydroxymethyltransferase	0.0915169	0.591496
SMLT_RS07965	HlyD family efflux transporter periplasmic adaptor subunit	0.0915045	0.659773
SMLT_RS22285	glycerophosphodiester phosphodiesterase	0.0909506	0.638526
SMLT_RS10640	DUF4304 domain-containing protein	0.0909287	0.704722
SMLT_RS06810	EamA family transporter	0.0908321	0.68525
SMLT_RS10630	ferrous iron transport protein B	0.0906639	0.683366
SMLT_RS05105	hypothetical protein	0.0906307	0.887673
SMLT_RS21405	ABC transporter ATP-binding protein	0.0898406	0.571781
SMLT_RS21965	glycine--tRNA ligase subunit beta	0.0897298	0.681307
SMLT_RS12280	ABC transporter substrate-binding protein	0.0894152	0.562269
SMLT_RS15930	lipocalin family protein	0.0889625	0.597321
SMLT_RS16305	fimbrial protein FimV	0.0889403	0.469197
SMLT_RS12400	TonB-dependent receptor	0.0885835	0.423235
SMLT_RS09575	hypothetical protein	0.08837	0.873811
SMLT_RS19695	methyl-accepting chemotaxis protein	0.0883586	0.373835
SMLT_RS22010	ferrochelatase	0.0880031	0.562794
SMLT_RS08640	phosphogluconate dehydratase	0.087886	0.65624
SMLT_RS04205	response regulator	0.0877153	0.711811
SMLT_RS18870	DUF924 family protein	0.0874615	0.434695
SMLT_RS10875	chemotaxis protein CheW	0.0874564	0.667351
SMLT_RS01900	sensor histidine kinase KdpD	0.0874153	0.602392
SMLT_RS15355	ABC transporter ATP-binding protein/permease	0.0868347	0.567931
SMLT_RS21630	aromatic amino acid ammonia-lyase	0.0867862	0.74584
SMLT_RS20540	anthranilate synthase component I	0.0867255	0.690561
SMLT_RS05440	phosphoribosylglycinamide formyltransferase	0.0862838	0.768442
SMLT_RS12955	LysR family transcriptional regulator	0.0861813	0.589583
SMLT_RS05500	helix-hairpin-helix domain-containing protein	0.0858572	0.769147
SMLT_RS01935	exodeoxyribonuclease III	0.0857547	0.628393
SMLT_RS17420	NfeD family protein	0.0856615	0.640558
SMLT_RS06750	TolC family protein	0.0853456	0.665259
SMLT_RS09375	tRNA-Met	0.085239	0.689462
SMLT_RS00670	tetratricopeptide repeat protein	0.085134	0.707091
SMLT_RS13535	choline BCCT transporter BetT	0.0850454	0.583431
SMLT_RS02165	mechanosensitive ion channel	0.0848841	0.634835
SMLT_RS04575	glycine C-acetyltransferase	0.0847559	0.655614
SMLT_RS22615	DUF1674 domain-containing protein	0.0846349	0.659022
SMLT_RS14050	tRNA-Ala	0.0845088	0.808917
SMLT_RS09095	site-specific DNA-methyltransferase	0.0845033	0.608864
SMLT_RS19300	rod shape-determining protein MreD	0.0844642	0.769132
SMLT_RS01810	DPP IV N-terminal domain-containing protein	0.0841803	0.533649
SMLT_RS22825	hypothetical protein	0.0840001	0.638814
SMLT_RS17475	Hpt domain-containing protein	0.0838602	0.677354
SMLT_RS10820	chemotaxis protein CheR	0.0837385	0.693324
SMLT_RS14745	3-phosphoshikimate 1-carboxyvinyltransferase	0.0834067	0.696672
SMLT_RS03310	PilN domain-containing protein	0.0833374	0.679547
SMLT_RS20105	VOC family protein	0.0830346	0.713903
SMLT_RS19340	nucleoside deaminase	0.0828085	0.570024
SMLT_RS11165	two-component sensor histidine kinase	0.0826841	0.473169
SMLT_RS19980	NAD(P)/FAD-dependent oxidoreductase	0.0821353	0.621328
SMLT_RS13595	MerR family transcriptional regulator	0.0818949	0.816564
SMLT_RS08875	hypothetical protein	0.0816325	0.741517
SMLT_RS09595	outer membrane protein assembly factor BamE	0.0813663	0.614965
SMLT_RS12470	AraC family transcriptional regulator	0.0811492	0.778374
SMLT_RS15715	argininosuccinate synthase	0.0811125	0.550398
SMLT_RS23320	hypothetical protein	0.0811065	0.929707
SMLT_RS08230	DNA topoisomerase IV subunit B	0.0807751	0.340776
SMLT_RS11860	IS3-like element ISStma5 family transposase	0.0806837	0.548338
SMLT_RS05660	PhzF family phenazine biosynthesis protein	0.0804414	0.62646
SMLT_RS10965	flagellar motor switch protein FliN	0.0804342	0.822361
SMLT_RS12410	alginate lyase family protein	0.0803988	0.573354
SMLT_RS10525	hypothetical protein	0.080249	0.721281
SMLT_RS15560	heme ABC exporter ATP-binding protein CcmA	0.0800289	0.681403
SMLT_RS14180	phosphoenolpyruvate synthase	0.0789126	0.710489
SMLT_RS17460	16S rRNA (uracil(1498)-N(3))-methyltransferase	0.0786845	0.62215
SMLT_RS09455	hypothetical protein	0.0785182	0.881927
[truncated: 2,509 more rows]

## Sheet: Sm-Pa_Sm
Table S1:	Regulated genes of Stenotrophomonas maltophilia K279a after coincubation with Pseudomonas aeruginosa PA01.
Locu-tag	Annotation	log2 fold-change	pvalue
SMLT_RS00250	integrase arm-type DNA-binding domain-containing protein	NA	NA
SMLT_RS22415	AlpA family transcriptional regulator	NA	NA
SMLT_RS00255	hypothetical protein	NA	NA
SMLT_RS00260	ogr/Delta-like zinc finger family protein	NA	NA
SMLT_RS00265	hypothetical protein	NA	NA
SMLT_RS00270	hypothetical protein	NA	NA
SMLT_RS00275	hypothetical protein	NA	NA
SMLT_RS00280	toprim domain-containing protein	NA	NA
SMLT_RS00285	DUF927 domain-containing protein	NA	NA
SMLT_RS00290	hypothetical protein	NA	NA
SMLT_RS00295	phage portal protein	NA	NA
SMLT_RS00300	helix-turn-helix domain-containing protein	NA	NA
SMLT_RS00305	type II toxin-antitoxin system RelE/ParE family toxin	NA	NA
SMLT_RS12865	efflux RND transporter periplasmic adaptor subunit	5.46955	4.61399e-17
SMLT_RS19285	rod shape-determining protein RodA	5.17409	6.70228e-25
SMLT_RS08485	pirin family protein	4.9815	5.45768e-27
SMLT_RS12935	transferrin-binding protein-like solute binding protein	4.86809	3.4132e-33
SMLT_RS13980	energy transducer TonB	4.67008	8.80706e-13
SMLT_RS12870	TolC family protein	4.0964	1.67741e-14
SMLT_RS20940	hypothetical protein	4.07761	4.27723e-14
SMLT_RS04545	membrane protein	3.86643	4.63498e-28
SMLT_RS04260	tRNA-Trp	3.80678	1.39559e-26
SMLT_RS20860	hypothetical protein	3.74741	1.696e-17
SMLT_RS22035	tRNA-Ile	3.59453	3.71047e-14
SMLT_RS22060	tRNA-Ile	3.59328	2.95843e-14
SMLT_RS02000	tRNA-Ile	3.57696	7.67623e-14
SMLT_RS01975	tRNA-Ile	3.56941	1.74098e-13
SMLT_RS13460	tetratricopeptide repeat protein	3.45524	1.5933e-23
SMLT_RS15995	LysE family translocator	3.42128	3.49166e-31
SMLT_RS01450	GPW/gp25 family protein	3.31486	1.33675e-07
SMLT_RS13155	PAS sensor domain-containing protein	3.17311	6.9095e-12
SMLT_RS10965	flagellar motor switch protein FliN	3.17266	6.55755e-25
SMLT_RS08845	multidrug efflux RND transporter permease subunit	3.15633	8.13819e-23
SMLT_RS13985	RidA family protein	3.11025	2.44099e-07
SMLT_RS12940	TonB-dependent receptor	3.09799	1.82636e-23
SMLT_RS13410	isochorismatase family protein	3.08246	1.64812e-12
SMLT_RS12860	CusA/CzcA family heavy metal efflux RND transporter	3.07662	8.22544e-19
SMLT_RS17185	methylisocitrate lyase	3.06235	7.7061e-16
SMLT_RS03610	cell division protein FtsA	2.93089	9.25359e-23
SMLT_RS08985	hypothetical protein	2.9306	1.06933e-10
SMLT_RS09055	hypothetical protein	2.9194	3.77373e-10
SMLT_RS01435	phage tail assembly protein	2.85134	8.26547e-07
SMLT_RS10990	FliI/YscN family ATPase	2.83448	7.73593e-26
SMLT_RS01445	phage tail sheath protein	2.82091	5.92152e-09
SMLT_RS09040	hypothetical protein	2.77647	2.80619e-08
SMLT_RS00570	BatA domain-containing protein	2.75135	3.79925e-09
SMLT_RS21245	MoxR family ATPase	2.7385	2.441e-12
SMLT_RS18910	HlyD family secretion protein	2.72842	1.39068e-10
SMLT_RS20780	kinase	2.70996	1.78745e-17
SMLT_RS04195	redox-regulated ATPase YchF	2.7006	1.07971e-06
SMLT_RS10795	bifunctional aconitate hydratase 2/2-methylisocitrate dehydratase	2.69151	7.1508e-15
SMLT_RS18815	CitMHS family transporter	2.63975	2.49623e-15
SMLT_RS01430	GpE family phage tail protein	2.63155	0.00330911
SMLT_RS05105	hypothetical protein	2.59299	1.9038e-06
SMLT_RS05100	hypothetical protein	2.59006	5.99686e-09
SMLT_RS09030	hypothetical protein	2.58022	2.06615e-08
SMLT_RS09035	hypothetical protein	2.57731	1.04424e-05
SMLT_RS03790	hypothetical protein	2.57501	3.60904e-12
SMLT_RS02640	DoxX family protein	2.57461	1.28455e-14
SMLT_RS02825	peptide-methionine (S)-S-oxide reductase MsrA	2.52662	2.43024e-13
SMLT_RS09060	DUF3489 domain-containing protein	2.5196	2.41536e-08
SMLT_RS00700	P-II family nitrogen regulator	2.50598	1.96165e-14
SMLT_RS18925	universal stress protein	2.50127	4.91203e-09
SMLT_RS08400	tRNA-Ser	2.48507	4.52821e-11
SMLT_RS12930	surface lipoprotein assembly modifier	2.4809	6.53905e-19
SMLT_RS08955	hypothetical protein	2.46997	0.0002261
SMLT_RS14040	tRNA-Ala	2.45633	5.11094e-12
SMLT_RS15585	heme lyase CcmF/NrfE family subunit	2.4552	6.74803e-24
SMLT_RS16130	tRNA-Met	2.45482	1.36848e-09
SMLT_RS13405	phosphopantetheine-binding protein	2.45091	3.94187e-07
SMLT_RS08995	hypothetical protein	2.44332	0.000180309
SMLT_RS06390	DUF945 domain-containing protein	2.43741	1.38125e-11
SMLT_RS09000	hypothetical protein	2.41027	4.12885e-07
SMLT_RS13210	nitrate reductase subunit beta	2.3957	8.76982e-17
SMLT_RS00475	ATP-binding protein	2.38729	4.85656e-15
SMLT_RS06250	CopG family transcriptional regulator	2.38506	1.53777e-05
SMLT_RS05090	GPW/gp25 family protein	2.38365	7.33083e-10
SMLT_RS13065	type II secretion system protein GspM	2.38023	0.000144486
SMLT_RS20945	DUF6436 domain-containing protein	2.37363	1.12254e-11
SMLT_RS09135	hypothetical protein	2.34184	3.71069e-09
SMLT_RS06235	VirB3 family type IV secretion system protein	2.33589	3.40089e-05
SMLT_RS00575	DUF58 domain-containing protein	2.33149	6.58134e-10
SMLT_RS09025	phage portal protein	2.3168	2.33918e-09
SMLT_RS14575	hypothetical protein	2.31549	8.07627e-06
SMLT_RS09390	hypothetical protein	2.31081	0.000106322
SMLT_RS07570	bacteriohemerythrin	2.3091	2.8889e-15
SMLT_RS17175	Fe/S-dependent 2-methylisocitrate dehydratase AcnD	2.30534	6.75009e-22
SMLT_RS08950	hypothetical protein	2.30405	0.00652501
SMLT_RS10760	betaine-aldehyde dehydrogenase	2.28193	3.6972e-09
SMLT_RS20230	hypothetical protein	2.27842	0.000511937
SMLT_RS07335	multidrug efflux MFS transporter periplasmic adaptor subunit EmrA	2.26914	1.77907e-10
SMLT_RS21185	tRNA uridine-5-carboxymethylaminomethyl(34) synthesis enzyme MnmG	2.26902	4.49721e-10
SMLT_RS03605	cell division protein FtsQ/DivIB	2.26299	1.72455e-19
SMLT_RS17365	alpha/beta hydrolase	2.25119	1.30763e-07
SMLT_RS14050	tRNA-Ala	2.23458	1.53301e-10
SMLT_RS09045	phage terminase large subunit family protein	2.22701	2.54606e-07
SMLT_RS01360	hypothetical protein	2.22201	9.76311e-12
SMLT_RS17025	siderophore-interacting protein	2.21843	1.00116e-12
SMLT_RS09470	hypothetical protein	2.21227	1.73543e-08
SMLT_RS10905	chemotaxis response regulator CheY	2.19654	6.66701e-18
SMLT_RS18630	phosphomethylpyrimidine synthase ThiC	2.19548	2.20664e-12
SMLT_RS08990	hypothetical protein	2.18325	1.95002e-10
SMLT_RS02645	dioxygenase	2.17573	1.81075e-10
SMLT_RS09415	hypothetical protein	2.17337	9.82944e-06
SMLT_RS08980	DUF6441 family protein	2.17192	5.31048e-06
SMLT_RS09155	hypothetical protein	2.17075	6.76719e-10
SMLT_RS01375	hypothetical protein	2.1669	4.55373e-06
SMLT_RS10925	flagellar biosynthesis protein FlhA	2.15848	4.4425e-19
SMLT_RS21975	GspE/PulE family protein	2.1564	5.31892e-20
SMLT_RS00580	MoxR family ATPase	2.13321	8.70246e-10
SMLT_RS13400	enterobactin synthase subunit F	2.12005	8.36971e-15
SMLT_RS20930	ubiquinol oxidase subunit II	2.11588	9.19251e-15
SMLT_RS23645	hypothetical protein	2.11311	1.6732e-08
SMLT_RS21915	acetate--CoA ligase	2.10864	8.02448e-17
SMLT_RS01530	GPO family capsid scaffolding protein	2.10656	6.61758e-06
SMLT_RS13395	2%2C3-dihydro-2%2C3-dihydroxybenzoate dehydrogenase	2.09093	1.64789e-08
SMLT_RS08830	hypothetical protein	2.08989	5.76341e-18
SMLT_RS14580	hypothetical protein	2.08967	1.66038e-06
SMLT_RS03580	phospho-N-acetylmuramoyl-pentapeptide-transferase	2.08095	3.78868e-20
SMLT_RS22435	Com family DNA-binding transcriptional regulator	2.06164	0.000188682
SMLT_RS09050	hypothetical protein	2.05652	8.42224e-08
SMLT_RS08965	hypothetical protein	2.05111	1.89282e-08
SMLT_RS08960	DUF2163 domain-containing protein	2.04644	8.54888e-10
SMLT_RS21380	diguanylate cyclase	2.04569	5.4259e-05
SMLT_RS18180	DUF4381 family protein	2.0381	2.23712e-05
SMLT_RS05795	Gfo/Idh/MocA family oxidoreductase	2.03209	1.06824e-08
SMLT_RS21715	NUDIX domain-containing protein	2.03117	2.8886e-08
SMLT_RS03600	D-alanine--D-alanine ligase	2.01892	1.10111e-18
SMLT_RS01490	hypothetical protein	2.01715	2.89303e-05
SMLT_RS00585	DUF4159 domain-containing protein	2.0165	2.7448e-11
SMLT_RS09020	S49 family peptidase	2.01441	7.21732e-09
SMLT_RS09460	hypothetical protein	2.00752	4.18861e-06
SMLT_RS23320	hypothetical protein	2.0075	0.0122248
SMLT_RS06245	P-type conjugative transfer ATPase TrbB	1.99847	4.54201e-08
SMLT_RS09395	hypothetical protein	1.99321	0.000949922
SMLT_RS04295	DNA-directed RNA polymerase subunit beta	1.97618	2.4777e-07
SMLT_RS22290	tRNA uridine-5-carboxymethylaminomethyl(34) synthesis GTPase MnmE	1.97257	5.61686e-09
SMLT_RS21200	multidrug efflux RND transporter periplasmic adaptor subunit SmeA	1.96527	1.06601e-07
SMLT_RS07525	DUF3325 domain-containing protein	1.96376	3.87847e-14
SMLT_RS00600	TldD/PmbA family protein	1.96362	1.58756e-10
SMLT_RS01485	phage tail protein	1.96299	2.92038e-06
SMLT_RS03795	hypothetical protein	1.96258	3.07566e-15
SMLT_RS09900	TetR family transcriptional regulator	1.96075	0.00133802
SMLT_RS13455	flavin reductase family protein	1.9561	7.0961e-09
SMLT_RS23560	hypothetical protein	1.94474	1.35748e-06
SMLT_RS21195	multidrug efflux RND transporter permease subunit SmeB	1.93921	8.82505e-17
SMLT_RS11475	hypothetical protein	1.93843	2.27301e-05
SMLT_RS19565	F0F1 ATP synthase subunit beta	1.93822	2.54598e-09
SMLT_RS21910	DcaP family trimeric outer membrane transporter	1.93336	1.92324e-06
SMLT_RS13310	DUF1656 domain-containing protein	1.931	0.000281482
SMLT_RS09065	hypothetical protein	1.92834	1.18637e-08
SMLT_RS02390	YncE family protein	1.92231	1.37236e-12
SMLT_RS08945	phage tail protein	1.92205	1.57738e-10
SMLT_RS09505	hypothetical protein	1.91795	1.05565e-07
SMLT_RS09140	ATP-binding protein	1.91572	4.90612e-09
SMLT_RS08840	efflux RND transporter periplasmic adaptor subunit	1.90267	4.83547e-20
SMLT_RS14565	hypothetical protein	1.90032	8.36071e-07
SMLT_RS21240	DUF4350 domain-containing protein	1.89693	1.02631e-07
SMLT_RS20585	monovalent cation/H+ antiporter subunit D	1.8932	2.10522e-13
SMLT_RS10975	flagellar basal body-associated FliL family protein	1.89191	3.84056e-16
SMLT_RS13775	DUF3806 domain-containing protein	1.88671	9.46615e-12
SMLT_RS08975	tail protein	1.8788	2.08659e-10
SMLT_RS02570	hypothetical protein	1.87747	2.20454e-08
SMLT_RS09010	major capsid protein	1.8773	1.33117e-10
SMLT_RS00735	nitrogen regulation protein NR(I)	1.85975	7.95593e-15
SMLT_RS15340	fumarate hydratase	1.85748	7.94624e-09
SMLT_RS03760	MFS transporter	1.8513	1.28505e-08
SMLT_RS05895	EF-hand domain-containing protein	1.84645	3.10169e-07
SMLT_RS01440	phage major tail tube protein	1.84545	5.65512e-06
SMLT_RS09330	hypothetical protein	1.84508	1.94629e-06
SMLT_RS06255	conjugal transfer protein TraG	1.8438	3.67649e-08
SMLT_RS00145	hypothetical protein	1.84316	1.55627e-08
SMLT_RS22785	DUF2934 domain-containing protein	1.83615	0.0184387
SMLT_RS21720	hypothetical protein	1.83488	1.4934e-13
SMLT_RS04905	tRNA-Ser	1.83454	7.17138e-07
SMLT_RS00160	CusA/CzcA family heavy metal efflux RND transporter	1.83243	1.02751e-11
SMLT_RS00165	efflux RND transporter periplasmic adaptor subunit	1.82924	1.19762e-08
SMLT_RS05095	phage baseplate assembly protein V	1.82739	0.000983987
SMLT_RS05110	glycoside hydrolase family 104 protein	1.81938	1.57285e-05
SMLT_RS03315	type II secretion system protein GspM	1.8154	5.28244e-07
SMLT_RS05745	ABC transporter permease subunit	1.80367	6.5182e-13
SMLT_RS11105	flagellar basal body P-ring protein FlgI	1.78703	7.10902e-22
SMLT_RS18250	TcfC E-set like domain-containing protein	1.78261	5.07928e-08
SMLT_RS07905	tetraacyldisaccharide 4'-kinase	1.77684	2.43354e-06
SMLT_RS14570	hypothetical protein	1.77601	2.94781e-08
SMLT_RS11480	adhesin	1.77002	1.00917e-07
SMLT_RS11940	hypothetical protein	1.76896	1.11319e-08
SMLT_RS09495	hypothetical protein	1.76465	1.87523e-07
SMLT_RS08295	protein-L-isoaspartate(D-aspartate) O-methyltransferase	1.76461	1.52318e-17
SMLT_RS20520	indole-3-glycerol phosphate synthase TrpC	1.76194	2.50819e-07
SMLT_RS08480	TonB-dependent siderophore receptor	1.76158	1.78306e-07
SMLT_RS18940	S-formylglutathione hydrolase	1.75788	1.27991e-12
SMLT_RS09515	hypothetical protein	1.75577	6.26282e-07
SMLT_RS20960	TonB-dependent receptor	1.75519	1.05944e-16
SMLT_RS10770	BCCT family transporter	1.75459	1.46943e-12
SMLT_RS07110	DMT family transporter	1.752	8.88827e-08
SMLT_RS22845	phage N-6-adenine-methyltransferase	1.75172	8.87998e-05
SMLT_RS00155	HupE/UreJ family protein	1.75026	2.6745e-08
SMLT_RS09475	hypothetical protein	1.75012	3.68701e-07
SMLT_RS23415	hypothetical protein	1.74498	0.000722045
SMLT_RS20925	cytochrome o ubiquinol oxidase subunit I	1.74299	2.1821e-13
SMLT_RS06875	M13 family metallopeptidase	1.741	1.25213e-07
SMLT_RS21635	acyltransferase	1.73626	5.13672e-08
SMLT_RS20865	TonB-dependent receptor	1.7338	9.12102e-09
SMLT_RS06240	TrbC/VirB2 family protein	1.72934	2.76695e-05
SMLT_RS09490	hypothetical protein	1.72628	2.29184e-06
SMLT_RS12995	biopolymer transporter ExbD	1.72412	6.46254e-07
SMLT_RS14030	tRNA-Ala	1.71852	4.86973e-08
SMLT_RS05750	ABC transporter ATP-binding protein	1.71816	3.50478e-11
SMLT_RS09265	hypothetical protein	1.71685	0.00755085
SMLT_RS14650	hypothetical protein	1.71638	8.09703e-06
SMLT_RS18170	VWA domain-containing protein	1.70998	1.39075e-11
SMLT_RS04300	DNA-directed RNA polymerase subunit beta'	1.70779	1.53523e-07
SMLT_RS06665	DNA mismatch repair protein MutS	1.70425	6.16156e-15
SMLT_RS13220	NarK family nitrate/nitrite MFS transporter	1.68929	5.49272e-11
SMLT_RS21905	MHS family MFS transporter	1.68678	3.12447e-07
SMLT_RS10115	LLM class flavin-dependent oxidoreductase	1.68494	6.01862e-10
SMLT_RS06880	HD domain-containing protein	1.68401	9.13528e-07
SMLT_RS07330	multidrug efflux transporter outer membrane subunit EmrC	1.68031	5.57597e-07
SMLT_RS20950	PLP-dependent aminotransferase family protein	1.67866	2.24927e-10
SMLT_RS20615	hypothetical protein	1.67318	7.49392e-08
SMLT_RS02480	GTP-binding protein	1.67139	1.5713e-12
SMLT_RS20345	NADP-dependent isocitrate dehydrogenase	1.66558	9.08359e-11
SMLT_RS05060	phage major tail tube protein	1.66129	1.0629e-07
SMLT_RS10100	FMN reductase	1.66018	0.000155342
SMLT_RS21335	glutathione binding-like protein	1.65672	2.51479e-13
SMLT_RS05120	helix-turn-helix domain-containing protein	1.64678	5.49245e-07
SMLT_RS13160	sulfite reductase flavoprotein subunit alpha	1.64483	3.07388e-06
SMLT_RS11010	flagellar hook-basal body complex protein FliE	1.64021	4.82171e-11
SMLT_RS13185	coproporphyrinogen III oxidase	1.63783	2.78672e-07
SMLT_RS10950	flagellar biosynthetic protein FliQ	1.63655	5.60599e-09
SMLT_RS03370	type 1 fimbrial protein	1.63458	5.99666e-07
SMLT_RS01460	hypothetical protein	1.63427	5.32897e-05
SMLT_RS22120	ATP-binding protein	1.63343	2.27214e-07
SMLT_RS13060	type II secretion system secretin GspD	1.633	6.77495e-11
SMLT_RS21355	helix-turn-helix transcriptional regulator	1.62988	8.97744e-08
SMLT_RS03785	TonB-dependent hemoglobin/transferrin/lactoferrin family receptor	1.62977	1.35752e-11
SMLT_RS02500	MFS transporter	1.62938	3.11599e-07
SMLT_RS09455	hypothetical protein	1.6241	0.000804288
SMLT_RS09070	hypothetical protein	1.62209	1.8754e-05
SMLT_RS00205	class 1 fructose-bisphosphatase	1.62195	5.46705e-10
SMLT_RS09890	acetyl-CoA C-acyltransferase	1.6186	1.63702e-07
SMLT_RS11485	DNA-binding protein	1.61856	5.67958e-05
SMLT_RS02575	hypothetical protein	1.61546	6.43573e-10
SMLT_RS06220	P-type conjugative transfer protein TrbL	1.60541	3.96671e-09
SMLT_RS13075	type II secretion system minor pseudopilin GspK	1.60487	1.05459e-06
SMLT_RS01520	terminase	1.60467	1.11616e-07
SMLT_RS19740	hypothetical protein	1.6041	1.65679e-08
SMLT_RS11125	flagellar hook protein FlgE	1.60338	2.63195e-18
SMLT_RS09450	hypothetical protein	1.5985	0.000154145
SMLT_RS18700	efflux RND transporter permease subunit	1.59482	3.51269e-13
SMLT_RS14520	GIY-YIG nuclease family protein	1.59034	4.71053e-05
SMLT_RS09940	hypothetical protein	1.59012	1.12214e-09
SMLT_RS21795	50S ribosomal protein L33	1.58974	0.00242333
SMLT_RS18055	DUF2946 domain-containing protein	1.58421	3.64006e-12
SMLT_RS22125	DUF4194 domain-containing protein	1.58354	0.000130325
SMLT_RS03615	cell division protein FtsZ	1.58062	6.0168e-19
SMLT_RS13050	type II secretion system inner membrane protein GspF	1.57854	1.10937e-09
SMLT_RS11325	heme ABC transporter ATP-binding protein	1.57525	1.27673e-06
SMLT_RS18240	giant cable pilus chaperone protein	1.57251	2.84147e-07
SMLT_RS02110	heme o synthase	1.57011	1.21724e-07
SMLT_RS22280	rhomboid family intramembrane serine protease	1.56938	2.36243e-10
SMLT_RS23465	hypothetical protein	1.56837	0.101881
SMLT_RS04540	NADPH-dependent 2%2C4-dienoyl-CoA reductase	1.566	5.65587e-18
SMLT_RS06760	LysE/ArgO family amino acid transporter	1.56587	1.11832e-07
SMLT_RS09520	hypothetical protein	1.56064	1.79085e-06
SMLT_RS21615	membrane protein	1.55979	5.67249e-15
SMLT_RS13450	superoxide dismutase	1.55843	2.73639e-06
SMLT_RS04515	propionate--CoA ligase	1.55757	1.10023e-07
SMLT_RS01515	head completion/stabilization protein	1.55623	9.65241e-07
SMLT_RS03585	putative lipid II flippase FtsW	1.5562	8.52926e-14
SMLT_RS10895	chemotaxis protein CheA	1.55031	1.07182e-12
SMLT_RS22130	DUF3375 domain-containing protein	1.54796	0.000123111
SMLT_RS03595	UDP-N-acetylmuramate--L-alanine ligase	1.54619	1.16649e-11
SMLT_RS01725	ABC transporter permease	1.54406	3.69585e-07
SMLT_RS11000	flagellar motor switch protein FliG	1.5388	7.59766e-13
SMLT_RS22300	membrane protein insertase YidC	1.52872	0.000145721
SMLT_RS08925	lysozyme	1.52826	7.02216e-06
SMLT_RS09895	3-hydroxyacyl-CoA dehydrogenase/enoyl-CoA hydratase family protein	1.52555	3.50583e-07
SMLT_RS20190	acetyl-CoA carboxylase biotin carboxylase subunit	1.52331	8.69666e-06
SMLT_RS13135	4-alpha-glucanotransferase	1.52254	1.83917e-06
SMLT_RS05065	phage tail sheath subtilisin-like domain-containing protein	1.52141	5.977e-10
SMLT_RS02460	CDF family Co(II)/Ni(II) efflux transporter DmeF	1.52047	5.49884e-10
SMLT_RS13055	type II secretion system ATPase GspE	1.5192	1.91864e-09
SMLT_RS18915	MFS transporter	1.51742	7.57188e-11
SMLT_RS09345	hypothetical protein	1.51513	0.00334993
SMLT_RS02055	bifunctional proline dehydrogenase/L-glutamate gamma-semialdehyde dehydrogenase PutA	1.51511	2.79295e-05
SMLT_RS09115	phage/plasmid primase%2C P4 family	1.49797	1.13694e-06
SMLT_RS08940	DUF2793 domain-containing protein	1.49542	0.000281439
SMLT_RS06030	heparan-alpha-glucosaminide N-acetyltransferase domain-containing protein	1.48582	1.44274e-09
SMLT_RS04940	DUF58 domain-containing protein	1.48333	6.68287e-07
SMLT_RS10105	DUF3088 family protein	1.48324	0.00402217
SMLT_RS09005	hypothetical protein	1.4827	0.00059917
SMLT_RS04245	tRNA-Gly	1.48264	1.85373e-06
SMLT_RS03365	fimbrial biogenesis outer membrane usher protein	1.48093	0.00259376
SMLT_RS07625	ABC transporter permease subunit	1.47965	2.57073e-08
SMLT_RS09145	hypothetical protein	1.47575	2.35246e-07
SMLT_RS05170	PepSY domain-containing protein	1.47567	5.34662e-08
SMLT_RS00560	hypothetical protein	1.47007	1.06563e-06
SMLT_RS01535	terminase ATPase subunit family protein	1.46303	6.35468e-08
SMLT_RS20620	homogentisate 1%2C2-dioxygenase	1.45261	8.68097e-10
SMLT_RS23460	hypothetical protein	1.44881	2.51124e-06
SMLT_RS10820	chemotaxis protein CheR	1.44384	1.7475e-12
SMLT_RS22495	hypothetical protein	1.44093	7.37918e-07
SMLT_RS18890	2-hydroxychromene-2-carboxylate isomerase	1.43956	1.97042e-08
SMLT_RS05240	MFS transporter	1.43916	2.18863e-13
SMLT_RS01470	phage tail protein I	1.43837	0.000259532
SMLT_RS12990	TonB family protein	1.43805	1.15635e-06
SMLT_RS09410	hypothetical protein	1.43763	9.73076e-08
SMLT_RS05640	DUF3861 family protein	1.43212	6.01645e-07
SMLT_RS18950	S-(hydroxymethyl)glutathione dehydrogenase/class III alcohol dehydrogenase	1.43082	9.14605e-17
SMLT_RS20920	cytochrome o ubiquinol oxidase subunit III	1.4287	1.38842e-10
SMLT_RS08835	SDR family NAD(P)-dependent oxidoreductase	1.42457	4.54551e-09
SMLT_RS23635	hypothetical protein	1.42426	1.84064e-08
SMLT_RS20530	aminodeoxychorismate/anthranilate synthase component II	1.42396	4.12061e-08
SMLT_RS09120	hypothetical protein	1.41766	0.000241363
SMLT_RS00360	phosphatase PAP2 family protein	1.41742	6.14527e-09
SMLT_RS13715	amidohydrolase	1.41228	4.8667e-09
SMLT_RS22330	fimbrial protein	1.41148	5.14258e-06
SMLT_RS15600	cytochrome c biogenesis protein	1.41035	1.85269e-05
SMLT_RS05085	baseplate J/gp47 family protein	1.40821	5.93558e-06
SMLT_RS10800	hypothetical protein	1.40452	1.18312e-06
SMLT_RS13215	nitrate reductase subunit alpha	1.40388	1.55776e-09
SMLT_RS01910	potassium-transporting ATPase subunit KdpB	1.40352	3.44163e-07
SMLT_RS20935	PLP-dependent aminotransferase family protein	1.39945	1.3133e-09
SMLT_RS07675	HlyD family efflux transporter periplasmic adaptor subunit	1.39365	4.49755e-16
SMLT_RS17860	lipase	1.38873	3.83704e-10
SMLT_RS23315	hypothetical protein	1.38217	0.184646
SMLT_RS09440	terminase small subunit	1.38212	2.42896e-06
SMLT_RS12665	magnesium-translocating P-type ATPase	1.38166	3.33182e-05
SMLT_RS01475	baseplate J/gp47 family protein	1.38158	2.41518e-07
SMLT_RS01500	phage holin family protein	1.37965	0.0133925
SMLT_RS01245	enoyl-CoA hydratase	1.37685	1.13172e-06
SMLT_RS17180	2-methylcitrate synthase	1.37187	9.21617e-10
SMLT_RS05790	sugar phosphate isomerase/epimerase	1.37059	9.79174e-06
SMLT_RS18885	amidohydrolase family protein	1.36991	3.25887e-12
SMLT_RS21270	dihydroxy-acid dehydratase	1.36914	4.67015e-07
SMLT_RS00595	TldD/PmbA family protein	1.36896	5.0355e-11
SMLT_RS12015	MBL fold metallo-hydrolase	1.36805	3.08991e-06
SMLT_RS07685	ABC transporter permease	1.3677	1.03949e-09
SMLT_RS09150	hypothetical protein	1.3639	0.00012773
SMLT_RS21410	ABC transporter permease	1.36371	1.11809e-07
SMLT_RS16160	NADH-quinone oxidoreductase subunit J	1.36121	2.01043e-12
SMLT_RS20525	anthranilate phosphoribosyltransferase	1.35731	9.17273e-06
SMLT_RS05705	glycoside hydrolase family 97 protein	1.35718	2.62149e-08
SMLT_RS09130	DUF6511 domain-containing protein	1.35438	9.78068e-05
SMLT_RS10670	carbamoyl-phosphate synthase large subunit	1.35421	2.19583e-08
SMLT_RS06340	helix-turn-helix domain-containing protein	1.3528	5.68686e-05
SMLT_RS09110	hypothetical protein	1.35265	6.60353e-06
SMLT_RS03575	UDP-N-acetylmuramoyl-tripeptide--D-alanyl-D-alanine ligase	1.3524	1.84842e-13
SMLT_RS19165	family 20 glycosylhydrolase	1.35219	1.51664e-09
SMLT_RS05890	DUF692 domain-containing protein	1.34978	4.92497e-05
SMLT_RS19555	GtrA family protein	1.34943	5.31191e-05
SMLT_RS17760	aminotransferase class V-fold PLP-dependent enzyme	1.34748	5.05691e-10
SMLT_RS09125	isoleucyl-tRNA synthetase	1.34173	6.15347e-05
SMLT_RS06450	M61 family metallopeptidase	1.3414	2.38629e-10
SMLT_RS13120	AzlD family protein	1.34136	0.000880669
SMLT_RS21845	DUF885 family protein	1.34105	1.12672e-06
SMLT_RS20625	4-hydroxyphenylpyruvate dioxygenase	1.341	2.26448e-15
SMLT_RS05900	DoxX family protein	1.33948	1.56133e-07
SMLT_RS19575	F0F1 ATP synthase subunit alpha	1.33502	1.76622e-05
SMLT_RS03840	MFS transporter	1.33231	5.69325e-07
SMLT_RS00150	hypothetical protein	1.33104	9.1951e-09
SMLT_RS21675	cytochrome d ubiquinol oxidase subunit II	1.32737	1.05724e-05
SMLT_RS05080	phage tail protein I	1.32588	1.60197e-06
SMLT_RS22550	immunity 8 family protein	1.32221	1.25906e-05
SMLT_RS03590	undecaprenyldiphospho-muramoylpentapeptide beta-N-acetylglucosaminyltransferase	1.31999	1.34645e-08
SMLT_RS16010	DUF3011 domain-containing protein	1.3191	6.81639e-06
SMLT_RS04455	50S ribosomal protein L17	1.31773	0.00231914
SMLT_RS05165	TonB-dependent receptor	1.31638	6.65957e-09
SMLT_RS21210	response regulator	1.31633	1.72744e-05
SMLT_RS08855	efflux transporter outer membrane subunit	1.315	9.06169e-14
SMLT_RS20235	phosphatase PAP2/dual specificity phosphatase family protein	1.3135	1.33561e-08
SMLT_RS10920	flagellar biosynthesis protein FlhF	1.31193	3.7861e-11
SMLT_RS11115	flagellar basal-body rod protein FlgG	1.30918	4.04321e-11
SMLT_RS03500	fimbrial biogenesis outer membrane usher protein	1.30661	8.33416e-09
SMLT_RS04645	glycosyltransferase family 1 protein	1.30572	6.31887e-05
SMLT_RS10120	M20 family metallopeptidase	1.30522	0.000148827
SMLT_RS20100	arylamine N-acetyltransferase	1.30487	3.92403e-08
SMLT_RS10875	chemotaxis protein CheW	1.30454	2.97095e-11
SMLT_RS15885	DUF4034 domain-containing protein	1.30381	2.27986e-06
SMLT_RS10585	multidrug efflux RND transporter permease subunit	1.29969	0.000898087
SMLT_RS13865	DUF4440 domain-containing protein	1.29967	9.32762e-05
SMLT_RS21425	epimerase	1.29904	0.000270018
SMLT_RS20580	Na+/H+ antiporter subunit C	1.29557	0.00115468
SMLT_RS13085	hypothetical protein	1.29375	0.00041125
SMLT_RS15940	acyl-CoA dehydrogenase C-terminal domain-containing protein	1.29355	8.34833e-13
SMLT_RS21500	MFS transporter	1.29355	5.55794e-07
SMLT_RS20305	transcription termination factor Rho	1.2932	2.25174e-06
SMLT_RS09405	hypothetical protein	1.29302	2.78375e-05
SMLT_RS10980	flagellar hook-length control protein FliK	1.2928	1.1095e-08
SMLT_RS23195	hypothetical protein	1.2918	5.67198e-06
SMLT_RS22235	zinc-binding alcohol dehydrogenase family protein	1.28977	3.44646e-07
SMLT_RS07390	TolC family protein	1.28867	6.48792e-06
SMLT_RS13975	ChaN family lipoprotein	1.28853	0.000232917
SMLT_RS08920	hypothetical protein	1.2878	7.23031e-05
SMLT_RS01710	ABC transporter ATP-binding protein	1.28704	2.98303e-14
SMLT_RS11310	ATP-binding protein	1.2869	3.35773e-06
SMLT_RS21505	2%2C5-didehydrogluconate reductase DkgB	1.28478	1.90552e-06
SMLT_RS07460	phosphate ABC transporter permease subunit PstC	1.28308	1.84211e-08
SMLT_RS18315	formate dehydrogenase subunit beta	1.28276	5.07104e-08
SMLT_RS12120	manganese catalase family protein	1.28163	2.27507e-07
SMLT_RS14720	NAD(P)H-dependent oxidoreductase	1.2774	3.61766e-09
SMLT_RS15130	MFS transporter	1.27658	7.09731e-07
SMLT_RS09605	SGNH/GDSL hydrolase family protein	1.27587	2.18238e-05
SMLT_RS00590	TldD/PmbA family protein	1.27265	8.80818e-10
SMLT_RS09335	hypothetical protein	1.27262	0.00124265
SMLT_RS10135	ABC transporter substrate-binding protein	1.27211	4.66991e-06
SMLT_RS09275	hypothetical protein	1.27033	0.0151122
SMLT_RS10900	protein phosphatase CheZ	1.26841	2.87109e-07
SMLT_RS04490	translational GTPase TypA	1.2676	0.00704975
SMLT_RS01165	ribonucleotide-diphosphate reductase subunit beta	1.26556	3.32944e-11
SMLT_RS18880	amidohydrolase	1.26375	2.36448e-14
SMLT_RS13925	error-prone DNA polymerase	1.26353	2.17338e-07
SMLT_RS01455	phage baseplate assembly protein V	1.26038	0.0219174
SMLT_RS20120	DUF2141 domain-containing protein	1.25797	0.00134084
SMLT_RS00170	TolC family protein	1.2565	1.34405e-06
SMLT_RS10995	flagellar assembly protein FliH	1.25618	4.48012e-06
SMLT_RS03425	hypothetical protein	1.25523	3.39573e-09
SMLT_RS14190	alkene reductase	1.25458	6.42949e-07
SMLT_RS23330	hypothetical protein	1.2522	2.56482e-05
SMLT_RS11520	hypothetical protein	1.25116	0.000101487
SMLT_RS13855	AraC family transcriptional regulator	1.24874	9.1673e-06
SMLT_RS11945	hypothetical protein	1.24836	0.00404359
SMLT_RS21920	response regulator transcription factor	1.24365	1.86118e-05
SMLT_RS08640	phosphogluconate dehydratase	1.24144	1.59924e-10
SMLT_RS05000	aminodeoxychorismate synthase component I	1.24142	0.000537165
SMLT_RS21040	Gfo/Idh/MocA family oxidoreductase	1.23987	2.70648e-08
SMLT_RS11500	DUF2523 domain-containing protein	1.23923	0.000970483
SMLT_RS16150	NADH-quinone oxidoreductase subunit L	1.23923	4.435e-08
SMLT_RS13965	FecR domain-containing protein	1.23856	1.7966e-06
SMLT_RS09285	hypothetical protein	1.237	1.03976e-06
SMLT_RS09250	hypothetical protein	1.23607	3.85593e-05
SMLT_RS18800	sensor histidine kinase	1.23136	2.35732e-08
SMLT_RS06180	excinuclease ABC subunit UvrA	1.23133	1.65945e-06
SMLT_RS11360	response regulator transcription factor	1.23084	6.08013e-08
SMLT_RS09420	hypothetical protein	1.22822	5.98821e-05
SMLT_RS09280	helix-turn-helix domain-containing protein	1.22762	0.00193338
SMLT_RS09510	hypothetical protein	1.22692	1.26566e-07
SMLT_RS05010	dTMP kinase	1.2244	0.000157131
SMLT_RS10505	glycoside hydrolase family 2 protein	1.22171	1.17763e-10
SMLT_RS06460	hypothetical protein	1.21873	3.18576e-07
SMLT_RS14515	hypothetical protein	1.21719	8.00676e-06
SMLT_RS19450	methionine ABC transporter ATP-binding protein	1.21508	1.47876e-10
SMLT_RS01000	ubiquinone biosynthesis regulatory protein kinase UbiB	1.21168	4.17459e-10
SMLT_RS10945	flagellar biosynthetic protein FliR	1.21144	1.51914e-09
SMLT_RS14215	NAD(P)H-dependent oxidoreductase	1.20878	3.26539e-05
SMLT_RS21725	hypothetical protein	1.20794	1.10763e-05
SMLT_RS08460	cytochrome c	1.20702	1.56696e-06
SMLT_RS01420	phage tail protein	1.20588	0.00460409
SMLT_RS10125	GNAT family N-acetyltransferase	1.20526	0.00701849
SMLT_RS09445	DNA packaging protein	1.20467	4.72053e-06
SMLT_RS01425	phage tail tape measure protein	1.20415	5.53131e-06
SMLT_RS09815	efflux RND transporter permease subunit	1.20345	1.22702e-08
SMLT_RS21435	ATP-dependent helicase HrpB	1.19889	9.35377e-09
SMLT_RS02620	MFS transporter	1.19855	1.04754e-06
SMLT_RS06295	carboxymuconolactone decarboxylase family protein	1.19535	0.000167809
SMLT_RS13370	OmpA family protein	1.19531	0.00492128
SMLT_RS22175	exodeoxyribonuclease V subunit beta	1.1936	2.57628e-10
SMLT_RS20985	TPM domain-containing protein	1.19314	2.28988e-13
SMLT_RS10110	MsnO8 family LLM class oxidoreductase	1.19305	0.000535605
SMLT_RS22285	glycerophosphodiester phosphodiesterase	1.19172	6.5243e-10
SMLT_RS05050	phage tail tape measure protein	1.19165	2.5853e-07
SMLT_RS00455	tRNA 2-thiocytidine(32) synthetase TtcA	1.19098	2.59947e-10
SMLT_RS01695	TonB-dependent receptor	1.18907	2.92172e-09
SMLT_RS18675	3-isopropylmalate dehydratase large subunit	1.18843	0.026999
SMLT_RS11490	hypothetical protein	1.18543	4.55698e-05
SMLT_RS02050	AAA family ATPase	1.18386	8.44206e-09
SMLT_RS05115	hypothetical protein	1.1823	0.0066803
SMLT_RS12100	endonuclease	1.18157	0.000254573
SMLT_RS02495	serine hydrolase	1.18113	7.44788e-06
SMLT_RS06465	hypothetical protein	1.17906	5.72379e-05
SMLT_RS01390	ogr/Delta-like zinc finger family protein	1.1738	0.000208521
SMLT_RS05920	HAMP domain-containing histidine kinase	1.17376	3.93347e-05
SMLT_RS03480	thiamine-phosphate kinase	1.17154	0.000447853
SMLT_RS21710	S9 family peptidase	1.16605	7.82068e-11
SMLT_RS15595	cytochrome c-type biogenesis protein CcmH	1.16558	0.000114662
SMLT_RS20970	AraC family transcriptional regulator	1.16486	3.2606e-07
SMLT_RS21965	glycine--tRNA ligase subunit beta	1.1647	6.94081e-08
SMLT_RS13675	hypothetical protein	1.16459	0.000116246
SMLT_RS10985	flagellar export protein FliJ	1.16448	1.44372e-05
SMLT_RS07340	multidrug efflux MFS transporter permease subunit EmrB	1.16196	8.27064e-11
SMLT_RS13340	HAMP domain-containing histidine kinase	1.16056	0.000127007
SMLT_RS02370	hypothetical protein	1.15941	9.3104e-06
SMLT_RS12115	hypothetical protein	1.15774	0.000155834
SMLT_RS11320	iron ABC transporter permease	1.15728	6.19663e-10
SMLT_RS13130	malto-oligosyltrehalose synthase	1.1568	9.24103e-07
SMLT_RS07120	PadR family transcriptional regulator	1.15243	1.93203e-05
SMLT_RS01010	acetyltransferase	1.15109	4.61102e-05
SMLT_RS00330	phenylalanine 4-monooxygenase	1.14534	0.00037933
SMLT_RS09945	LysE family transporter	1.14088	0.000243022
SMLT_RS00885	nicotinamide riboside transporter PnuC	1.14028	6.73407e-05
SMLT_RS16085	glycoside hydrolase family 18 protein	1.13939	1.04019e-05
SMLT_RS11005	flagellar M-ring protein FliF	1.1393	1.58631e-11
SMLT_RS08170	TIGR03862 family flavoprotein	1.13924	7.41993e-06
SMLT_RS23535	hypothetical protein	1.13762	0.00595199
SMLT_RS09260	recombination-associated protein RdgC	1.13368	5.58282e-06
SMLT_RS10960	flagellar biosynthetic protein FliO	1.13311	0.000553041
SMLT_RS01525	phage major capsid protein%2C P2 family	1.12918	6.16971e-09
SMLT_RS05915	response regulator	1.12587	2.20539e-06
SMLT_RS01480	phage virion morphogenesis protein	1.12518	0.00111236
SMLT_RS19630	glycerol-3-phosphate dehydrogenase	1.12216	2.39128e-06
SMLT_RS06830	metallophosphoesterase	1.11981	3.58296e-06
SMLT_RS05300	YitT family protein	1.11939	0.0117095
SMLT_RS03510	acyltransferase	1.11893	5.02266e-06
SMLT_RS11470	hypothetical protein	1.11759	0.00611753
SMLT_RS20140	GIY-YIG nuclease family protein	1.11728	0.000146099
SMLT_RS02880	peptidase M14	1.11618	0.00146733
SMLT_RS12205	1-phosphofructokinase family hexose kinase	1.11471	0.000255318
SMLT_RS15695	N-acetyl-gamma-glutamyl-phosphate reductase	1.11329	0.000736286
SMLT_RS21045	TonB-dependent receptor	1.10969	9.74439e-08
SMLT_RS09465	hypothetical protein	1.10943	8.97946e-06
SMLT_RS21640	glycosyltransferase family 2 protein	1.109	0.0035075
SMLT_RS03210	valine--tRNA ligase	1.1082	1.82329e-08
SMLT_RS04150	peptide chain release factor 1	1.10789	1.59233e-10
SMLT_RS07480	endonuclease III	1.10739	6.26996e-10
SMLT_RS15160	hypothetical protein	1.10505	0.0866627
SMLT_RS09270	hypothetical protein	1.10346	0.00318214
SMLT_RS02455	hypothetical protein	1.10271	0.000387269
SMLT_RS15050	FAD-dependent monooxygenase	1.10167	3.91544e-08
SMLT_RS11130	flagellar basal body rod modification protein FlgD	1.10146	3.33971e-08
SMLT_RS05340	hypothetical protein	1.10134	0.00287334
SMLT_RS03670	amidohydrolase family protein	1.09748	3.65964e-07
SMLT_RS11110	flagellar basal body L-ring protein FlgH	1.0974	9.55962e-11
SMLT_RS13705	MFS transporter	1.09659	1.46793e-10
SMLT_RS09485	hypothetical protein	1.09217	5.00054e-05
SMLT_RS01465	phage tail protein	1.08757	1.2233e-05
SMLT_RS18930	hypothetical protein	1.08724	0.00065321
SMLT_RS04835	tRNA-Ser	1.08712	0.0114265
SMLT_RS21255	hypothetical protein	1.08642	1.97123e-05
SMLT_RS19300	rod shape-determining protein MreD	1.08627	0.000141594
SMLT_RS15245	TonB-dependent receptor	1.08497	2.34963e-07
SMLT_RS20660	pyruvate dehydrogenase (acetyl-transferring) E1 component subunit alpha	1.08068	4.75951e-05
SMLT_RS16145	NADH-quinone oxidoreductase subunit M	1.08046	8.66415e-09
SMLT_RS01240	acyl-CoA dehydrogenase family protein	1.08017	0.000313567
SMLT_RS06850	TonB-dependent siderophore receptor	1.07933	3.03209e-13
SMLT_RS04035	MFS transporter	1.07865	2.10825e-08
SMLT_RS09975	glutamine-hydrolyzing GMP synthase	1.07752	0.00188471
SMLT_RS13720	DoxX family membrane protein	1.0772	0.0070859
SMLT_RS08430	FecR domain-containing protein	1.07443	2.09277e-05
SMLT_RS23545	hypothetical protein	1.07357	5.72831e-05
SMLT_RS01250	enoyl-CoA hydratase/isomerase family protein	1.07296	8.74119e-06
SMLT_RS06455	lysoplasmalogenase	1.06967	0.000155342
SMLT_RS19135	N-acetylglucosamine-6-phosphate deacetylase	1.06828	0.000206546
SMLT_RS19140	SIS domain-containing protein	1.06674	2.72899e-05
SMLT_RS13105	TonB-dependent receptor	1.06599	0.00732885
SMLT_RS18580	FecR domain-containing protein	1.06597	2.1445e-05
SMLT_RS05150	hypothetical protein	1.06271	0.000297563
SMLT_RS05520	sulfite reductase subunit alpha	1.06183	0.0102054
SMLT_RS11120	flagellar basal body rod protein FlgF	1.06068	5.16884e-07
SMLT_RS03655	alpha/beta hydrolase	1.06052	0.000324988
SMLT_RS17160	2-methylaconitate cis-trans isomerase PrpF	1.06017	5.88531e-11
SMLT_RS19820	RNA polymerase sigma factor RpoD	1.05888	0.000369425
SMLT_RS03695	prolyl oligopeptidase family serine peptidase	1.05885	1.67609e-09
SMLT_RS01155	cell division protein ZapE	1.05841	5.36633e-08
SMLT_RS20575	monovalent cation/H+ antiporter subunit A	1.0582	0.000174011
SMLT_RS05715	MFS transporter	1.05794	3.87766e-08
SMLT_RS22355	DUF1064 domain-containing protein	1.0564	0.00112608
SMLT_RS08530	hypothetical protein	1.05417	0.0010249
SMLT_RS10200	DoxX family protein	1.05349	0.000517685
SMLT_RS10955	flagellar type III secretion system pore protein FliP	1.05047	4.66083e-06
SMLT_RS10755	choline dehydrogenase	1.04961	1.05157e-05
SMLT_RS14555	hypothetical protein	1.04702	5.41745e-06
SMLT_RS05720	cyclomaltodextrin glucanotransferase	1.04521	1.68001e-09
SMLT_RS05210	DMT family transporter	1.04463	2.63169e-08
SMLT_RS20835	hypothetical protein	1.04327	2.86439e-07
SMLT_RS09530	hypothetical protein	1.04302	2.43807e-06
SMLT_RS16135	tRNA-Met	1.04271	0.000104585
SMLT_RS09810	efflux RND transporter permease subunit	1.04271	3.05274e-06
SMLT_RS03415	serine hydroxymethyltransferase	1.03653	1.18108e-09
SMLT_RS15740	MFS transporter	1.03641	2.85152e-06
SMLT_RS05710	Six-hairpin glycosidase-like protein	1.03398	1.1253e-06
SMLT_RS09080	IS3 family transposase	1.03246	5.934e-05
SMLT_RS03145	ABC-type transport auxiliary lipoprotein family protein	1.03163	2.76046e-05
SMLT_RS15055	exodeoxyribonuclease I	1.03043	2.15514e-06
SMLT_RS21005	TIGR00366 family protein	1.02977	1.46865e-07
SMLT_RS07125	sensor domain-containing protein	1.02509	0.00207543
SMLT_RS06210	P-type conjugative transfer protein TrbG	1.02306	3.73132e-08
SMLT_RS20675	2-oxo acid dehydrogenase subunit E2	1.02302	3.77338e-10
SMLT_RS09200	hypothetical protein	1.02264	0.019234
SMLT_RS00110	hypothetical protein	1.01931	3.10384e-06
SMLT_RS04600	bifunctional tetrahydrofolate synthase/dihydrofolate synthase	1.01841	3.30532e-06
SMLT_RS08175	FKBP-type peptidyl-prolyl cis-trans isomerase	1.01761	7.1188e-05
SMLT_RS07880	HAMP domain-containing histidine kinase	1.01731	8.53406e-06
SMLT_RS18820	acetoacetyl-CoA reductase	1.01568	0.00175167
SMLT_RS05025	tRNA-Val	1.01362	0.0124239
SMLT_RS07035	AAA family ATPase	1.01174	0.000132822
SMLT_RS15475	carbohydrate ABC transporter permease	1.01034	2.51658e-06
SMLT_RS16660	methionine--tRNA ligase	1.0071	3.9515e-07
SMLT_RS03665	LytTR family DNA-binding domain-containing protein	1.00614	7.87894e-06
SMLT_RS16360	DUF3025 domain-containing protein	1.00471	0.000432598
SMLT_RS07555	aldehyde dehydrogenase	1.00366	1.37393e-08
SMLT_RS12945	FecR domain-containing protein	1.00132	4.40234e-06
SMLT_RS21235	DUF4129 domain-containing protein	1.00121	5.5568e-06
SMLT_RS09755	cold-shock protein	1.00031	0.000543428
SMLT_RS18685	3-isopropylmalate dehydrogenase	0.999488	0.00113453
SMLT_RS14525	relaxase domain-containing protein	0.999194	5.66523e-08
SMLT_RS01350	hypothetical protein	0.997842	0.00241453
SMLT_RS16620	DUF4442 domain-containing protein	0.997242	2.02354e-05
SMLT_RS00060	cardiolipin synthase	0.99713	2.37609e-06
SMLT_RS12430	sugar kinase	0.996931	2.58562e-07
SMLT_RS13100	sigma-70 family RNA polymerase sigma factor	0.996753	0.00776284
SMLT_RS07870	MipA/OmpV family protein	0.994208	0.00530247
SMLT_RS21415	hypothetical protein	0.992789	5.9587e-07
SMLT_RS12985	putative porin	0.987765	1.95215e-06
SMLT_RS19815	hypothetical protein	0.985554	1.23633e-07
SMLT_RS23385	hypothetical protein	0.985138	9.96106e-07
SMLT_RS07530	PepSY domain-containing protein	0.984298	3.85247e-07
SMLT_RS20145	alkaline phosphatase	0.98423	4.21026e-07
SMLT_RS12000	carboxymuconolactone decarboxylase family protein	0.979368	0.00731933
SMLT_RS13415	AMP-binding protein	0.979096	0.000531539
SMLT_RS02195	amino acid permease	0.978712	1.95062e-05
SMLT_RS19845	PH domain-containing protein	0.978595	1.15271e-06
SMLT_RS07545	hypothetical protein	0.978095	1.95518e-05
SMLT_RS07695	glutathione S-transferase	0.975569	0.000171644
SMLT_RS18235	YadA-like family protein	0.975114	7.46955e-07
SMLT_RS03360	molecular chaperone	0.974724	0.0677988
SMLT_RS03040	SMR family transporter	0.974316	0.000222834
SMLT_RS05535	DUF2271 domain-containing protein	0.973556	0.000149341
SMLT_RS23490	antibiotic acetyltransferase	0.972588	0.0012743
SMLT_RS23485	phosphomannomutase/phosphoglucomutase	0.970448	9.07393e-08
SMLT_RS06860	cation diffusion facilitator family transporter	0.970156	0.0211836
SMLT_RS07395	MacB family efflux pump subunit	0.969512	4.03357e-09
SMLT_RS12715	FecR domain-containing protein	0.969108	0.00011223
SMLT_RS20110	response regulator transcription factor	0.969049	0.00011454
SMLT_RS16095	polyribonucleotide nucleotidyltransferase	0.968385	0.000156267
SMLT_RS18670	class I SAM-dependent methyltransferase	0.968013	0.0971134
SMLT_RS12265	phosphate porin	0.967849	4.95873e-06
SMLT_RS14640	hypothetical protein	0.966975	0.00147619
SMLT_RS10685	DUF1176 domain-containing protein	0.965638	0.00324165
SMLT_RS01235	CoA-acylating methylmalonate-semialdehyde dehydrogenase	0.964899	1.68666e-06
SMLT_RS03400	NCS2 family permease	0.961763	9.02001e-05
SMLT_RS12605	MacB family efflux pump subunit	0.961746	3.02054e-06
SMLT_RS02015	M28 family metallopeptidase	0.961534	2.08163e-05
SMLT_RS01255	3-hydroxyisobutyrate dehydrogenase	0.961214	4.97755e-06
SMLT_RS02270	acetyl-CoA hydrolase/transferase family protein	0.960714	1.03997e-08
SMLT_RS08890	protein deglycase HchA	0.96064	4.49758e-07
SMLT_RS21300	porphobilinogen synthase	0.957079	5.99092e-07
SMLT_RS03320	hypothetical protein	0.955761	0.00034663
SMLT_RS06900	two-component system response regulator CreB	0.954824	3.7851e-06
SMLT_RS20670	hypothetical protein	0.954264	2.05903e-05
SMLT_RS03025	UbiA family prenyltransferase	0.953146	4.60701e-06
SMLT_RS03295	prepilin-type N-terminal cleavage/methylation domain-containing protein	0.952691	0.023
SMLT_RS16165	NADH-quinone oxidoreductase subunit NuoI	0.951512	4.10474e-09
SMLT_RS22835	type IV pilus protein	0.95002	4.06994e-06
SMLT_RS10930	flagellar biosynthesis protein FlhB	0.949382	7.41561e-10
SMLT_RS03220	leucyl aminopeptidase	0.949293	1.95718e-05
SMLT_RS13125	glycogen debranching protein GlgX	0.948522	3.9448e-08
SMLT_RS13510	flavodoxin	0.94633	0.000169112
SMLT_RS13070	type II secretion system protein GspL	0.946022	0.0086723
SMLT_RS02565	hypothetical protein	0.945349	7.42637e-05
SMLT_RS00820	ACR3 family arsenite efflux transporter	0.944893	9.98148e-07
SMLT_RS18280	ATP-dependent DNA helicase RecG	0.942104	6.87734e-05
SMLT_RS19545	GNAT family N-acetyltransferase	0.940778	3.21274e-06
SMLT_RS06325	chromosome partitioning protein ParB	0.938073	0.117716
SMLT_RS06780	hypothetical protein	0.934307	0.00233277
SMLT_RS03750	hypothetical protein	0.931732	0.00212061
SMLT_RS06080	sensor histidine kinase	0.931211	0.000177412
SMLT_RS00930	electron transfer flavoprotein-ubiquinone oxidoreductase	0.929943	2.06572e-07
SMLT_RS10910	RNA polymerase sigma factor FliA	0.929369	3.14969e-06
SMLT_RS03725	metal-dependent hydrolase	0.928099	8.9595e-09
SMLT_RS08450	TonB-dependent receptor	0.925114	2.93296e-07
SMLT_RS06300	MFS transporter	0.92508	2.55751e-06
SMLT_RS06655	catalase	0.923296	3.25617e-15
SMLT_RS02820	PLP-dependent aminotransferase family protein	0.922423	9.21333e-10
SMLT_RS01120	methylcrotonoyl-CoA carboxylase	0.922386	4.51694e-09
SMLT_RS09195	hypothetical protein	0.92131	0.00911153
SMLT_RS07095	LysR substrate-binding domain-containing protein	0.921188	0.00105833
SMLT_RS18590	hypothetical protein	0.918322	0.00222329
SMLT_RS06165	copper chaperone PCu(A)C	0.916838	1.94445e-06
SMLT_RS18560	YbaN family protein	0.916565	0.00026349
SMLT_RS12965	hydrolase	0.91599	8.67859e-05
SMLT_RS08850	SDR family oxidoreductase	0.915749	3.9566e-10
SMLT_RS05305	DNA-3-methyladenine glycosylase I	0.915478	0.0644989
SMLT_RS13505	thioredoxin family protein	0.915381	2.24991e-08
SMLT_RS07885	DNA internalization-related competence protein ComEC/Rec2	0.915212	6.63688e-06
SMLT_RS14830	TonB-dependent receptor	0.914743	8.59478e-06
SMLT_RS01105	NHLP-related RiPP peptide	0.913905	0.000542641
SMLT_RS23475	hypothetical protein	0.913892	0.00223881
SMLT_RS05270	type IV pilus twitching motility protein PilT	0.913678	7.91702e-08
SMLT_RS19540	ATP-binding protein	0.913561	8.62204e-06
SMLT_RS01115	acetyl/propionyl/methylcrotonyl-CoA carboxylase subunit alpha	0.909611	1.67692e-08
SMLT_RS15295	tRNA threonylcarbamoyladenosine dehydratase	0.907703	9.35266e-10
SMLT_RS16965	carbon starvation protein A	0.90702	3.38324e-06
SMLT_RS20855	YifB family Mg chelatase-like AAA ATPase	0.906086	7.63742e-05
SMLT_RS01505	putative holin	0.90584	0.00439458
SMLT_RS03720	UDP-2%2C3-diacylglucosamine diphosphatase	0.903362	0.0010484
SMLT_RS09435	hypothetical protein	0.903303	6.82355e-06
SMLT_RS03020	FAD-binding oxidoreductase	0.903129	1.99945e-06
SMLT_RS02215	SH3 domain-containing protein	0.902977	8.52177e-06
SMLT_RS05070	hypothetical protein	0.90135	2.67696e-05
SMLT_RS08215	inorganic phosphate transporter	0.899574	5.46499e-09
SMLT_RS18830	TonB-dependent receptor	0.8995	4.37176e-06
SMLT_RS01645	MBL fold metallo-hydrolase	0.899306	7.61461e-08
SMLT_RS21930	hybrid sensor histidine kinase/response regulator	0.898581	0.00909859
SMLT_RS00890	TonB-dependent siderophore receptor	0.897779	0.000315623
SMLT_RS20225	1-acyl-sn-glycerol-3-phosphate acyltransferase	0.897624	0.00949634
SMLT_RS05235	alpha/beta hydrolase	0.8961	5.12515e-06
SMLT_RS10885	flagellar motor protein MotD	0.894275	0.000629696
SMLT_RS21365	ABC transporter permease	0.894032	0.000792035
SMLT_RS15765	phosphoglycolate phosphatase	0.894009	0.0134089
SMLT_RS03675	DUF3228 family protein	0.89266	1.33039e-05
SMLT_RS19670	sensor histidine kinase	0.892493	8.74837e-07
SMLT_RS21325	cytochrome c oxidase assembly factor Coa1 family protein	0.891497	3.54538e-08
SMLT_RS01145	membrane protein	0.89086	1.15461e-06
SMLT_RS22075	benzoate/H(+) symporter BenE family transporter	0.890501	2.88471e-08
SMLT_RS05565	TonB-dependent receptor	0.888406	8.55615e-09
SMLT_RS11685	copper-translocating P-type ATPase	0.886115	4.87795e-07
SMLT_RS19115	hypothetical protein	0.88447	0.000219317
SMLT_RS09320	hypothetical protein	0.884214	0.00248988
SMLT_RS08525	DUF1275 domain-containing protein	0.88311	0.000409915
SMLT_RS20330	roadblock/LC7 domain-containing protein	0.881065	0.0231964
SMLT_RS07360	sulfite exporter TauE/SafE family protein	0.880909	0.0617451
SMLT_RS10810	chemotaxis response regulator protein-glutamate methylesterase	0.879298	0.000116265
SMLT_RS13315	biotin/lipoyl-binding protein	0.877729	0.000147933
SMLT_RS02230	serine hydrolase	0.877113	9.5068e-07
SMLT_RS00725	TonB-dependent receptor	0.876455	2.83772e-06
SMLT_RS18455	glutamate-1-semialdehyde 2%2C1-aminomutase	0.875134	1.21005e-08
SMLT_RS07855	hypothetical protein	0.874452	0.00471799
SMLT_RS01125	isovaleryl-CoA dehydrogenase	0.873132	0.000156373
SMLT_RS21700	sigma-70 family RNA polymerase sigma factor	0.872874	0.000652071
SMLT_RS01745	cytochrome b	0.872579	1.76441e-05
SMLT_RS07985	tRNA-Gly	0.871372	0.00827861
SMLT_RS05755	LacI family DNA-binding transcriptional regulator	0.870247	5.09214e-06
SMLT_RS12370	PAS-domain containing protein	0.867933	1.28519e-05
SMLT_RS17595	CPBP family glutamic-type intramembrane protease	0.867229	1.37292e-05
SMLT_RS20685	YafY family transcriptional regulator	0.866408	0.000584419
SMLT_RS13725	hydrolase	0.865925	0.000218696
SMLT_RS10230	quinone-dependent dihydroorotate dehydrogenase	0.865898	4.44291e-06
SMLT_RS08695	hypothetical protein	0.862389	0.00747363
SMLT_RS00625	hypothetical protein	0.860803	0.007143
SMLT_RS20250	bifunctional phosphoribosylaminoimidazolecarboxamide formyltransferase/IMP cyclohydrolase	0.859783	0.000352099
SMLT_RS02740	class I SAM-dependent methyltransferase	0.859542	0.000278648
SMLT_RS15025	hypothetical protein	0.858531	0.00697816
SMLT_RS21945	hypothetical protein	0.858253	6.6113e-05
SMLT_RS04215	EAL domain-containing response regulator	0.857548	7.40312e-06
SMLT_RS09165	hypothetical protein	0.856576	1.65763e-05
SMLT_RS15370	M3 family metallopeptidase	0.856339	1.40826e-07
SMLT_RS13700	alpha/beta hydrolase	0.85358	0.000803609
SMLT_RS16155	NADH-quinone oxidoreductase subunit NuoK	0.853024	0.000622625
SMLT_RS20665	alpha-ketoacid dehydrogenase subunit beta	0.85221	4.60459e-05
SMLT_RS13995	lysine decarboxylase	0.851493	9.64533e-08
SMLT_RS01160	ribonucleoside-diphosphate reductase subunit alpha	0.850915	8.43275e-08
SMLT_RS18965	alkene reductase	0.850155	1.56795e-05
SMLT_RS01110	putative peptide maturation dehydrogenase	0.849313	1.42526e-05
SMLT_RS06310	relaxase/mobilization nuclease and DUF3363 domain-containing protein	0.848977	3.56957e-06
SMLT_RS08935	DUF6127 family protein	0.848358	0.00341668
SMLT_RS13305	FUSC family protein	0.84743	0.000807231
SMLT_RS20220	phosphatidate cytidylyltransferase	0.847113	7.09482e-06
SMLT_RS21645	AMP-binding protein	0.846772	0.00437068
SMLT_RS06215	conjugal transfer protein TrbF	0.846552	0.00600308
SMLT_RS17435	YnfA family protein	0.845632	0.000199219
SMLT_RS06065	septum site-determining protein MinD	0.844422	5.56987e-10
SMLT_RS08470	MFS transporter	0.844252	0.00555905
SMLT_RS10650	MerR family transcriptional regulator	0.843441	0.0383186
SMLT_RS12615	hypothetical protein	0.842574	0.0184842
SMLT_RS10495	carbohydrate kinase	0.839722	0.0031001
SMLT_RS21680	cytochrome ubiquinol oxidase subunit I	0.839716	0.00232074
SMLT_RS05155	hypothetical protein	0.839504	0.00267888
SMLT_RS05675	UDP-N-acetylmuramoyl-L-alanine--D-glutamate ligase	0.838552	3.57292e-06
SMLT_RS06840	MFS transporter	0.838533	4.3264e-05
SMLT_RS05800	nucleoside permease	0.83792	0.00018965
SMLT_RS05160	DUF2946 domain-containing protein	0.83757	3.39244e-06
SMLT_RS17020	hypothetical protein	0.836265	0.0271499
SMLT_RS21610	tryptophan 7-halogenase	0.83543	1.62859e-05
SMLT_RS03450	hypothetical protein	0.835003	7.97223e-06
SMLT_RS18755	GH92 family glycosyl hydrolase	0.834587	4.93449e-08
SMLT_RS09400	hypothetical protein	0.834504	0.0578305
SMLT_RS19155	glucokinase	0.834499	2.40742e-05
SMLT_RS21780	DNA helicase II	0.833652	2.1163e-07
SMLT_RS13735	hypothetical protein	0.833234	0.0698474
SMLT_RS04660	polyphosphate kinase 1	0.831555	9.06118e-06
SMLT_RS18175	VWA domain-containing protein	0.831288	0.00131694
SMLT_RS03735	hypothetical protein	0.831205	1.62817e-08
SMLT_RS02125	tyrosine-protein phosphatase	0.831133	0.00165102
SMLT_RS08970	hypothetical protein	0.828963	1.1839e-05
SMLT_RS22170	exodeoxyribonuclease V subunit alpha	0.826798	1.89035e-05
SMLT_RS21165	malonyl-ACP O-methyltransferase BioC	0.82408	5.734e-05
SMLT_RS13005	BamA/TamA family outer membrane protein	0.819714	0.000111402
SMLT_RS05040	tail protein X	0.819357	0.148649
SMLT_RS04525	suppressor of fused domain protein	0.819079	0.0572503
SMLT_RS20915	cytochrome o ubiquinol oxidase subunit IV	0.819017	0.000273778
SMLT_RS23265	hypothetical protein	0.817004	6.52452e-06
SMLT_RS06125	formate-dependent phosphoribosylglycinamide formyltransferase	0.816876	0.000626875
SMLT_RS18575	TonB-dependent receptor	0.816776	2.28493e-07
SMLT_RS19015	MBL fold metallo-hydrolase	0.816158	4.76975e-05
SMLT_RS15000	30S ribosomal protein S6	0.815622	0.0441626
SMLT_RS07835	excinuclease ABC subunit UvrB	0.814172	0.000285826
SMLT_RS18725	hypothetical protein	0.813751	4.92524e-05
SMLT_RS17840	DUF4166 domain-containing protein	0.813403	0.00420786
SMLT_RS20760	DUF6122 family protein	0.812598	0.0124531
SMLT_RS09185	DUF2924 domain-containing protein	0.812598	0.0177861
SMLT_RS16915	signal peptidase I	0.81125	0.00212412
SMLT_RS02510	D-serine/D-alanine/glycine transporter	0.809613	2.84336e-08
SMLT_RS06540	cytochrome o ubiquinol oxidase subunit I	0.8092	0.000170552
SMLT_RS16320	chorismate synthase	0.807816	6.33374e-06
SMLT_RS14075	tRNA-Leu	0.806452	0.00628656
SMLT_RS17105	DUF2065 family protein	0.806013	0.0502744
SMLT_RS07945	tRNA-Gly	0.804574	0.0199935
SMLT_RS07315	DNA topoisomerase IV subunit A	0.8045	4.57847e-05
SMLT_RS19290	rod shape-determining protein RodA	0.803382	5.23039e-06
SMLT_RS15680	glutamate 5-kinase	0.802507	0.0155797
SMLT_RS09735	NAD(P)/FAD-dependent oxidoreductase	0.801328	3.6389e-07
SMLT_RS05670	hypothetical protein	0.800949	0.0001336
SMLT_RS09500	hypothetical protein	0.800132	0.000828545
SMLT_RS03430	hypothetical protein	0.799298	0.000788526
SMLT_RS19525	FtsX-like permease family protein	0.798159	9.46272e-07
SMLT_RS06230	conjugal transfer protein TrbE	0.797972	8.69601e-05
SMLT_RS01685	drug/metabolite exporter YedA	0.795297	7.43342e-06
SMLT_RS19840	PH domain-containing protein	0.79481	0.0122809
SMLT_RS09540	hypothetical protein	0.793763	5.79038e-05
SMLT_RS13920	DNA polymerase Y family protein	0.793126	0.00370791
SMLT_RS17535	hypothetical protein	0.792865	0.000136905
SMLT_RS19735	hypothetical protein	0.792205	0.000797454
SMLT_RS19520	ABC transporter permease	0.790461	0.000236542
SMLT_RS06560	DNA repair protein RadA	0.79043	2.40023e-06
SMLT_RS21050	NPCBM/NEW2 domain-containing protein	0.790243	1.7608e-08
SMLT_RS22015	alpha/beta hydrolase	0.788262	0.00312462
SMLT_RS16530	TIGR02099 family protein	0.788135	0.00010146
SMLT_RS07465	phosphate ABC transporter substrate-binding protein PstS	0.786662	0.00301535
SMLT_RS15835	DUF1684 domain-containing protein	0.786645	0.000631268
SMLT_RS05325	aspartate carbamoyltransferase catalytic subunit	0.78607	0.000361975
SMLT_RS02210	dipeptide epimerase	0.784923	0.000102516
SMLT_RS06545	cytochrome o ubiquinol oxidase subunit III	0.784866	0.00240684
SMLT_RS04990	acyl carrier protein	0.784596	0.00103876
SMLT_RS19365	multidrug efflux RND transporter permease subunit SmeE	0.784004	2.22517e-05
SMLT_RS02835	peptide-methionine (R)-S-oxide reductase MsrB	0.783647	0.00312402
SMLT_RS20115	two-component sensor histidine kinase	0.782887	0.000196692
SMLT_RS18795	ABC transporter substrate-binding protein	0.782386	0.00831931
SMLT_RS04935	DUF3488 and transglutaminase-like domain-containing protein	0.781626	5.1257e-06
SMLT_RS03065	flippase-like domain-containing protein	0.779601	7.32155e-05
SMLT_RS20990	M3 family metallopeptidase	0.779008	5.41966e-06
SMLT_RS16440	MGMT family protein	0.778127	0.0101223
SMLT_RS02895	maleylacetoacetate isomerase	0.776391	3.58402e-05
SMLT_RS10880	ParA family protein	0.776273	0.00881841
SMLT_RS12650	conjugal transfer protein TrbP	0.776183	3.45818e-06
SMLT_RS18810	porin	0.775293	1.04024e-06
SMLT_RS20830	hypothetical protein	0.773929	0.00114363
SMLT_RS07350	tRNA-Leu	0.773326	0.0824102
SMLT_RS04740	hypothetical protein	0.772677	0.0124751
SMLT_RS06385	ParB/RepB/Spo0J family partition protein	0.772134	0.000302629
SMLT_RS21225	RDD family protein	0.771341	1.66054e-05
SMLT_RS13520	ribonucleoside-diphosphate reductase subunit alpha	0.770112	2.20339e-05
SMLT_RS06920	M20/M25/M40 family metallo-hydrolase	0.76972	1.97923e-05
SMLT_RS03490	type 1 fimbrial protein	0.768453	0.00988526
SMLT_RS08275	2-C-methyl-D-erythritol 2%2C4-cyclodiphosphate synthase	0.767086	0.0270537
SMLT_RS03000	NAD(P)/FAD-dependent oxidoreductase	0.766787	8.92785e-06
SMLT_RS15615	thiol reductant ABC exporter subunit CydC	0.766779	4.90757e-05
SMLT_RS16045	phenylalanine--tRNA ligase subunit alpha	0.76611	0.120153
SMLT_RS18255	CS1 type fimbrial major subunit	0.765907	0.000349469
SMLT_RS10095	TonB-dependent receptor	0.765893	1.12469e-05
SMLT_RS05275	PilT/PilU family type 4a pilus ATPase	0.764726	7.52149e-05
SMLT_RS00370	DUF4785 family protein	0.764173	0.0167912
SMLT_RS21540	hypothetical protein	0.763874	4.9926e-06
SMLT_RS05700	TonB-dependent receptor	0.763587	3.0207e-06
SMLT_RS06845	GGDEF domain-containing protein	0.762978	0.0814983
SMLT_RS02365	hypothetical protein	0.762348	0.00154366
SMLT_RS15550	amidohydrolase	0.761994	0.00012623
SMLT_RS12380	fatty acid--CoA ligase	0.761597	4.70012e-05
SMLT_RS13610	OmpA family protein	0.761554	0.0130368
SMLT_RS05530	DUF4198 domain-containing protein	0.761541	0.000408347
SMLT_RS01705	ABC transporter permease	0.759936	1.88709e-07
SMLT_RS03325	type II secretion system secretin GspD	0.759172	1.96103e-09
SMLT_RS20210	DUF3426 domain-containing protein	0.758511	0.00199738
SMLT_RS04470	3-deoxy-7-phosphoheptulonate synthase class II	0.758131	4.02524e-07
SMLT_RS13190	NarK/NasA family nitrate transporter	0.755793	0.000147056
SMLT_RS07970	hypothetical protein	0.755363	0.000171731
SMLT_RS16715	Hsp70 family protein	0.754512	0.0105319
SMLT_RS03560	cell division protein FtsL	0.753883	0.000831003
SMLT_RS06555	bifunctional diguanylate cyclase/phosphodiesterase	0.753224	3.57669e-05
SMLT_RS13730	AraC family transcriptional regulator	0.753039	0.0195362
SMLT_RS20590	Na+/H+ antiporter subunit E	0.751934	0.00204024
SMLT_RS13095	DUF4880 domain-containing protein	0.750812	0.000404432
SMLT_RS08000	hypothetical protein	0.750366	0.0124174
SMLT_RS21055	SIS domain-containing protein	0.750254	0.000150712
SMLT_RS20335	ATP/GTP-binding protein	0.749974	0.03248
SMLT_RS10005	type 1 glutamine amidotransferase domain-containing protein	0.74969	0.00973583
SMLT_RS19640	MetQ/NlpA family ABC transporter substrate-binding protein	0.749093	1.78533e-06
SMLT_RS07365	tRNA-Leu	0.747823	0.10518
SMLT_RS09310	hypothetical protein	0.744695	1.84837e-05
SMLT_RS03970	glutamine--tRNA ligase/YqeY domain fusion protein	0.744476	0.00073847
SMLT_RS00815	hypothetical protein	0.743983	0.023625
SMLT_RS13750	MFS transporter	0.743059	0.000242009
SMLT_RS08025	hypothetical protein	0.742844	3.59196e-05
SMLT_RS13600	class I SAM-dependent methyltransferase	0.742428	0.000291732
SMLT_RS13830	FMN-dependent L-lactate dehydrogenase LldD	0.742172	0.126165
SMLT_RS13660	CpaF family protein	0.741947	0.00026113
SMLT_RS12880	sensor histidine kinase	0.741297	7.91392e-09
SMLT_RS01180	acyl-CoA thioesterase	0.739721	0.00434969
SMLT_RS11315	ABC transporter substrate-binding protein	0.739643	0.000111795
SMLT_RS20975	alpha/beta hydrolase	0.737944	0.00266905
SMLT_RS06050	DUF819 family protein	0.737214	3.41652e-06
SMLT_RS02405	nuclear transport factor 2 family protein	0.736941	0.00226763
SMLT_RS13970	TonB-dependent receptor	0.735232	0.00018467
SMLT_RS13800	GNAT family N-acetyltransferase	0.735034	0.00139002
SMLT_RS11530	hypothetical protein	0.733333	0.000593512
SMLT_RS04640	phosphatase PAP2 family protein	0.731447	0.0286457
SMLT_RS09160	hypothetical protein	0.731211	0.000626354
SMLT_RS06135	arginyltransferase	0.730753	0.00589535
SMLT_RS21600	beta-ketoacyl-[acyl-carrier-protein] synthase family protein	0.727505	0.00267218
SMLT_RS13025	type II secretion system minor pseudopilin GspI	0.727152	0.0762395
SMLT_RS21770	hypothetical protein	0.725898	2.74129e-09
SMLT_RS20845	AHH domain-containing protein	0.725738	1.01062e-05
SMLT_RS13765	ankyrin repeat domain-containing protein	0.725607	0.000948813
SMLT_RS21350	hypothetical protein	0.722469	0.0015242
SMLT_RS05145	toprim domain-containing protein	0.721477	0.00171651
SMLT_RS18855	class I SAM-dependent methyltransferase	0.721041	0.000980821
SMLT_RS16175	NADH-quinone oxidoreductase subunit NuoG	0.720806	0.0023258
SMLT_RS10645	NAD(P)H-dependent oxidoreductase	0.720141	0.0124128
SMLT_RS19760	hypothetical protein	0.720056	6.03187e-05
SMLT_RS09965	bifunctional methylenetetrahydrofolate dehydrogenase/methenyltetrahydrofolate cyclohydrolase FolD	0.714455	2.36047e-05
SMLT_RS01265	cation transporter	0.714189	1.43318e-05
SMLT_RS13465	acyl-CoA desaturase	0.713665	0.0155493
SMLT_RS21430	TatD family hydrolase	0.710969	0.00245121
SMLT_RS09480	N4-gp56 family major capsid protein	0.710217	0.000942461
SMLT_RS02775	NAD(P)H-binding protein	0.709274	0.00257371
SMLT_RS20825	DUF998 domain-containing protein	0.707756	0.000185628
SMLT_RS13615	YadA-like family protein	0.706021	1.25314e-06
SMLT_RS00495	DNA topoisomerase IB	0.705749	0.00040666
SMLT_RS03800	FtsX-like permease family protein	0.70438	0.000900116
SMLT_RS02395	hypothetical protein	0.703801	5.52573e-06
SMLT_RS15225	dihydrolipoyl dehydrogenase	0.70314	1.58209e-06
SMLT_RS04520	hypothetical protein	0.701786	0.0167817
SMLT_RS11100	flagellar assembly peptidoglycan hydrolase FlgJ	0.701772	0.000148
SMLT_RS12520	C39 family peptidase	0.701693	0.00186015
SMLT_RS03035	glycosyltransferase family 2 protein	0.70155	2.57997e-05
SMLT_RS13665	type II secretion system F family protein	0.700905	0.00608688
SMLT_RS12875	response regulator	0.700298	0.00128448
SMLT_RS09090	site-specific DNA-methyltransferase	0.700168	0.000221666
SMLT_RS16025	tRNA-Pro	0.698622	0.0100573
SMLT_RS06225	P-type conjugative transfer protein TrbJ	0.697372	0.00801185
SMLT_RS13205	nitrate reductase molybdenum cofactor assembly chaperone	0.697314	0.015451
SMLT_RS09235	hypothetical protein	0.697171	0.0536927
SMLT_RS10970	flagellar motor switch protein FliM	0.696455	0.00130839
SMLT_RS20910	SCO family protein	0.695302	0.0010258
SMLT_RS15830	TraB/GumN family protein	0.694978	4.40462e-06
SMLT_RS01540	phage portal protein	0.694457	8.28992e-05
SMLT_RS05075	tail fiber domain-containing protein	0.694026	0.000107018
SMLT_RS21950	heat-shock protein	0.694025	0.00108333
SMLT_RS02275	bifunctional [glutamate--ammonia ligase]-adenylyl-L-tyrosine phosphorylase/[glutamate--ammonia-ligase] adenylyltransferase	0.692857	4.34398e-05
SMLT_RS22020	methyl-accepting chemotaxis protein	0.692009	2.89811e-06
SMLT_RS22160	FUSC family protein	0.690808	0.00444028
SMLT_RS08800	metallophosphoesterase	0.689218	0.00124393
SMLT_RS17565	DNA helicase RecQ	0.689181	0.000209416
SMLT_RS17795	membrane protein	0.689092	3.4975e-05
SMLT_RS15030	FMN-binding negative transcriptional regulator	0.687473	0.0215576
SMLT_RS14560	TraM recognition domain-containing protein	0.687459	1.64526e-05
SMLT_RS19455	DMT family transporter	0.687138	0.000616813
SMLT_RS14890	prolyl oligopeptidase family serine peptidase	0.685979	7.95383e-06
SMLT_RS21955	translocation/assembly module TamB	0.68584	1.56939e-06
SMLT_RS05045	phage tail protein	0.68542	0.00723634
SMLT_RS11590	metalloregulator ArsR/SmtB family transcription factor	0.683647	0.00213391
SMLT_RS06330	AAA family ATPase	0.683449	0.0944406
SMLT_RS13255	GTP 3'%2C8-cyclase MoaA	0.68317	0.00875026
SMLT_RS08405	TonB-dependent receptor	0.682181	0.0177884
SMLT_RS16645	serine hydrolase	0.681885	0.000252509
SMLT_RS03120	DEAD/DEAH box helicase	0.680557	3.93685e-06
SMLT_RS07965	HlyD family efflux transporter periplasmic adaptor subunit	0.680149	0.00154924
SMLT_RS12355	TonB-dependent receptor	0.680078	0.000624851
SMLT_RS10705	LytTR family transcriptional regulator	0.679009	0.00110642
SMLT_RS07245	spore coat U domain-containing protein	0.678899	0.00103196
SMLT_RS06265	LysR substrate-binding domain-containing protein	0.67789	0.00301799
SMLT_RS18265	citrate synthase	0.676513	0.0994107
SMLT_RS01060	hypothetical protein	0.676015	0.145924
SMLT_RS07200	phosphatidate cytidylyltransferase	0.675974	0.00220133
SMLT_RS02970	hypothetical protein	0.675069	4.80077e-08
SMLT_RS01845	DUF1456 family protein	0.674768	0.00114523
SMLT_RS22190	MlaE family lipid ABC transporter permease subunit	0.674679	0.00692106
SMLT_RS04165	lipoprotein insertase outer membrane protein LolB	0.674191	4.40135e-05
SMLT_RS18690	SDR family oxidoreductase	0.673952	0.0004143
SMLT_RS14865	thioesterase family protein	0.673762	0.00302058
SMLT_RS23190	hypothetical protein	0.673416	3.01286e-06
SMLT_RS03550	division/cell wall cluster transcriptional repressor MraZ	0.673061	0.000507241
SMLT_RS11095	flagellar hook-associated protein FlgK	0.672238	3.74121e-07
SMLT_RS01175	LysE family translocator	0.671632	6.11268e-05
SMLT_RS04695	cysteine hydrolase	0.669726	0.0160656
SMLT_RS01835	MFS transporter	0.669685	9.22527e-05
SMLT_RS08435	TonB-dependent receptor	0.669452	3.5712e-05
SMLT_RS00655	hotdog fold thioesterase	0.668565	0.0236392
SMLT_RS01510	tail protein X	0.664593	0.0498863
SMLT_RS00825	arsenate reductase ArsC	0.662341	0.00465969
SMLT_RS20785	IS481-like element ISStma12 family transposase	0.661644	9.37008e-06
SMLT_RS05485	phosphotransferase	0.661416	0.000938128
SMLT_RS23565	amino acid ABC transporter permease	0.660463	0.0108107
SMLT_RS21480	NAD(P)/FAD-dependent oxidoreductase	0.659813	0.0362781
SMLT_RS07615	polyamine ABC transporter ATP-binding protein	0.659519	1.96786e-06
SMLT_RS15240	alkaline phosphatase D family protein	0.658481	0.0205812
SMLT_RS19660	hydroxymethylbilane synthase	0.658417	0.00596983
SMLT_RS14700	tRNA-Ser	0.657842	0.00163854
SMLT_RS02845	HAMP domain-containing histidine kinase	0.657024	0.00917627
SMLT_RS15770	bifunctional 2-polyprenyl-6-hydroxyphenol methylase/3-demethylubiquinol 3-O-methyltransferase UbiG	0.655953	0.0149529
SMLT_RS18640	gamma-glutamyltransferase	0.655887	0.000203029
SMLT_RS02070	cytochrome c oxidase subunit I	0.655418	0.00555662
SMLT_RS14505	M15 family metallopeptidase	0.655167	0.00211572
SMLT_RS18020	M28 family peptidase	0.653501	0.000844431
SMLT_RS15135	DUF2058 family protein	0.653113	0.0615786
SMLT_RS12270	ABC transporter permease	0.652865	0.000549108
SMLT_RS19880	methionyl-tRNA formyltransferase	0.652118	0.026992
SMLT_RS11305	alpha/beta hydrolase	0.651457	0.00319728
SMLT_RS22205	STAS domain-containing protein	0.650149	0.061653
SMLT_RS23325	hypothetical protein	0.649373	0.233546
SMLT_RS15060	DUF2461 domain-containing protein	0.648032	0.00181512
SMLT_RS07250	fimbria/pilus outer membrane usher protein	0.646662	0.00125063
SMLT_RS16090	hypothetical protein	0.64649	0.000598875
SMLT_RS03715	lysophospholipid acyltransferase family protein	0.646265	0.00334623
SMLT_RS05950	hypothetical protein	0.645529	0.00253006
SMLT_RS18665	2-isopropylmalate synthase	0.64533	0.297424
SMLT_RS23305	hypothetical protein	0.645314	0.00205477
SMLT_RS12670	MgtC/SapB family protein	0.644026	0.0610724
SMLT_RS06370	IS630-like element ISStma10 family transposase	0.643346	0.0540645
SMLT_RS02485	ATP-binding cassette domain-containing protein	0.643009	0.208534
SMLT_RS21935	S46 family peptidase	0.641712	0.000314794
SMLT_RS07450	phosphate ABC transporter ATP-binding protein PstB	0.641457	0.000581331
SMLT_RS21970	glycine--tRNA ligase subunit alpha	0.641055	0.000124414
SMLT_RS02635	LysR family transcriptional regulator	0.640945	0.000914753
SMLT_RS06275	NAD(P)H-dependent oxidoreductase	0.64007	0.00066944
SMLT_RS21595	hotdog family protein	0.639903	0.00181626
SMLT_RS19485	PLP-dependent cysteine synthase family protein	0.638988	0.000147444
SMLT_RS01980	23S ribosomal RNA	0.637959	0.134359
SMLT_RS19430	prolyl oligopeptidase family serine peptidase	0.636409	1.70776e-07
SMLT_RS01830	TorF family putative porin	0.635158	0.0343187
SMLT_RS12415	MFS transporter	0.634514	0.00132882
SMLT_RS05055	phage tail assembly protein	0.633932	0.000878901
SMLT_RS13875	LysR family transcriptional regulator	0.633123	0.00299005
SMLT_RS03740	class I SAM-dependent methyltransferase	0.631665	0.000178887
SMLT_RS07400	efflux RND transporter periplasmic adaptor subunit	0.630504	8.46796e-05
SMLT_RS00730	two-component sensor histidine kinase	0.630032	0.00338869
SMLT_RS21345	energy transducer TonB	0.629766	0.0176969
SMLT_RS22055	23S ribosomal RNA	0.629585	0.140126
SMLT_RS14155	MATE family efflux transporter	0.628728	0.0246889
SMLT_RS10010	hypothetical protein	0.628347	0.00668456
SMLT_RS02005	23S ribosomal RNA	0.627481	0.140302
SMLT_RS12280	ABC transporter substrate-binding protein	0.627135	0.000127536
SMLT_RS07940	NAD(P)/FAD-dependent oxidoreductase	0.627081	0.00694335
SMLT_RS22030	23S ribosomal RNA	0.626453	0.142016
SMLT_RS02265	VOC family protein	0.626189	0.00035888
SMLT_RS23105	hypothetical protein	0.625904	0.00464419
SMLT_RS14590	HNH endonuclease	0.625352	3.25353e-05
SMLT_RS16365	30S ribosomal protein S12 methylthiotransferase RimO	0.624879	0.0388571
SMLT_RS18105	DUF2339 domain-containing protein	0.624494	9.13173e-05
SMLT_RS18460	azurin	0.623555	0.00103072
SMLT_RS02375	hypothetical protein	0.623045	9.66327e-07
SMLT_RS22105	GGDEF domain-containing protein	0.621634	0.0171783
SMLT_RS15185	hypothetical protein	0.620824	0.0032312
SMLT_RS16690	DUF998 domain-containing protein	0.619142	0.000383918
SMLT_RS06285	EexN family lipoprotein	0.61865	0.0212941
SMLT_RS23100	hypothetical protein	0.617591	0.00484648
SMLT_RS03690	adenosylhomocysteinase	0.616908	0.000940246
SMLT_RS15760	phytoene synthase	0.615532	0.0436127
SMLT_RS01385	hypothetical protein	0.615397	0.0636832
SMLT_RS07865	hypothetical protein	0.614467	0.100718
SMLT_RS04135	redoxin domain-containing protein	0.614288	0.00158548
SMLT_RS12350	PHB depolymerase family esterase	0.611518	0.000979673
SMLT_RS22580	Flp pilus assembly complex ATPase component TadA	0.611444	0.0160787
SMLT_RS21705	hypothetical protein	0.611291	0.00850751
SMLT_RS16485	alkaline phosphatase	0.61095	0.000212
SMLT_RS09790	ATP-binding cassette domain-containing protein	0.610666	0.000236111
SMLT_RS21420	2-dehydropantoate 2-reductase	0.610471	0.00221079
SMLT_RS15895	tRNA-Ala	0.609753	0.0645331
SMLT_RS14595	hypothetical protein	0.609706	0.000902609
SMLT_RS18680	3-isopropylmalate dehydratase small subunit	0.609697	0.133234
SMLT_RS03960	DUF6348 family protein	0.609512	0.000371582
SMLT_RS05525	FAD:protein FMN transferase	0.609017	0.0295969
SMLT_RS07060	multidrug efflux ABC transporter SmrA	0.608837	0.0309718
SMLT_RS07325	multidrug efflux system transcriptional regulator EmrR	0.608572	0.0142644
SMLT_RS20555	ribulose-phosphate 3-epimerase	0.608021	0.000276554
SMLT_RS23655	hypothetical protein	0.606977	0.000222308
SMLT_RS14610	hypothetical protein	0.604763	0.0100813
SMLT_RS21385	DUF1203 domain-containing protein	0.603937	0.039739
SMLT_RS01960	tyrosine--tRNA ligase	0.603919	0.00012307
SMLT_RS02105	COX15/CtaA family protein	0.603564	0.0365375
SMLT_RS23615	RHS repeat protein	0.603308	0.0569118
SMLT_RS12560	DNA-3-methyladenine glycosylase	0.603208	0.00705115
SMLT_RS21775	low molecular weight protein tyrosine phosphatase family protein	0.603165	0.000832835
SMLT_RS01690	EamA family transporter RarD	0.602996	0.00014421
SMLT_RS03570	UDP-N-acetylmuramoyl-L-alanyl-D-glutamate--2%2C6-diaminopimelate ligase	0.601953	0.00104107
SMLT_RS15700	GNAT family N-acetyltransferase	0.600987	0.0868379
SMLT_RS01055	3-dehydroquinate dehydratase	0.600383	0.0748484
SMLT_RS19550	bifunctional UDP-N-acetylglucosamine diphosphorylase/glucosamine-1-phosphate N-acetyltransferase GlmU	0.599719	0.000162207
SMLT_RS19990	nuclear transport factor 2 family protein	0.596897	0.00551718
SMLT_RS07405	response regulator	0.596181	0.000628009
SMLT_RS11890	site-specific integrase	0.596092	0.000690849
SMLT_RS00565	hypothetical protein	0.596085	0.00112359
SMLT_RS07715	cytochrome bc complex cytochrome b subunit	0.595516	0.00265525
SMLT_RS23570	amino acid ABC transporter ATP-binding protein	0.595483	0.0206765
SMLT_RS21605	DUF3261 domain-containing protein	0.595169	0.327644
SMLT_RS09645	MFS transporter	0.594754	1.0684e-05
SMLT_RS11655	CusA/CzcA family heavy metal efflux RND transporter	0.594303	0.000207325
SMLT_RS03080	electron transfer flavoprotein subunit beta/FixA family protein	0.593531	0.000113652
SMLT_RS13080	type II secretion system major pseudopilin GspG	0.593528	0.0435533
SMLT_RS13350	phosphoethanolamine transferase EptA	0.593425	0.0143029
SMLT_RS21620	outer membrane lipoprotein carrier protein LolA	0.593337	0.00610549
SMLT_RS18545	energy transducer TonB	0.592438	0.0157196
SMLT_RS05740	hypothetical protein	0.592261	0.0057189
SMLT_RS18745	glycosyltransferase	0.591594	0.0114079
SMLT_RS01900	sensor histidine kinase KdpD	0.591452	0.000740036
SMLT_RS15035	carbonate dehydratase	0.590765	0.000467978
SMLT_RS15850	tRNA (adenosine(37)-N6)-threonylcarbamoyltransferase complex ATPase subunit type 1 TsaE	0.590606	0.00394808
SMLT_RS23380	hypothetical protein	0.590344	0.0505683
SMLT_RS07300	cation:proton antiporter	0.590259	0.00040948
SMLT_RS11525	cysteine hydrolase	0.589971	0.00368225
SMLT_RS15200	adenylosuccinate lyase	0.589115	0.00060952
SMLT_RS17440	nucleoside triphosphate pyrophosphohydrolase	0.588751	0.00986115
SMLT_RS09380	hypothetical protein	0.588684	0.0567749
SMLT_RS01005	YaiO family outer membrane beta-barrel protein	0.588575	0.00105238
SMLT_RS12480	twin-arginine translocation signal domain-containing protein	0.587793	0.00326203
SMLT_RS03565	cell division protein	0.587701	0.000483344
SMLT_RS04275	50S ribosomal protein L11	0.586891	0.127205
SMLT_RS03095	dTDP-4-dehydrorhamnose 3%2C5-epimerase	0.586083	0.0308669
SMLT_RS02020	hypothetical protein	0.585939	0.000515978
SMLT_RS15685	YciI family protein	0.584383	0.0868797
SMLT_RS17870	succinate--CoA ligase subunit alpha	0.583416	0.000387315
SMLT_RS03175	proline--tRNA ligase	0.582993	9.19344e-08
SMLT_RS20320	bifunctional isocitrate dehydrogenase kinase/phosphatase	0.582489	0.000146008
SMLT_RS10815	chemoreceptor glutamine deamidase CheD	0.582177	0.0125675
SMLT_RS06435	isoleucine--tRNA ligase	0.581649	0.00246439
SMLT_RS01755	M17 family metallopeptidase	0.581338	0.014569
SMLT_RS16140	NADH-quinone oxidoreductase subunit NuoN	0.580548	1.5563e-05
SMLT_RS00115	integrase	0.579678	2.62923e-05
SMLT_RS17075	hypothetical protein	0.579429	0.107197
SMLT_RS03215	DNA polymerase III subunit chi	0.579404	0.0598075
SMLT_RS21900	coniferyl aldehyde dehydrogenase	0.579327	0.000467159
SMLT_RS21275	ATP-dependent DNA helicase DinG	0.579061	0.012798
SMLT_RS20730	FAD-binding oxidoreductase	0.578842	0.00156321
SMLT_RS13680	DUF3613 domain-containing protein	0.576127	0.123671
SMLT_RS18185	DUF58 domain-containing protein	0.575467	0.0646951
SMLT_RS03150	MCE family protein	0.574338	0.00082702
SMLT_RS19775	glutathione S-transferase family protein	0.574275	0.00210261
SMLT_RS02225	TonB-dependent receptor	0.573245	0.00363246
SMLT_RS21220	gamma carbonic anhydrase family protein	0.572997	0.000559442
SMLT_RS12960	pirin family protein	0.572535	0.0018533
SMLT_RS01365	toprim domain-containing protein	0.570737	0.00012479
SMLT_RS00095	hypothetical protein	0.570528	0.00174651
SMLT_RS06885	transcription-repair coupling factor	0.567687	0.0312776
SMLT_RS02320	hypothetical protein	0.566826	0.142438
SMLT_RS20045	aspartyl protease family protein	0.566508	0.0138286
SMLT_RS17575	copper resistance system multicopper oxidase	0.565914	0.00135216
SMLT_RS15115	metalloregulator ArsR/SmtB family transcription factor	0.565737	0.00753762
SMLT_RS21230	stage II sporulation protein M	0.565365	0.0121598
SMLT_RS14375	hypothetical protein	0.564989	0.00149249
SMLT_RS12550	AprI/Inh family metalloprotease inhibitor	0.563855	0.000497774
SMLT_RS20095	methyl-accepting chemotaxis protein	0.563199	0.00142993
SMLT_RS12145	glycosyltransferase	0.562683	0.0397877
SMLT_RS16170	NADH-quinone oxidoreductase subunit NuoH	0.561711	0.00541705
SMLT_RS14110	RNA-binding transcriptional accessory protein	0.561411	0.00142561
SMLT_RS13990	cation diffusion facilitator family transporter	0.559743	0.000209354
SMLT_RS09555	hypothetical protein	0.558845	0.0423544
SMLT_RS13270	hypothetical protein	0.558684	0.0216823
SMLT_RS01735	response regulator transcription factor	0.558681	0.00862173
SMLT_RS10570	ATP-binding protein	0.558615	0.00668211
SMLT_RS18290	bifunctional (p)ppGpp synthetase/guanosine-3'%2C5'-bis(diphosphate) 3'-pyrophosphohydrolase	0.558032	0.000383147
SMLT_RS02205	MurR/RpiR family transcriptional regulator	0.557554	0.00954564
SMLT_RS15675	glutamate-5-semialdehyde dehydrogenase	0.557506	0.000603953
SMLT_RS09600	ferric iron uptake transcriptional regulator	0.556066	9.34392e-06
SMLT_RS12725	L1 family subclass B3 metallo-beta-lactamase	0.555973	0.00543008
SMLT_RS19765	DMT family transporter	0.555743	0.00386363
SMLT_RS20285	permease-like cell division protein FtsX	0.555483	0.0105186
SMLT_RS16535	ribonuclease G	0.554926	2.25048e-05
SMLT_RS15485	sugar ABC transporter substrate-binding protein	0.554916	0.00231723
SMLT_RS07935	tRNA-Gly	0.554759	0.172927
SMLT_RS04700	LysR family transcriptional regulator	0.553805	0.00335857
SMLT_RS05735	hypothetical protein	0.55352	0.203278
SMLT_RS11695	copper homeostasis periplasmic binding protein CopC	0.552994	0.0384019
SMLT_RS02990	GtrA family protein	0.552068	0.000921518
SMLT_RS17415	glycine cleavage system aminomethyltransferase GcvT	0.551979	7.39679e-05
SMLT_RS13805	CDP-diacylglycerol diphosphatase	0.551756	0.0619209
SMLT_RS21940	molecular chaperone HscC	0.551262	0.00244719
SMLT_RS12450	DNA/RNA non-specific endonuclease	0.550754	0.00416586
SMLT_RS18260	membrane protein	0.550375	0.0110706
SMLT_RS03900	16S rRNA (adenine(1518)-N(6)/adenine(1519)-N(6))-dimethyltransferase RsmA	0.549194	6.53209e-05
SMLT_RS18430	ribose-5-phosphate isomerase RpiA	0.548602	0.000621609
SMLT_RS01015	glycosyltransferase family 2 protein	0.547115	0.00164107
SMLT_RS09780	YeiH family protein	0.546495	0.00505968
SMLT_RS09545	hypothetical protein	0.546393	0.0345939
SMLT_RS23600	zonular occludens toxin domain-containing protein	0.546318	0.147472
SMLT_RS05410	KpsF/GutQ family sugar-phosphate isomerase	0.546273	0.00015759
SMLT_RS15180	DUF4097 family beta strand repeat-containing protein	0.545566	0.000170578
SMLT_RS21460	aldo/keto reductase	0.545429	8.37659e-05
SMLT_RS22180	exodeoxyribonuclease V subunit gamma	0.545378	0.0090316
SMLT_RS06445	4-hydroxy-3-methylbut-2-enyl diphosphate reductase	0.544323	0.000908588
SMLT_RS16450	glutathione-disulfide reductase	0.543972	0.000399036
SMLT_RS06905	two-component system sensor histidine kinase CreC	0.543091	0.00496596
SMLT_RS02850	ATP-binding protein	0.542484	0.0874718
SMLT_RS21475	RtcB family protein	0.540436	0.0188269
SMLT_RS07410	ATP-binding protein	0.540162	0.000260769
SMLT_RS12705	hypothetical protein	0.5381	0.016695
SMLT_RS03045	TIM barrel protein	0.537374	0.00281063
SMLT_RS10635	hypothetical protein	0.536709	0.0821685
SMLT_RS14915	DUF4952 domain-containing protein	0.536281	0.0101027
SMLT_RS20900	S8 family serine peptidase	0.536184	0.00260972
SMLT_RS11075	flagellin	0.535566	0.00209149
SMLT_RS02465	metal/formaldehyde-sensitive transcriptional repressor	0.535527	0.039025
SMLT_RS10915	P-loop NTPase	0.535187	0.0197167
SMLT_RS01410	PIN domain-containing protein	0.534783	4.79645e-05
SMLT_RS15855	bifunctional ADP-dependent NAD(P)H-hydrate dehydratase/NAD(P)H-hydrate epimerase	0.533678	0.000132397
SMLT_RS03355	fimbrial protein	0.531433	0.064151
SMLT_RS13740	sensor histidine kinase	0.530925	0.000437992
SMLT_RS13115	AzlC family ABC transporter permease	0.530832	0.0396286
SMLT_RS21785	FAD/NAD(P)-binding protein	0.530561	0.00513042
SMLT_RS13685	hypothetical protein	0.530515	0.00338056
SMLT_RS14210	helix-turn-helix transcriptional regulator	0.530091	0.0767529
SMLT_RS05020	PilZ domain-containing protein	0.530044	0.0237898
SMLT_RS14115	hypothetical protein	0.529992	0.0240048
SMLT_RS13045	substrate-binding domain-containing protein	0.529261	0.00279175
SMLT_RS04705	flavin reductase family protein	0.527336	0.00107658
SMLT_RS18695	LysR family transcriptional regulator	0.526894	0.0048663
SMLT_RS06020	prolyl oligopeptidase family serine peptidase	0.526854	0.309555
SMLT_RS12005	cupin domain-containing protein	0.526721	0.0783387
SMLT_RS02560	hypothetical protein	0.526365	0.00909878
SMLT_RS19295	penicillin-binding protein 2	0.525601	0.000153415
SMLT_RS17770	two-component sensor histidine kinase	0.524922	0.102643
SMLT_RS15620	thiol reductant ABC exporter subunit CydD	0.524692	0.000228381
SMLT_RS07650	hypothetical protein	0.522954	0.0095159
SMLT_RS19055	M23 family metallopeptidase	0.52217	0.0929873
SMLT_RS18050	TonB-dependent copper receptor	0.521774	0.00040192
SMLT_RS07320	helix-turn-helix transcriptional regulator	0.519595	0.0979166
SMLT_RS21625	acyl-CoA thioesterase	0.518892	0.0407737
SMLT_RS06095	DUF423 domain-containing protein	0.518772	0.0273032
SMLT_RS19875	16S rRNA (cytosine(967)-C(5))-methyltransferase RsmB	0.517158	0.043033
SMLT_RS19050	Lrp/AsnC family transcriptional regulator	0.516088	0.0166299
SMLT_RS07925	excinuclease ABC subunit UvrC	0.514322	0.00405292
SMLT_RS05585	transposase	0.513117	0.0270668
SMLT_RS05925	hypothetical protein	0.511871	0.0221175
SMLT_RS11680	hypothetical protein	0.511587	0.0154848
SMLT_RS02325	hypothetical protein	0.511389	0.00195496
SMLT_RS17580	copper resistance protein B	0.510505	0.00632186
SMLT_RS20640	hypothetical protein	0.509353	0.00119425
SMLT_RS02290	hypothetical protein	0.508438	0.0334164
SMLT_RS08425	sigma-70 family RNA polymerase sigma factor	0.507982	0.0377923
SMLT_RS02815	dethiobiotin synthase	0.507533	0.00579288
SMLT_RS20410	DUF2752 domain-containing protein	0.506977	0.0717857
SMLT_RS03285	type II secretion system major pseudopilin GspG	0.506919	0.00639277
SMLT_RS20160	NAD(P)H-dependent oxidoreductase	0.506876	0.0120982
SMLT_RS07680	ABC transporter ATP-binding protein	0.506804	0.0185824
SMLT_RS07575	diguanylate cyclase	0.506576	0.0190859
SMLT_RS00325	immunity 26 domain-containing protein	0.505981	0.06915
SMLT_RS14685	hypothetical protein	0.505663	0.0795034
SMLT_RS04650	TonB-dependent receptor	0.505431	0.000689549
SMLT_RS16515	metalloprotease PmbA	0.505289	0.00517154
SMLT_RS18865	Grx4 family monothiol glutaredoxin	0.505004	0.0475455
SMLT_RS17375	DUF4442 domain-containing protein	0.503744	0.0219068
SMLT_RS14985	DUF1963 domain-containing protein	0.502623	0.0783193
SMLT_RS11330	hypothetical protein	0.502301	0.0134783
SMLT_RS13420	isochorismate synthase	0.502293	0.16667
SMLT_RS10860	chemotaxis protein CheA	0.501449	0.0010911
SMLT_RS01045	lysophospholipid acyltransferase family protein	0.500706	0.00647708
SMLT_RS02765	DNA polymerase IV	0.500612	0.00163729
SMLT_RS17235	3-dehydroquinate synthase	0.499328	0.00511286
SMLT_RS08685	succinate dehydrogenase iron-sulfur subunit	0.499296	0.00514703
SMLT_RS07955	ABC transporter permease	0.498874	0.130935
SMLT_RS01315	bifunctional biotin--[acetyl-CoA-carboxylase] ligase/biotin operon repressor BirA	0.498791	0.00216816
SMLT_RS01100	putative peptide modification system cyclase	0.498747	0.0113436
SMLT_RS19060	ferric-rhodotorulic acid/ferric-coprogen receptor FhuE	0.498596	0.00289983
SMLT_RS21510	ATP-binding protein	0.498184	0.00421102
SMLT_RS17625	DUF2268 domain-containing putative Zn-dependent protease	0.498064	0.0125058
SMLT_RS21260	glutathionylspermidine synthase family protein	0.496303	0.0606803
SMLT_RS15235	hypothetical protein	0.495957	0.0896561
SMLT_RS07960	ABC transporter ATP-binding protein	0.495444	0.0627926
SMLT_RS02965	glycosyl transferase	0.494342	0.000368977
SMLT_RS16460	DUF418 domain-containing protein	0.493417	0.000898718
SMLT_RS06170	hypothetical protein	0.492908	0.000295143
SMLT_RS07100	DMT family transporter	0.492567	0.0668286
SMLT_RS21730	hypothetical protein	0.492557	0.0692564
SMLT_RS21465	tRNA-Thr	0.492479	0.390637
SMLT_RS22245	leucine efflux protein LeuE	0.491911	0.0274347
SMLT_RS21120	ShlB/FhaC/HecB family hemolysin secretion/activation protein	0.491804	0.0251391
SMLT_RS17035	aminomethyl-transferring glycine dehydrogenase	0.49175	4.97727e-05
SMLT_RS21330	S9 family peptidase	0.491451	0.00240037
SMLT_RS09535	hypothetical protein	0.491407	0.0677731
SMLT_RS21885	4'-phosphopantetheinyl transferase superfamily protein	0.491159	0.0244732
SMLT_RS00460	recombination-associated protein RdgC	0.491146	0.000326897
SMLT_RS19380	Gfo/Idh/MocA family oxidoreductase	0.490762	0.0432033
SMLT_RS20105	VOC family protein	0.48973	0.0453303
SMLT_RS08735	molecular chaperone HtpG	0.489224	0.0540048
SMLT_RS03505	type 1 fimbrial protein	0.489058	0.0252993
SMLT_RS13000	MotA/TolQ/ExbB proton channel family protein	0.48833	0.00830623
SMLT_RS14630	hypothetical protein	0.488134	0.0184325
SMLT_RS15670	poly-beta-1%2C6-N-acetyl-D-glucosamine biosynthesis protein PgaD	0.487487	0.122327
SMLT_RS03030	hypothetical protein	0.487369	0.000100382
SMLT_RS03260	phosphoribosylformylglycinamidine synthase	0.487239	3.02246e-05
SMLT_RS01190	NADH:flavin oxidoreductase/NADH oxidase	0.487084	0.0271996
SMLT_RS19755	TonB-dependent receptor	0.486693	0.00249565
SMLT_RS19160	TonB-dependent receptor	0.486347	0.00044019
SMLT_RS02120	bile acid:sodium symporter	0.486205	0.000126788
SMLT_RS18040	efflux RND transporter permease subunit	0.485146	0.00204926
SMLT_RS08455	c-type cytochrome	0.484986	0.00761278
SMLT_RS00880	hypothetical protein	0.484181	0.122671
SMLT_RS01225	patatin-like phospholipase family protein	0.482871	0.00198231
SMLT_RS08280	tRNA pseudouridine(13) synthase TruD	0.481166	0.0959062
SMLT_RS08535	PhoH family protein	0.480797	0.00238354
SMLT_RS12410	alginate lyase family protein	0.479924	0.00149872
SMLT_RS03890	symmetrical bis(5'-nucleosyl)-tetraphosphatase	0.47947	0.000577118
SMLT_RS22295	polysaccharide deacetylase family protein	0.47862	0.0221628
SMLT_RS05220	MFS transporter	0.47852	0.0150284
SMLT_RS03925	cob(I)yrinic acid a%2Cc-diamide adenosyltransferase	0.477861	0.048811
SMLT_RS03635	preprotein translocase subunit SecA	0.477146	0.152715
SMLT_RS11765	CusA/CzcA family heavy metal efflux RND transporter	0.477016	0.000512439
SMLT_RS12275	ABC transporter ATP-binding protein	0.475784	0.00828883
SMLT_RS03730	glycosyltransferase family 2 protein	0.475679	0.00190899
SMLT_RS07445	phosphate signaling complex protein PhoU	0.47526	0.022654
SMLT_RS22325	hypothetical protein	0.473179	0.00192429
SMLT_RS01730	sensor histidine kinase	0.472344	0.00384473
SMLT_RS15690	argininosuccinate lyase	0.472069	0.0876331
SMLT_RS13580	TonB-dependent siderophore receptor	0.471918	0.0171682
SMLT_RS03310	PilN domain-containing protein	0.471723	0.0270114
SMLT_RS00810	hypothetical protein	0.47145	0.0212652
SMLT_RS12810	2%2C5-didehydrogluconate reductase DkgB	0.471235	0.0131324
SMLT_RS06820	sensor histidine kinase	0.470784	0.00702863
SMLT_RS09105	hypothetical protein	0.470726	0.320681
SMLT_RS13745	response regulator transcription factor	0.469977	0.0421845
SMLT_RS20240	bifunctional alpha/beta hydrolase/class I SAM-dependent methyltransferase	0.468358	0.0109517
SMLT_RS06290	LysR substrate-binding domain-containing protein	0.467143	0.00441496
SMLT_RS00075	radical SAM protein	0.466556	0.0421392
SMLT_RS18000	Rieske (2Fe-2S) protein	0.46613	0.0338082
SMLT_RS02490	LysR family transcriptional regulator	0.46599	0.00132983
SMLT_RS10790	type II toxin-antitoxin system VapC family toxin	0.465916	0.133668
SMLT_RS01370	hypothetical protein	0.465495	0.10303
SMLT_RS21340	TIGR00645 family protein	0.465049	0.00864376
SMLT_RS13850	SDR family oxidoreductase	0.463808	0.0490227
SMLT_RS03015	SDR family oxidoreductase	0.46055	0.00274808
SMLT_RS10090	transcriptional regulator FtrA	0.459068	0.0289535
SMLT_RS21060	ROK family protein	0.458676	0.252312
SMLT_RS09230	hypothetical protein	0.458479	0.0455467
SMLT_RS05445	DUF2238 domain-containing protein	0.458325	0.0327207
SMLT_RS01020	PIG-L family deacetylase	0.457445	0.0506193
SMLT_RS10630	ferrous iron transport protein B	0.456727	0.0414044
SMLT_RS08080	LysR family transcriptional regulator	0.456548	0.138676
SMLT_RS20090	sulfite reductase flavoprotein subunit alpha	0.455648	0.0118053
SMLT_RS05260	pyrroline-5-carboxylate reductase	0.454594	0.024361
SMLT_RS13670	type II secretion system F family protein	0.454584	0.0124128
SMLT_RS18710	TetR/AcrR family transcriptional regulator	0.454413	0.00099702
SMLT_RS18715	protein-L-isoaspartate O-methyltransferase	0.453935	3.03575e-05
SMLT_RS19395	tyrosine recombinase XerC	0.453737	0.0423073
SMLT_RS05880	ferric reductase-like transmembrane domain-containing protein	0.45304	0.0870817
SMLT_RS22585	hypothetical protein	0.452943	0.264446
SMLT_RS01895	response regulator transcription factor	0.452856	0.0137592
SMLT_RS16625	hypothetical protein	0.452566	0.015182
SMLT_RS15790	GGDEF domain-containing protein	0.451914	0.0316378
SMLT_RS05460	phosphoribosylformylglycinamidine cyclo-ligase	0.451477	0.0267282
SMLT_RS01325	SPOR domain-containing protein	0.451317	0.100856
SMLT_RS01905	potassium-transporting ATPase subunit KdpC	0.451143	0.490669
SMLT_RS18990	LysR family transcriptional regulator	0.450946	0.00234475
SMLT_RS07055	serine hydrolase	0.450867	6.05293e-05
SMLT_RS13165	ATP-binding cassette domain-containing protein	0.450368	0.12944
SMLT_RS08185	sulfurtransferase	0.449768	0.00825214
SMLT_RS21175	pyridoxal-phosphate dependent enzyme	0.449042	0.0256059
SMLT_RS00615	helix-turn-helix transcriptional regulator	0.44881	0.0428495
SMLT_RS06015	LysE family transporter	0.446848	0.512703
SMLT_RS03710	methionine adenosyltransferase	0.445893	0.172102
SMLT_RS20480	30S ribosomal protein S9	0.445702	0.292326
SMLT_RS15860	tRNA epoxyqueuosine(34) reductase QueG	0.445658	0.00913356
SMLT_RS12565	hypothetical protein	0.445651	0.242367
SMLT_RS01720	ABC transporter ATP-binding protein	0.445267	0.0828759
SMLT_RS20185	acetyl-CoA carboxylase biotin carboxyl carrier protein	0.445241	0.112382
SMLT_RS00975	AMP-binding protein	0.444958	0.00803443
SMLT_RS13515	ribonucleotide-diphosphate reductase subunit beta	0.444763	0.00495252
SMLT_RS18840	ribosome small subunit-dependent GTPase A	0.444447	0.000958682
SMLT_RS02955	class I SAM-dependent methyltransferase	0.443718	0.00267822
SMLT_RS19965	primosomal protein N'	0.443283	0.00151666
SMLT_RS18450	thiamine phosphate synthase	0.439673	0.0569581
SMLT_RS07900	lipid A export permease/ATP-binding protein MsbA	0.439472	0.00916054
SMLT_RS09350	hypothetical protein	0.439008	0.0198174
SMLT_RS21820	RidA family protein	0.438648	0.0455521
SMLT_RS21170	YdcF family protein	0.438109	0.00749574
SMLT_RS01870	DNA repair protein RadC	0.437933	0.0212063
SMLT_RS06740	ABC transporter permease	0.43712	0.156799
SMLT_RS15040	3-hydroxyanthranilate 3%2C4-dioxygenase	0.43618	0.0480768
SMLT_RS21790	cardiolipin synthase	0.435638	0.0321486
SMLT_RS20875	sugar-phosphatase	0.435004	0.0126467
SMLT_RS04225	TonB-dependent receptor	0.434849	0.000210718
SMLT_RS15880	ribonuclease D	0.433997	0.00626512
SMLT_RS08075	ATP-binding protein	0.43311	0.00764497
SMLT_RS19530	PDZ domain-containing protein	0.43306	0.235451
SMLT_RS13870	MFS transporter	0.43287	0.0607415
SMLT_RS21405	ABC transporter ATP-binding protein	0.431424	0.00918241
SMLT_RS18970	SMI1/KNR4 family protein	0.430799	0.00271924
SMLT_RS20385	YccS family putative transporter	0.429857	0.0315877
SMLT_RS07370	tRNA-Leu	0.429458	0.343514
SMLT_RS01770	AI-2E family transporter	0.429438	0.00256858
SMLT_RS05265	YggS family pyridoxal phosphate-dependent enzyme	0.429415	0.082042
SMLT_RS17480	methyl-accepting chemotaxis protein	0.429047	0.00321396
SMLT_RS08180	DUF6164 family protein	0.428308	0.0303298
SMLT_RS01495	glycoside hydrolase family 19 protein	0.427762	0.13603
SMLT_RS08795	phytase	0.427639	0.0221482
SMLT_RS06025	oligopeptide:H+ symporter	0.427195	0.0464406
SMLT_RS02910	PilT/PilU family type 4a pilus ATPase	0.425197	0.00605659
SMLT_RS05130	hypothetical protein	0.422931	0.159335
SMLT_RS06950	TonB-dependent receptor	0.422674	0.00985365
SMLT_RS17400	LysR substrate-binding domain-containing protein	0.422657	0.00184996
SMLT_RS03245	site-specific tyrosine recombinase XerD	0.42235	0.0236634
SMLT_RS15605	homoserine O-acetyltransferase	0.422228	0.00563568
SMLT_RS00100	hypothetical protein	0.421874	0.0250311
SMLT_RS13195	peptidylprolyl isomerase	0.421619	0.149194
SMLT_RS19465	DUF1415 domain-containing protein	0.420128	0.0106868
SMLT_RS17730	cation:proton antiporter	0.419511	0.00526564
SMLT_RS13880	glycoside hydrolase family 3 C-terminal domain-containing protein	0.417156	0.0119093
SMLT_RS02400	hypothetical protein	0.417063	0.0354327
SMLT_RS13390	transposase	0.416631	0.0280046
SMLT_RS03155	ABC transporter ATP-binding protein	0.41475	0.0531798
SMLT_RS15480	sugar ABC transporter permease	0.414745	0.0239749
SMLT_RS22115	TSUP family transporter	0.414721	0.016977
SMLT_RS05595	Fe-S cluster assembly protein SufD	0.413834	0.15854
SMLT_RS20695	GGDEF domain-containing protein	0.413511	0.00995829
SMLT_RS07155	DNA polymerase III subunit alpha	0.412478	0.000215152
SMLT_RS03965	membrane protein	0.410896	0.0194993
SMLT_RS07915	low molecular weight phosphotyrosine protein phosphatase	0.409368	0.18477
SMLT_RS02710	D-amino acid dehydrogenase	0.409268	0.164343
SMLT_RS19200	response regulator	0.4076	0.0170117
SMLT_RS01875	response regulator transcription factor	0.406964	0.05023
SMLT_RS10330	hypothetical protein	0.406905	0.0302145
SMLT_RS02940	ABC transporter permease	0.406608	0.109004
SMLT_RS13570	LysR family transcriptional regulator	0.405337	0.0419726
SMLT_RS03780	hemin uptake protein HemP	0.405222	0.089721
SMLT_RS19305	rod shape-determining protein MreC	0.403283	0.0556488
SMLT_RS12630	ABC transporter six-transmembrane domain-containing protein	0.402774	0.0610422
SMLT_RS16650	VOC family protein	0.40226	0.181953
SMLT_RS14460	hypothetical protein	0.400422	0.0133384
SMLT_RS08825	LysR family transcriptional regulator	0.399852	0.0428163
SMLT_RS10085	BLUF domain-containing protein	0.399472	0.171512
SMLT_RS21035	DUF6531 domain-containing protein	0.399264	0.00323283
SMLT_RS18705	efflux RND transporter periplasmic adaptor subunit	0.397677	0.207576
SMLT_RS06585	signal recognition particle protein	0.395712	0.0218847
SMLT_RS03465	3%2C4-dihydroxy-2-butanone-4-phosphate synthase	0.395106	0.17144
SMLT_RS01415	phage late control D family protein	0.394076	0.0412388
SMLT_RS13655	fimbrial protein	0.39318	0.0115134
SMLT_RS18850	SGNH/GDSL hydrolase family protein	0.392364	0.0340015
SMLT_RS11215	NUDIX hydrolase	0.390949	0.232391
SMLT_RS13355	M14 family metallocarboxypeptidase	0.390596	0.223479
SMLT_RS15345	RNA polymerase sigma-70 factor	0.389992	0.108778
SMLT_RS14000	arginine/agmatine antiporter	0.38995	0.051911
SMLT_RS06270	hypothetical protein	0.389526	0.149373
SMLT_RS02310	malonic semialdehyde reductase	0.388701	0.0121275
SMLT_RS17395	SDR family oxidoreductase	0.38798	0.0307853
SMLT_RS16180	NADH-quinone oxidoreductase subunit NuoF	0.387902	0.0905601
SMLT_RS08635	bifunctional 4-hydroxy-2-oxoglutarate aldolase/2-dehydro-3-deoxy-phosphogluconate aldolase	0.387688	0.0489079
SMLT_RS12365	MaoC family dehydratase	0.387375	0.166352
SMLT_RS18465	HAD-IA family hydrolase	0.386009	0.0234071
SMLT_RS04145	tetratricopeptide repeat protein	0.385438	0.0654581
SMLT_RS10140	discoidin domain-containing protein	0.384029	0.030652
SMLT_RS01935	exodeoxyribonuclease III	0.382753	0.0383147
SMLT_RS01335	integrase	0.382515	0.00912353
SMLT_RS07075	DUF885 domain-containing protein	0.382215	0.000537817
SMLT_RS22645	glycoside hydrolase family protein	0.382182	0.0953353
SMLT_RS12800	MerC domain-containing protein	0.382036	0.139428
SMLT_RS07150	hypothetical protein	0.381164	0.0253227
SMLT_RS14475	Y-family DNA polymerase	0.379693	0.0731408
SMLT_RS12515	hypothetical protein	0.379347	0.00816203
SMLT_RS08590	pantoate--beta-alanine ligase	0.379143	0.0507885
SMLT_RS19150	sugar MFS transporter	0.378787	0.00434763
SMLT_RS06035	hypothetical protein	0.376719	0.0243793
SMLT_RS01150	alpha/beta hydrolase	0.37523	0.120352
SMLT_RS16615	CHASE2 domain-containing protein	0.374555	0.0804652
SMLT_RS10310	chemotaxis protein CheB	0.374027	0.103184
SMLT_RS21570	ankyrin repeat domain-containing protein	0.373746	0.00646283
SMLT_RS11140	flagellar basal body rod protein FlgB	0.37251	0.106358
SMLT_RS10805	hypothetical protein	0.372114	0.0173364
SMLT_RS10455	TonB-dependent receptor	0.371439	0.00451027
SMLT_RS11240	hypothetical protein	0.371315	0.185294
SMLT_RS23610	hypothetical protein	0.370912	0.0900124
SMLT_RS21880	16S rRNA (guanine(527)-N(7))-methyltransferase RsmG	0.370331	0.0227027
SMLT_RS07455	phosphate ABC transporter permease PstA	0.369576	0.0387962
SMLT_RS21160	SDR family oxidoreductase	0.368544	0.126365
SMLT_RS03515	FAD-binding protein	0.368277	0.0496907
SMLT_RS03350	hypothetical protein	0.3681	0.116705
SMLT_RS14905	DUF3037 domain-containing protein	0.366935	0.145276
SMLT_RS00485	glutamate synthase large subunit	0.366897	0.0395387
SMLT_RS17505	energy transducer TonB	0.366797	0.0472622
SMLT_RS04840	autotransporter domain-containing protein	0.366772	0.00107043
SMLT_RS07590	FAD-binding oxidoreductase	0.366733	0.041543
SMLT_RS16505	polyprenyl synthetase family protein	0.366709	0.0767478
SMLT_RS15490	hypothetical protein	0.366201	0.0108256
SMLT_RS01545	site-specific DNA-methyltransferase	0.365878	0.16989
SMLT_RS17145	penicillin-binding protein 1C	0.365302	0.0699929
SMLT_RS18035	GNAT family N-acetyltransferase	0.365125	0.00997635
SMLT_RS21115	hemagglutinin repeat-containing protein	0.365095	0.00412597
SMLT_RS13790	hypothetical protein	0.365074	0.0190887
SMLT_RS17355	TonB-dependent receptor	0.364873	0.00424175
SMLT_RS20655	tryptophan 2%2C3-dioxygenase	0.363645	0.00981974
SMLT_RS21485	Rrf2 family transcriptional regulator	0.363632	0.575357
SMLT_RS08690	succinate dehydrogenase assembly factor 2	0.362688	0.175822
SMLT_RS15950	1-deoxy-D-xylulose-5-phosphate synthase	0.362577	0.00015672
SMLT_RS19340	nucleoside deaminase	0.361075	0.0251913
SMLT_RS08055	flavin reductase	0.360805	0.0719749
SMLT_RS08005	DNA adenine methylase	0.360168	0.052569
SMLT_RS07385	23S rRNA (guanosine(2251)-2'-O)-methyltransferase RlmB	0.36015	0.050056
SMLT_RS16250	phosphoglucosamine mutase	0.359568	0.200178
SMLT_RS14435	UvrD-helicase domain-containing protein	0.359564	0.000243985
SMLT_RS14920	LysR family transcriptional regulator	0.358976	0.0206706
SMLT_RS16105	tRNA pseudouridine(55) synthase TruB	0.357863	0.108046
SMLT_RS23295	hypothetical protein	0.357815	0.137254
SMLT_RS15730	cysteine--tRNA ligase	0.356177	0.049407
SMLT_RS12655	prolyl aminopeptidase	0.355584	0.0251911
SMLT_RS08660	sn-glycerol-3-phosphate ABC transporter ATP-binding protein UgpC	0.355231	0.0196415
SMLT_RS20630	MarR family winged helix-turn-helix transcriptional regulator	0.355152	0.0260683
SMLT_RS08440	alkaline phosphatase D family protein	0.354456	0.0536366
SMLT_RS15565	heme exporter protein CcmB	0.353894	0.123352
SMLT_RS17420	NfeD family protein	0.353845	0.0638578
SMLT_RS17150	alpha-2-macroglobulin family protein	0.353382	0.00332131
SMLT_RS09180	hypothetical protein	0.353084	0.103398
SMLT_RS08610	response regulator transcription factor	0.35232	0.0492796
SMLT_RS18285	RidA family protein	0.351154	0.119307
SMLT_RS01940	MFS transporter	0.351104	0.0198723
SMLT_RS09650	pyridoxal kinase	0.351042	0.0397151
SMLT_RS01700	ABC transporter permease	0.350751	0.0124988
SMLT_RS05825	GGDEF domain-containing protein	0.350168	0.0336044
SMLT_RS09970	IMP dehydrogenase	0.349822	0.35364
SMLT_RS02945	ABC transporter ATP-binding protein	0.349712	0.154523
SMLT_RS07305	penicillin acylase family protein	0.348409	0.0657965
SMLT_RS08035	NUDIX domain-containing protein	0.348364	0.138303
SMLT_RS08655	glucose-6-phosphate dehydrogenase	0.348207	0.00426589
SMLT_RS06915	hypothetical protein	0.347444	0.229978
SMLT_RS01750	catalase family peroxidase	0.347094	0.0249135
SMLT_RS02800	histidine phosphatase family protein	0.346074	0.108064
SMLT_RS14765	polyhydroxyalkanoic acid system family protein	0.346014	0.232338
SMLT_RS06305	LysR family transcriptional regulator	0.345823	0.0237319
SMLT_RS12700	low temperature requirement protein A	0.345712	0.0213202
SMLT_RS06315	S26 family signal peptidase	0.345288	0.399262
SMLT_RS07760	5-(carboxyamino)imidazole ribonucleotide synthase	0.344947	0.0676821
SMLT_RS23115	hypothetical protein	0.344724	0.0789564
SMLT_RS21215	nucleotidyltransferase domain-containing protein	0.34444	0.02174
SMLT_RS10035	alpha/beta hydrolase	0.344408	0.0302603
SMLT_RS08445	phospholipase C%2C phosphocholine-specific	0.344087	0.0215796
SMLT_RS19145	LacI family DNA-binding transcriptional regulator	0.342968	0.0948455
SMLT_RS17610	alpha/beta hydrolase	0.342471	0.0835895
SMLT_RS19745	RHS repeat protein	0.341478	0.00787957
SMLT_RS15555	pyridoxal phosphate-dependent aminotransferase	0.340524	0.0546022
SMLT_RS05455	hypothetical protein	0.339902	0.120622
SMLT_RS01260	organic hydroperoxide resistance protein	0.338409	0.148298
SMLT_RS07550	aspartate aminotransferase family protein	0.338333	0.0952983
SMLT_RS11645	TolC family protein	0.338251	0.0593116
SMLT_RS11775	TolC family protein	0.337923	0.112385
SMLT_RS12625	ATP-binding protein	0.337773	0.173831
SMLT_RS08060	winged helix-turn-helix domain-containing protein	0.337162	0.115628
SMLT_RS17015	M2 family metallopeptidase	0.335492	0.0108733
SMLT_RS11355	ATP-binding protein	0.334317	0.0373938
SMLT_RS14410	hypothetical protein	0.333255	0.044447
SMLT_RS13645	Flp pilus assembly protein CpaB	0.332901	0.0245477
SMLT_RS22755	hypothetical protein	0.332435	0.219397
SMLT_RS06745	efflux RND transporter periplasmic adaptor subunit	0.332222	0.308313
SMLT_RS23630	ankyrin repeat domain-containing protein	0.331778	0.274167
SMLT_RS11930	tetratricopeptide repeat protein	0.331118	0.101892
SMLT_RS19730	autotransporter domain-containing protein	0.330864	0.00832809
SMLT_RS11430	response regulator	0.330149	0.115363
SMLT_RS10450	copper homeostasis protein CutC	0.329913	0.2445
SMLT_RS17510	tRNA (adenosine(37)-N6)-threonylcarbamoyltransferase complex dimerization subunit type 1 TsaB	0.329371	0.0735026
SMLT_RS12660	hypothetical protein	0.328932	0.408453
SMLT_RS08865	hypothetical protein	0.328891	0.126267
SMLT_RS07065	bifunctional glucose-1-phosphatase/inositol phosphatase	0.3288	0.0890796
SMLT_RS06040	oligopeptide transporter%2C OPT family	0.3287	0.00187852
SMLT_RS09190	recombinase family protein	0.327953	0.0431785
SMLT_RS02285	hypothetical protein	0.327059	0.0672108
SMLT_RS07470	phosphate ABC transporter substrate-binding protein PstS	0.326958	0.066208
SMLT_RS04200	autotransporter outer membrane beta-barrel domain-containing protein	0.325575	0.00386128
SMLT_RS08725	signal recognition particle-docking protein FtsY	0.325131	0.0417237
SMLT_RS22395	hypothetical protein	0.324735	0.386032
SMLT_RS16385	dCTP deaminase	0.323303	0.0528625
SMLT_RS12645	TonB-dependent siderophore receptor	0.322998	0.11548
SMLT_RS05390	LPS export ABC transporter ATP-binding protein	0.322786	0.00528133
SMLT_RS15470	discoidin domain-containing protein	0.321874	0.0394105
SMLT_RS03640	Nudix family hydrolase	0.321845	0.0678873
SMLT_RS15175	membrane protein	0.318683	0.0696753
SMLT_RS01040	aminoacyl-tRNA hydrolase	0.317979	0.157062
SMLT_RS09430	hypothetical protein	0.315979	0.0574707
SMLT_RS12420	glucose 1-dehydrogenase	0.315408	0.256378
SMLT_RS15775	TRZ/ATZ family hydrolase	0.315355	0.0563357
SMLT_RS20605	sodium:calcium antiporter	0.314889	0.0328694
SMLT_RS13020	type II secretion system minor pseudopilin GspH	0.31447	0.237008
SMLT_RS02795	TonB-dependent vitamin B12 receptor	0.313631	0.215849
SMLT_RS00345	patatin-like phospholipase family protein	0.313293	0.264487
SMLT_RS02180	PQQ-dependent sugar dehydrogenase	0.313245	0.0362173
SMLT_RS16445	DMT family transporter	0.312989	0.200786
SMLT_RS20175	DOPA 4%2C5-dioxygenase family protein	0.312953	0.0706949
SMLT_RS02170	glycoside hydrolase family 3 C-terminal domain-containing protein	0.31063	0.0238893
SMLT_RS18100	DUF3999 domain-containing protein	0.309813	0.0606403
SMLT_RS14530	HIRAN domain-containing protein	0.308551	0.0523999
SMLT_RS13550	FecR domain-containing protein	0.308515	0.302204
SMLT_RS16895	DNA repair protein RecO	0.308445	0.113905
SMLT_RS16185	NADH-quinone oxidoreductase subunit NuoE	0.308432	0.159765
SMLT_RS14655	hypothetical protein	0.307323	0.307794
SMLT_RS16580	nicotinate-nucleotide adenylyltransferase	0.307317	0.248028
SMLT_RS20495	quaternary ammonium compound efflux SMR transporter SugE	0.305798	0.157819
SMLT_RS07980	tRNA-Gly	0.305499	0.324809
SMLT_RS17385	MFS transporter	0.305356	0.043278
SMLT_RS06055	hypothetical protein	0.304939	0.282039
SMLT_RS16000	aspartate/glutamate racemase family protein	0.304401	0.0145608
SMLT_RS14020	helix-turn-helix domain-containing protein	0.304349	0.014637
SMLT_RS17245	uroporphyrinogen decarboxylase	0.303987	0.165453
SMLT_RS01215	nicotinate phosphoribosyltransferase	0.303757	0.182261
SMLT_RS18660	threonine dehydratase	0.303519	0.593919
SMLT_RS22110	YchJ family protein	0.302512	0.138574
SMLT_RS03765	ribokinase	0.302053	0.137846
SMLT_RS00875	Dyp-type peroxidase	0.301216	0.298974
SMLT_RS14430	ankyrin repeat domain-containing protein	0.301051	0.0654642
SMLT_RS19850	CDP-glycerol glycerophosphotransferase family protein	0.299825	0.0782555
SMLT_RS20700	DUF808 domain-containing protein	0.299307	0.0210694
SMLT_RS10490	L-fucose:H+ symporter permease	0.298104	0.079224
SMLT_RS19860	glycosyltransferase family 4 protein	0.297996	0.182052
SMLT_RS16235	glycosyltransferase family 4 protein	0.297715	0.0324142
SMLT_RS22200	ABC transporter substrate-binding protein	0.297691	0.186748
SMLT_RS19870	glycosyltransferase family 39 protein	0.297181	0.02793
SMLT_RS17995	SLC13 family permease	0.296317	0.0404869
SMLT_RS00440	hypothetical protein	0.296226	0.203237
SMLT_RS12855	SDR family oxidoreductase	0.295708	0.144215
SMLT_RS19535	sigma-54 dependent transcriptional regulator	0.295363	0.0117941
SMLT_RS03255	glycosyl hydrolase family 18 protein	0.294963	0.0377827
SMLT_RS08230	DNA topoisomerase IV subunit B	0.294614	0.00107666
SMLT_RS21870	ParB/RepB/Spo0J family partition protein	0.294439	0.0860684
SMLT_RS19695	methyl-accepting chemotaxis protein	0.293864	0.00716537
SMLT_RS18860	polysaccharide deacetylase family protein	0.293742	0.0305919
SMLT_RS14420	oxidoreductase	0.293684	0.100922
SMLT_RS04510	RluA family pseudouridine synthase	0.293651	0.184977
SMLT_RS09805	MexH family multidrug efflux RND transporter periplasmic adaptor subunit	0.293588	0.19022
SMLT_RS13785	hypothetical protein	0.293529	0.315983
SMLT_RS12150	methyltransferase domain-containing protein	0.291954	0.374237
SMLT_RS02330	siderophore-interacting protein	0.290843	0.304618
SMLT_RS10060	GNAT family N-acetyltransferase	0.290753	0.148063
SMLT_RS01140	ExeM/NucH family extracellular endonuclease	0.290508	0.0719802
SMLT_RS08915	IS3-like element ISStma9 family transposase	0.290145	0.072401
SMLT_RS12580	trehalose synthase	0.289345	0.0910689
SMLT_RS19570	F0F1 ATP synthase subunit gamma	0.288369	0.24141
SMLT_RS11665	TonB-dependent receptor	0.288235	0.100735
SMLT_RS19320	HAD family hydrolase	0.286864	0.191624
SMLT_RS04825	DNA polymerase III subunit epsilon	0.286426	0.026947
SMLT_RS05550	hypothetical protein	0.286267	0.470233
SMLT_RS15935	LEA type 2 family protein	0.284554	0.255703
SMLT_RS07620	ABC transporter permease subunit	0.284513	0.106558
SMLT_RS01195	LysR family transcriptional regulator	0.283986	0.117645
SMLT_RS23670	RHS repeat-associated core domain-containing protein	0.28344	0.0376336
SMLT_RS22195	outer membrane lipid asymmetry maintenance protein MlaD	0.282935	0.127472
SMLT_RS21650	hypothetical protein	0.282302	0.155451
SMLT_RS09305	hypothetical protein	0.280129	0.172473
SMLT_RS00950	insulinase family protein	0.279995	0.0111941
SMLT_RS09730	EAL domain-containing protein	0.279689	0.0244885
SMLT_RS03700	phosphoenolpyruvate carboxylase	0.279143	0.179577
SMLT_RS10015	transmembrane protein	0.279017	0.136022
SMLT_RS13090	hypothetical protein	0.278946	0.294889
SMLT_RS18155	transketolase	0.277389	0.0965151
SMLT_RS18635	BCCT family transporter	0.276928	0.093578
SMLT_RS15875	formylglycine-generating enzyme family protein	0.276761	0.0662258
SMLT_RS03130	CoA transferase subunit B	0.276414	0.22215
SMLT_RS13535	choline BCCT transporter BetT	0.27601	0.080064
SMLT_RS09820	TraB/GumN family protein	0.274759	0.2633
SMLT_RS12155	PIG-L family deacetylase	0.27463	0.433772
SMLT_RS20310	sensor domain-containing diguanylate cyclase	0.273717	0.046142
SMLT_RS20390	SDR family oxidoreductase	0.273366	0.105466
SMLT_RS02315	YceI family protein	0.271054	0.163286
SMLT_RS20130	ABC transporter substrate-binding protein	0.270485	0.254243
SMLT_RS02935	cystathionine gamma-synthase	0.26947	0.341355
SMLT_RS22260	amino acid permease	0.268992	0.058991
SMLT_RS04950	glycosyltransferase family 39 protein	0.266243	0.07088
SMLT_RS20020	hypothetical protein	0.26581	0.170105
SMLT_RS08885	LuxR C-terminal-related transcriptional regulator	0.265804	0.319755
SMLT_RS03005	NAD-dependent epimerase/dehydratase family protein	0.265798	0.113511
SMLT_RS03265	cell surface protein	0.265712	0.0234993
SMLT_RS19635	glycerol kinase GlpK	0.264266	0.0590034
SMLT_RS23665	hypothetical protein	0.26391	0.218307
SMLT_RS20085	TlpA family protein disulfide reductase	0.263618	0.28414
SMLT_RS03920	histone deacetylase family protein	0.263218	0.244524
SMLT_RS07170	acyl-ACP--UDP-N-acetylglucosamine O-acyltransferase	0.262965	0.173452
SMLT_RS21840	CusA/CzcA family heavy metal efflux RND transporter	0.262589	0.379861
SMLT_RS23585	hypothetical protein	0.262283	0.358182
SMLT_RS18500	serine/threonine-protein kinase	0.262196	0.239057
SMLT_RS00630	AAA family ATPase	0.261841	0.150844
SMLT_RS12460	hypothetical protein	0.261737	0.412684
SMLT_RS21360	transposase	0.261474	0.167852
SMLT_RS12425	GDSL-type esterase/lipase family protein	0.261192	0.281307
SMLT_RS03535	16S rRNA (cytidine(1402)-2'-O)-methyltransferase	0.260638	0.080984
SMLT_RS11150	flagellar basal body P-ring formation protein FlgA	0.259681	0.160323
SMLT_RS18300	guanylate kinase	0.259053	0.105883
SMLT_RS16945	pirin family protein	0.258927	0.0906843
SMLT_RS19185	2-amino-4-hydroxy-6-hydroxymethyldihydropteridine diphosphokinase	0.258653	0.210337
SMLT_RS10785	AbrB/MazE/SpoVT family DNA-binding domain-containing protein	0.25769	0.626837
SMLT_RS17205	hypothetical protein	0.257544	0.241172
SMLT_RS20405	CD225/dispanin family protein	0.25622	0.320445
SMLT_RS03390	hypothetical protein	0.255905	0.0467145
SMLT_RS00530	BlaR protein	0.25582	0.165074
SMLT_RS09015	head decoration protein	0.255524	0.314886
SMLT_RS05830	PaaI family thioesterase	0.255361	0.288348
SMLT_RS05310	DUF4153 domain-containing protein	0.254531	0.0816385
SMLT_RS05215	LysR substrate-binding domain-containing protein	0.253912	0.080612
SMLT_RS12540	membrane protein	0.253516	0.0539044
SMLT_RS20060	chaperonin GroEL	0.252498	0.465373
SMLT_RS06855	hypothetical protein	0.252417	0.0607744
SMLT_RS10460	heavy metal translocating P-type ATPase	0.252039	0.0944927
SMLT_RS06475	FecR domain-containing protein	0.251973	0.188512
SMLT_RS05035	phage tail protein	0.250369	0.0761864
SMLT_RS13780	amidohydrolase family protein	0.250365	0.210192
SMLT_RS04255	elongation factor Tu	0.249664	0.404044
SMLT_RS02680	flagellar motor protein MotB	0.248204	0.165683
SMLT_RS06680	hemagglutinin repeat-containing protein	0.24818	0.0599624
SMLT_RS18975	VOC family protein	0.247823	0.253796
SMLT_RS20765	arginine decarboxylase	0.246704	0.355992
SMLT_RS12525	hypothetical protein	0.246486	0.277207
SMLT_RS18045	efflux RND transporter periplasmic adaptor subunit	0.245512	0.158557
SMLT_RS23550	nuclear transport factor 2 family protein	0.245306	0.276896
SMLT_RS12345	serine hydrolase	0.244316	0.127245
SMLT_RS12720	TonB-dependent receptor	0.244212	0.051885
SMLT_RS20205	50S ribosomal protein L11 methyltransferase	0.243753	0.288803
SMLT_RS22140	MarR family transcriptional regulator	0.24305	0.569442
SMLT_RS19710	MFS transporter	0.24298	0.198363
SMLT_RS12200	phosphoenolpyruvate--protein phosphotransferase	0.242752	0.25722
SMLT_RS00650	phospholipase D family protein	0.241227	0.03494
SMLT_RS15665	poly-beta-1%2C6 N-acetyl-D-glucosamine synthase	0.24107	0.209343
SMLT_RS11935	hypothetical protein	0.240883	0.17391
SMLT_RS02885	DEAD/DEAH box helicase	0.240839	0.532576
SMLT_RS17040	VOC family protein	0.240811	0.249582
SMLT_RS21250	DUF58 domain-containing protein	0.239391	0.303347
SMLT_RS07875	response regulator transcription factor	0.239057	0.366501
SMLT_RS12555	cation diffusion facilitator family transporter	0.237986	0.191877
SMLT_RS04505	malate dehydrogenase	0.235667	0.299772
SMLT_RS05885	putative DNA-binding domain-containing protein	0.235651	0.37241
SMLT_RS23405	DUF5668 domain-containing protein	0.235077	0.209254
SMLT_RS04220	response regulator	0.234995	0.113292
SMLT_RS02220	transglutaminase-like domain-containing protein	0.234746	0.396668
SMLT_RS17970	tRNA-Gly	0.234467	0.618153
SMLT_RS00245	alcohol dehydrogenase AdhP	0.234264	0.129784
SMLT_RS00925	c-type cytochrome	0.23339	0.37285
SMLT_RS10500	AGE family epimerase/isomerase	0.233198	0.0912452
SMLT_RS04570	hypothetical protein	0.233116	0.266275
SMLT_RS21555	bifunctional acetate--CoA ligase family protein/GNAT family N-acetyltransferase	0.232667	0.0541835
SMLT_RS16300	VOC family protein	0.231771	0.407693
SMLT_RS13140	malto-oligosyltrehalose trehalohydrolase	0.230923	0.239415
SMLT_RS20255	phosphoribosylamine--glycine ligase	0.230901	0.289692
SMLT_RS19250	lipoyl(octanoyl) transferase LipB	0.230786	0.0728634
SMLT_RS02380	hypothetical protein	0.230331	0.113683
SMLT_RS21765	hypothetical protein	0.228563	0.156258
SMLT_RS19265	D-alanyl-D-alanine carboxypeptidase	0.226969	0.334883
SMLT_RS00545	DEAD/DEAH box helicase	0.226773	0.0847884
SMLT_RS06345	DUF2285 domain-containing protein	0.226564	0.329536
SMLT_RS22225	DNA recombination protein RmuC	0.225929	0.162793
SMLT_RS00015	DNA replication/repair protein RecF	0.225928	0.17972
SMLT_RS04590	S46 family peptidase	0.22538	0.0315985
SMLT_RS12245	MFS transporter	0.225108	0.167564
SMLT_RS08415	pyruvate dehydrogenase (acetyl-transferring)%2C homodimeric type	0.22466	0.0490631
SMLT_RS15705	acetylglutamate kinase	0.224644	0.320692
SMLT_RS00135	ATP-binding protein	0.22327	0.198545
SMLT_RS07895	biopolymer transporter ExbD	0.222896	0.437384
SMLT_RS08705	lipoprotein-releasing ABC transporter ATP-binding protein LolD	0.222513	0.396092
SMLT_RS21280	hypothetical protein	0.222429	0.387016
SMLT_RS13960	RNA polymerase sigma factor	0.222236	0.419191
SMLT_RS05540	PepSY-associated TM helix domain-containing protein	0.222221	0.229672
SMLT_RS15590	DsbE family thiol:disulfide interchange protein	0.221576	0.224377
SMLT_RS12035	hypothetical protein	0.221534	0.396171
SMLT_RS15100	hypothetical protein	0.220976	0.434209
SMLT_RS23620	pilus assembly protein TadG-related protein	0.22075	0.300959
SMLT_RS17210	aminoglycoside N-acetyltransferase AAC(6')-Iz	0.220702	0.414211
SMLT_RS17515	ATP-dependent DNA helicase	0.220569	0.103084
SMLT_RS02520	hypothetical protein	0.220078	0.146132
SMLT_RS04030	LysR family transcriptional regulator	0.219954	0.361499
SMLT_RS21205	sensor histidine kinase efflux regulator BaeS	0.219771	0.256079
SMLT_RS05355	HPr family phosphocarrier protein	0.219585	0.262155
SMLT_RS09725	trans-2-enoyl-CoA reductase family protein	0.21946	0.144182
SMLT_RS18730	lipid IV(A) 3-deoxy-D-manno-octulosonic acid transferase	0.218971	0.10305
SMLT_RS04350	30S ribosomal protein S19	0.218051	0.638449
SMLT_RS16825	ligase-associated DNA damage response DEXH box helicase	0.217866	0.201217
SMLT_RS16920	translation elongation factor 4	0.217158	0.444794
SMLT_RS21310	hypothetical protein	0.21614	0.406799
SMLT_RS09550	PLxRFG domain-containing protein	0.216004	0.020528
SMLT_RS20680	VOC family protein	0.215954	0.421675
SMLT_RS20980	VOC family protein	0.215791	0.284803
SMLT_RS18115	outer membrane beta-barrel protein	0.215378	0.307024
SMLT_RS21865	suppressor of fused domain protein	0.214256	0.421965
SMLT_RS04380	50S ribosomal protein L14	0.213961	0.279741
SMLT_RS08015	IS3-like element ISStma9 family transposase	0.21382	0.14726
SMLT_RS18330	L-seryl-tRNA(Sec) selenium transferase	0.213026	0.316387
SMLT_RS05245	redox-sensitive transcriptional activator SoxR	0.21289	0.370972
SMLT_RS12340	trypsin-like serine protease	0.212318	0.337381
SMLT_RS00775	uroporphyrinogen-III synthase	0.211735	0.299661
SMLT_RS04205	response regulator	0.21042	0.410307
SMLT_RS20005	trimeric intracellular cation channel family protein	0.210146	0.42737
SMLT_RS05545	TonB-dependent receptor	0.209802	0.0597221
SMLT_RS05255	LysR family transcriptional regulator	0.209146	0.28406
SMLT_RS02830	redoxin family protein	0.209114	0.17479
SMLT_RS05990	TonB-dependent siderophore receptor	0.209005	0.251996
SMLT_RS17070	hypothetical protein	0.208574	0.297725
SMLT_RS05660	PhzF family phenazine biosynthesis protein	0.208104	0.261479
SMLT_RS19770	helix-turn-helix transcriptional regulator	0.208001	0.195922
SMLT_RS19715	TetR/AcrR family transcriptional regulator	0.207457	0.118644
SMLT_RS11800	Tn3 family transposase	0.206208	0.0664336
SMLT_RS16080	VOC family protein	0.205983	0.329553
SMLT_RS20650	oligopeptide:H+ symporter	0.205871	0.192323
SMLT_RS18595	inorganic diphosphatase	0.205441	0.45796
SMLT_RS00690	undecaprenyl-diphosphate phosphatase	0.204729	0.441307
SMLT_RS09095	site-specific DNA-methyltransferase	0.203978	0.227529
SMLT_RS00965	alpha/beta fold hydrolase	0.202276	0.476049
SMLT_RS21565	monovalent cation:proton antiporter-2 (CPA2) family protein	0.202134	0.273037
SMLT_RS14135	class III poly(R)-hydroxyalkanoic acid synthase subunit PhaC	0.202055	0.168631
SMLT_RS22250	hypothetical protein	0.20125	0.424928
SMLT_RS16230	DUF3413 domain-containing protein	0.201088	0.436005
SMLT_RS04095	hypothetical protein	0.200856	0.352645
SMLT_RS16775	phospholipase D family protein	0.200773	0.0838743
SMLT_RS20885	sorbosone dehydrogenase family protein	0.200163	0.108068
SMLT_RS00970	YkgJ family cysteine cluster protein	0.20012	0.600867
SMLT_RS17250	multidrug transporter subunit MdtD	0.19899	0.132487
SMLT_RS10775	aconitate hydratase AcnA	0.198907	0.13143
SMLT_RS06205	TrbI/VirB10 family protein	0.19853	0.160966
SMLT_RS04315	elongation factor G	0.198498	0.574628
SMLT_RS17155	bifunctional 2-methylcitrate dehydratase/aconitate hydratase	0.197502	0.129569
SMLT_RS17530	glycosyltransferase family 2 protein	0.197392	0.242763
SMLT_RS19425	pyridoxal phosphate-dependent aminotransferase	0.197017	0.184278
SMLT_RS12020	alpha/beta hydrolase	0.1969	0.36064
SMLT_RS17190	propionate catabolism operon regulatory protein PrpR	0.196616	0.272044
SMLT_RS07435	DUF692 domain-containing protein	0.196545	0.407216
SMLT_RS06470	TonB-dependent receptor	0.196422	0.136125
SMLT_RS08240	CTP synthase	0.196128	0.431632
SMLT_RS21690	ABC transporter permease	0.196028	0.184513
SMLT_RS02475	MerC domain-containing protein	0.19588	0.350795
SMLT_RS02385	hypothetical protein	0.194698	0.354607
SMLT_RS00555	hypothetical protein	0.194287	0.419324
SMLT_RS07830	GspH/FimT family pseudopilin	0.194179	0.597094
SMLT_RS17430	DUF962 domain-containing protein	0.192634	0.248255
SMLT_RS22870	hypothetical protein	0.192033	0.209696
SMLT_RS10665	glutamine-hydrolyzing carbamoyl-phosphate synthase small subunit	0.1916	0.462861
SMLT_RS07600	glutamine synthetase family protein	0.191501	0.290773
SMLT_RS04805	lytic transglycosylase domain-containing protein	0.191267	0.702168
SMLT_RS02095	SURF1 family protein	0.190982	0.447108
SMLT_RS12165	hypothetical protein	0.190559	0.416596
SMLT_RS17555	ATP-dependent RNA helicase HrpA	0.190005	0.0513879
SMLT_RS18090	HAD hydrolase-like protein	0.189972	0.397255
SMLT_RS10030	DUF4180 domain-containing protein	0.189651	0.493592
SMLT_RS22405	UvrD-helicase domain-containing protein	0.189568	0.263508
SMLT_RS05870	TerC family protein	0.188	0.518617
SMLT_RS04775	tRNA-Val	0.187718	0.559112
SMLT_RS06120	SPFH domain-containing protein	0.187548	0.348286
SMLT_RS19225	decarboxylating 6-phosphogluconate dehydrogenase	0.185418	0.160311
SMLT_RS14355	NADH:flavin oxidoreductase/NADH oxidase family protein	0.18503	0.2641
SMLT_RS12950	RNA polymerase sigma factor	0.184842	0.299165
SMLT_RS03860	TPM domain-containing protein	0.184766	0.279068
SMLT_RS14405	hypothetical protein	0.184535	0.134152
SMLT_RS05905	alpha/beta hydrolase	0.184416	0.325972
SMLT_RS20070	endonuclease	0.1843	0.150554
SMLT_RS05470	AI-2E family transporter	0.183957	0.196893
SMLT_RS13180	helix-turn-helix domain-containing protein	0.183327	0.298592
SMLT_RS03935	2-octaprenyl-6-methoxyphenyl hydroxylase	0.183258	0.379787
SMLT_RS03440	bifunctional diaminohydroxyphosphoribosylaminopyrimidine deaminase/5-amino-6-(5-phosphoribosylamino)uracil reductase RibD	0.182731	0.195381
SMLT_RS19445	ABC transporter permease	0.182384	0.389303
SMLT_RS15785	EF-P beta-lysylation protein EpmB	0.182193	0.259639
SMLT_RS14825	serine hydrolase	0.18177	0.161606
SMLT_RS01205	bifunctional nicotinamidase/pyrazinamidase	0.181454	0.346932
SMLT_RS18345	selenide%2C water dikinase SelD	0.180864	0.323423
SMLT_RS12210	fructose-specific PTS transporter subunit EIIC	0.180489	0.354034
SMLT_RS15905	SDR family oxidoreductase	0.180262	0.520122
SMLT_RS13040	filamentous haemagglutinin family protein	0.179896	0.062319
SMLT_RS02615	MFS transporter	0.179662	0.384517
SMLT_RS22565	hypothetical protein	0.179461	0.408462
SMLT_RS19915	DNA topoisomerase I	0.17851	0.43938
SMLT_RS21015	tRNA-Arg	0.178075	0.641733
SMLT_RS17165	type II toxin-antitoxin system RelE/ParE family toxin	0.177957	0.449982
SMLT_RS00945	hypothetical protein	0.177575	0.62598
SMLT_RS19400	DUF484 family protein	0.177553	0.279701
SMLT_RS20490	2-polyprenyl-3-methyl-6-methoxy-1%2C4-benzoquinone monooxygenase	0.174712	0.421809
SMLT_RS00105	tyrosine-type recombinase/integrase	0.174685	0.334802
SMLT_RS17545	bifunctional (p)ppGpp synthetase/guanosine-3'%2C5'-bis(diphosphate) 3'-pyrophosphohydrolase	0.174644	0.268765
SMLT_RS18955	formaldehyde-responsive transcriptional repressor FrmR	0.173777	0.495524
SMLT_RS14845	hypothetical protein	0.173775	0.236996
SMLT_RS07135	class I SAM-dependent methyltransferase	0.173518	0.509945
SMLT_RS15350	carboxymuconolactone decarboxylase family protein	0.173283	0.524812
SMLT_RS03420	hypothetical protein	0.172156	0.382336
SMLT_RS21010	4-hydroxybenzoate octaprenyltransferase	0.170465	0.317664
SMLT_RS00365	hypothetical protein	0.168869	0.413489
SMLT_RS03075	electron transfer flavoprotein subunit alpha/FixB family protein	0.168832	0.217165
SMLT_RS01635	tryptophan--tRNA ligase	0.167553	0.122696
SMLT_RS19180	pteridine reductase	0.166774	0.476924
SMLT_RS21630	aromatic amino acid ammonia-lyase	0.166681	0.54235
SMLT_RS10510	acireductone synthase	0.166587	0.370812
SMLT_RS20245	CDP-alcohol phosphatidyltransferase family protein	0.166541	0.355703
SMLT_RS23650	peptidase S41	0.166413	0.582093
SMLT_RS04040	N-formylglutamate amidohydrolase	0.166069	0.301437
SMLT_RS05775	gluconate 2-dehydrogenase subunit 3 family protein	0.165176	0.637424
SMLT_RS14660	hypothetical protein	0.164983	0.349522
SMLT_RS06975	DNA-3-methyladenine glycosylase 2	0.164744	0.393184
SMLT_RS06105	PH domain-containing protein	0.164689	0.457342
SMLT_RS05480	nucleotidyltransferase family protein	0.164632	0.48052
SMLT_RS08930	hypothetical protein	0.164218	0.64408
SMLT_RS15195	class II fumarate hydratase	0.16418	0.281474
SMLT_RS15165	GntR family transcriptional regulator	0.163266	0.560406
SMLT_RS12575	exodeoxyribonuclease III	0.163208	0.431834
SMLT_RS17455	adenosylmethionine--8-amino-7-oxononanoate transaminase	0.163123	0.256831
SMLT_RS04045	NUDIX hydrolase	0.161692	0.378604
SMLT_RS16695	oxidoreductase-like protein	0.161581	0.474832
SMLT_RS01915	potassium-transporting ATPase subunit KdpA	0.160681	0.311046
SMLT_RS01170	hypothetical protein	0.160613	0.410144
SMLT_RS02985	hypothetical protein	0.160143	0.337841
SMLT_RS17460	16S rRNA (uracil(1498)-N(3))-methyltransferase	0.160011	0.391635
SMLT_RS00540	ribonuclease H-like domain-containing protein	0.159757	0.380448
SMLT_RS12600	mechanosensitive ion channel	0.159716	0.36904
SMLT_RS15075	NAD kinase	0.159612	0.353019
SMLT_RS04580	TorF family putative porin	0.159462	0.224735
SMLT_RS07115	peptidylprolyl isomerase	0.158893	0.335221
SMLT_RS19325	hypothetical protein	0.157965	0.205394
SMLT_RS18550	TonB system transport protein ExbD	0.157611	0.612235
SMLT_RS06060	cell division topological specificity factor MinE	0.157418	0.457284
SMLT_RS22400	RNase P RNA component class A	0.157348	0.444669
SMLT_RS00905	peptidoglycan-binding protein	0.1573	0.141844
SMLT_RS04565	rRNA pseudouridine synthase	0.157091	0.373723
SMLT_RS11900	IS3-like element ISStma9 family transposase	0.157036	0.365555
SMLT_RS16420	M13 family metallopeptidase	0.15684	0.233632
SMLT_RS19330	M1 family metallopeptidase	0.156687	0.124099
SMLT_RS14670	hypothetical protein	0.155951	0.402527
SMLT_RS14165	8-oxo-dGTP diphosphatase	0.155029	0.333684
SMLT_RS15095	multidrug efflux RND transporter permease subunit	0.154505	0.171761
SMLT_RS03555	16S rRNA (cytosine(1402)-N(4))-methyltransferase RsmH	0.154345	0.333155
SMLT_RS13110	Lrp/AsnC family transcriptional regulator	0.153705	0.390639
SMLT_RS20360	NADPH-dependent 7-cyano-7-deazaguanine reductase QueF	0.153393	0.251521
SMLT_RS05725	SseB family protein	0.151945	0.41365
SMLT_RS05365	RNase adapter RapZ	0.151628	0.384141
SMLT_RS13170	molybdate ABC transporter permease subunit	0.150901	0.395782
SMLT_RS01885	dUTP diphosphatase	0.150888	0.533769
SMLT_RS20280	response regulator	0.150493	0.451264
SMLT_RS16630	DUF502 domain-containing protein	0.150102	0.324873
SMLT_RS19830	lauroyl acyltransferase	0.150079	0.334716
SMLT_RS02995	GtrA family protein	0.150072	0.428665
SMLT_RS02425	hypothetical protein	0.150063	0.400987
SMLT_RS07160	ribonuclease HII	0.149699	0.516699
SMLT_RS10365	homoserine kinase	0.149565	0.432667
SMLT_RS08220	S10 family peptidase	0.149353	0.349551
SMLT_RS04320	elongation factor Tu	0.149097	0.599731
SMLT_RS22240	LysR family transcriptional regulator	0.148659	0.440035
SMLT_RS00185	DUF6531 domain-containing protein	0.14835	0.340428
SMLT_RS17370	acyl-CoA dehydrogenase	0.146018	0.576066
SMLT_RS11170	EAL domain-containing protein	0.145902	0.259433
SMLT_RS08745	pantetheine-phosphate adenylyltransferase	0.145835	0.405841
SMLT_RS22185	ATP-binding cassette domain-containing protein	0.144965	0.44419
SMLT_RS14440	hypothetical protein	0.14491	0.424863
SMLT_RS02345	IS3-like element ISStma9 family transposase	0.144313	0.402844
SMLT_RS03385	glycosyl transferase family protein	0.143504	0.345068
SMLT_RS22210	VacJ family lipoprotein	0.143334	0.462166
SMLT_RS06485	autotransporter outer membrane beta-barrel domain-containing protein	0.143236	0.27457
SMLT_RS16680	bifunctional lysylphosphatidylglycerol flippase/synthetase MprF	0.142805	0.286961
SMLT_RS00240	hypothetical protein	0.141987	0.400609
SMLT_RS09950	helix-turn-helix domain-containing protein	0.141927	0.452423
SMLT_RS06610	tRNA (guanosine(37)-N1)-methyltransferase TrmD	0.141336	0.802406
SMLT_RS09325	helix-turn-helix domain-containing protein	0.140434	0.510768
SMLT_RS00425	DUF480 domain-containing protein	0.139809	0.580414
SMLT_RS08290	5'/3'-nucleotidase SurE	0.138923	0.377973
SMLT_RS21525	alpha/beta hydrolase	0.138912	0.549989
SMLT_RS10210	DUF418 domain-containing protein	0.138591	0.578384
SMLT_RS06835	hypothetical protein	0.138309	0.544634
SMLT_RS18980	hypothetical protein	0.138074	0.605644
SMLT_RS09955	molybdopterin-synthase adenylyltransferase MoeB	0.138043	0.457113
SMLT_RS21065	D-tagatose-bisphosphate aldolase%2C class II%2C non-catalytic subunit	0.137826	0.524241
SMLT_RS16760	DUF2058 domain-containing protein	0.137713	0.454562
SMLT_RS12840	heavy metal response regulator transcription factor	0.136329	0.477298
SMLT_RS19945	signal peptide peptidase SppA	0.135136	0.360074
SMLT_RS18135	TonB family protein	0.135083	0.45919
SMLT_RS17090	M23 family metallopeptidase	0.134227	0.598379
SMLT_RS20515	haloacid dehalogenase-like hydrolase	0.134216	0.620539
SMLT_RS05555	Fe2+-dependent dioxygenase	0.133991	0.516981
SMLT_RS13365	DUF802 domain-containing protein	0.133453	0.73529
SMLT_RS01305	zinc-dependent peptidase	0.132811	0.551018
SMLT_RS00190	RHS repeat protein	0.132713	0.49696
SMLT_RS19010	helix-turn-helix transcriptional regulator	0.132688	0.503121
SMLT_RS17470	hypothetical protein	0.132279	0.546169
SMLT_RS20080	thioredoxin family protein	0.131344	0.331189
SMLT_RS00415	UvrD-helicase domain-containing protein	0.130034	0.282778
SMLT_RS11200	methyl-accepting chemotaxis protein	0.129599	0.431209
SMLT_RS11365	lipocalin family protein	0.129511	0.650344
SMLT_RS21305	bestrophin family protein	0.128367	0.423311
SMLT_RS02790	phosphoglycolate phosphatase	0.128223	0.527971
SMLT_RS13770	LysR substrate-binding domain-containing protein	0.128175	0.530563
SMLT_RS10520	methylthioribulose 1-phosphate dehydratase	0.128137	0.435173
SMLT_RS00375	ATP-binding cassette domain-containing protein	0.127297	0.506471
SMLT_RS04575	glycine C-acetyltransferase	0.127178	0.515872
SMLT_RS19170	membrane protein	0.126961	0.641699
SMLT_RS18835	flavohemoglobin expression-modulating QEGLA motif protein	0.126652	0.363691
SMLT_RS16495	tRNA lysidine(34) synthetase TilS	0.125799	0.426005
SMLT_RS00215	TonB-dependent receptor	0.125389	0.426832
SMLT_RS01050	peptidyl-dipeptidase Dcp	0.124943	0.202934
SMLT_RS09760	glutathione S-transferase	0.124342	0.615385
SMLT_RS10655	3-oxoacyl-ACP reductase	0.123015	0.569188
SMLT_RS18555	tonB-system energizer ExbB	0.122894	0.673658
SMLT_RS08565	sugar porter family MFS transporter	0.122605	0.352532
SMLT_RS04595	histidine phosphatase family protein	0.122413	0.603826
SMLT_RS06155	acyl-CoA thioesterase II	0.122383	0.466764
SMLT_RS02175	hypothetical protein	0.122124	0.496731
SMLT_RS20485	50S ribosomal protein L13	0.121993	0.717921
SMLT_RS06685	hypothetical protein	0.121576	0.581698
SMLT_RS05560	sel1 repeat family protein	0.121574	0.573495
SMLT_RS11675	DUF305 domain-containing protein	0.121538	0.420206
SMLT_RS12485	PD40 domain-containing protein	0.120668	0.50894
SMLT_RS04210	hybrid sensor histidine kinase/response regulator	0.120309	0.46889
SMLT_RS11205	high frequency lysogenization protein HflD	0.119748	0.44854
SMLT_RS21685	ABC transporter permease	0.11952	0.507511
SMLT_RS06565	ATP-binding protein	0.118242	0.477717
SMLT_RS05935	nucleoside hydrolase	0.116591	0.594784
SMLT_RS07265	type I methionyl aminopeptidase	0.116037	0.481862
SMLT_RS23580	efflux RND transporter periplasmic adaptor subunit	0.115867	0.425303
SMLT_RS12545	hypothetical protein	0.11476	0.615852
SMLT_RS10305	chemotaxis protein CheR	0.114737	0.566566
SMLT_RS17850	23S rRNA pseudouridine(1911/1915/1917) synthase RluD	0.112835	0.433095
SMLT_RS02085	cytochrome c oxidase subunit 3	0.112714	0.672784
SMLT_RS17445	3'(2')%2C5'-bisphosphate nucleotidase CysQ	0.112665	0.564461
SMLT_RS19985	hypothetical protein	0.112534	0.548596
SMLT_RS05295	DUF4287 domain-containing protein	0.112183	0.53921
SMLT_RS01660	MFS transporter	0.111195	0.45381
SMLT_RS16405	peptidase	0.111175	0.355486
SMLT_RS07165	lipid-A-disaccharide synthase	0.110905	0.552739
SMLT_RS17985	thiazole synthase	0.110896	0.379878
[truncated: 2,509 more rows]

## Sheet: Sm-Sa-Ca_Sm
Table S1:	Regulated genes of Stenotrophomonas maltophilia K279a after coincubation with Staphylococcus aureus SH1000 and Candida albicans SC5314.
Locu-tag	Annotation	log2 fold-change	pvalue
SMLT_RS00250	integrase arm-type DNA-binding domain-containing protein	NA	NA
SMLT_RS22415	AlpA family transcriptional regulator	NA	NA
SMLT_RS00255	hypothetical protein	NA	NA
SMLT_RS00260	ogr/Delta-like zinc finger family protein	NA	NA
SMLT_RS00265	hypothetical protein	NA	NA
SMLT_RS00270	hypothetical protein	NA	NA
SMLT_RS00275	hypothetical protein	NA	NA
SMLT_RS00280	toprim domain-containing protein	NA	NA
SMLT_RS00285	DUF927 domain-containing protein	NA	NA
SMLT_RS00290	hypothetical protein	NA	NA
SMLT_RS00295	phage portal protein	NA	NA
SMLT_RS00300	helix-turn-helix domain-containing protein	NA	NA
SMLT_RS00305	type II toxin-antitoxin system RelE/ParE family toxin	NA	NA
SMLT_RS13840	L-lactate permease	2.81386	2.86543e-08
SMLT_RS13835	transcriptional regulator LldR	2.31552	7.34204e-05
SMLT_RS13830	FMN-dependent L-lactate dehydrogenase LldD	2.05435	1.79204e-05
SMLT_RS13825	D-lactate dehydrogenase	2.04721	7.01076e-06
SMLT_RS21910	DcaP family trimeric outer membrane transporter	1.74379	1.7008e-05
SMLT_RS21465	tRNA-Thr	1.6934	0.00315454
SMLT_RS11010	flagellar hook-basal body complex protein FliE	1.53262	1.48985e-10
SMLT_RS10975	flagellar basal body-associated FliL family protein	1.46117	1.06663e-10
SMLT_RS04515	propionate--CoA ligase	1.4181	1.26101e-06
SMLT_RS17185	methylisocitrate lyase	1.33216	0.000474446
SMLT_RS18665	2-isopropylmalate synthase	1.31787	0.0320895
SMLT_RS02825	peptide-methionine (S)-S-oxide reductase MsrA	1.30811	0.000154714
SMLT_RS10905	chemotaxis response regulator CheY	1.30236	3.05283e-07
SMLT_RS18670	class I SAM-dependent methyltransferase	1.29173	0.0209386
SMLT_RS08985	hypothetical protein	1.20157	0.01152
SMLT_RS18675	3-isopropylmalate dehydratase large subunit	1.17387	0.0271581
SMLT_RS09155	hypothetical protein	1.11648	0.0014868
SMLT_RS11070	flagellar filament capping protein FliD	1.09785	3.53121e-05
SMLT_RS17620	tRNA-Lys	1.08563	0.012551
SMLT_RS04260	tRNA-Trp	1.05634	0.00307721
SMLT_RS13985	RidA family protein	1.04421	0.0838723
SMLT_RS23320	hypothetical protein	1.03363	0.194312
SMLT_RS21915	acetate--CoA ligase	1.02836	4.9327e-05
SMLT_RS10925	flagellar biosynthesis protein FlhA	1.01801	2.69172e-05
SMLT_RS04545	membrane protein	1.01585	0.0043718
SMLT_RS11115	flagellar basal-body rod protein FlgG	1.01311	9.97251e-08
SMLT_RS09120	hypothetical protein	1.00606	0.00436129
SMLT_RS10890	flagellar motor protein	0.999604	0.000241392
SMLT_RS23505	hypothetical protein	0.998323	0.000119278
SMLT_RS10965	flagellar motor switch protein FliN	0.975161	0.00282322
SMLT_RS11060	hypothetical protein	0.966357	5.09352e-07
SMLT_RS08950	hypothetical protein	0.952845	0.271798
SMLT_RS09255	hypothetical protein	0.935707	0.108821
SMLT_RS12935	transferrin-binding protein-like solute binding protein	0.928058	0.0234467
SMLT_RS18685	3-isopropylmalate dehydrogenase	0.927436	0.00138709
SMLT_RS11130	flagellar basal body rod modification protein FlgD	0.920891	2.01144e-06
SMLT_RS18655	acetolactate synthase	0.901025	0.124652
SMLT_RS15995	LysE family translocator	0.884603	0.00318238
SMLT_RS10920	flagellar biosynthesis protein FlhF	0.88149	1.90102e-06
SMLT_RS10845	chemotaxis protein CheW	0.880768	0.00164813
SMLT_RS01850	hypothetical protein	0.878083	0.000699095
SMLT_RS05025	tRNA-Val	0.873591	0.0308516
SMLT_RS10950	flagellar biosynthetic protein FliQ	0.871837	0.00139517
SMLT_RS11075	flagellin	0.838621	9.55911e-07
SMLT_RS11150	flagellar basal body P-ring formation protein FlgA	0.832174	9.46784e-07
SMLT_RS00600	TldD/PmbA family protein	0.826187	0.00710381
SMLT_RS09040	hypothetical protein	0.796086	0.124324
SMLT_RS20940	hypothetical protein	0.791169	0.150913
SMLT_RS18660	threonine dehydratase	0.78298	0.160763
SMLT_RS11120	flagellar basal body rod protein FlgF	0.777915	4.74797e-05
SMLT_RS10765	transcriptional regulator BetI	0.774631	0.142102
SMLT_RS09365	hypothetical protein	0.767769	0.0199571
SMLT_RS03580	phospho-N-acetylmuramoyl-pentapeptide-transferase	0.742896	0.00110937
SMLT_RS14500	hypothetical protein	0.742583	0.0151136
SMLT_RS09625	nucleotide exchange factor GrpE	0.741511	0.039348
SMLT_RS21905	MHS family MFS transporter	0.740186	0.0248207
SMLT_RS11145	chemotaxis protein	0.739903	0.00240011
SMLT_RS22445	DEAD/DEAH box helicase family protein	0.73797	0.0346685
SMLT_RS11065	flagellar export chaperone FliS	0.723946	0.000721049
SMLT_RS09060	DUF3489 domain-containing protein	0.723873	0.113307
SMLT_RS20945	DUF6436 domain-containing protein	0.722748	0.0445135
SMLT_RS02430	hypothetical protein	0.721531	0.065611
SMLT_RS11085	flagellin	0.717659	0.00339937
SMLT_RS09050	hypothetical protein	0.717548	0.065029
SMLT_RS10915	P-loop NTPase	0.716483	0.000769446
SMLT_RS12940	TonB-dependent receptor	0.707512	0.0228992
SMLT_RS11125	flagellar hook protein FlgE	0.706381	0.000111459
SMLT_RS16165	NADH-quinone oxidoreductase subunit NuoI	0.70123	3.33824e-06
SMLT_RS14295	TrbC/VirB2 family protein	0.696774	0.000153275
SMLT_RS11095	flagellar hook-associated protein FlgK	0.696313	1.81654e-08
SMLT_RS10910	RNA polymerase sigma factor FliA	0.693842	0.000199577
SMLT_RS23500	HNH endonuclease	0.689795	0.000535947
SMLT_RS09150	hypothetical protein	0.675794	0.052008
SMLT_RS14290	VirB3 family type IV secretion system protein	0.674723	4.27204e-05
SMLT_RS21590	3-ketoacyl-ACP reductase FabG2	0.674371	0.0340784
SMLT_RS07445	phosphate signaling complex protein PhoU	0.673405	0.000209221
SMLT_RS03680	hypothetical protein	0.671032	0.00856138
SMLT_RS20275	uracil-DNA glycosylase	0.67017	0.00778665
SMLT_RS13635	prepilin peptidase	0.66897	0.039744
SMLT_RS10900	protein phosphatase CheZ	0.662916	0.00474794
SMLT_RS01645	MBL fold metallo-hydrolase	0.661987	3.04505e-05
SMLT_RS11000	flagellar motor switch protein FliG	0.66177	0.00197276
SMLT_RS09370	hypothetical protein	0.661322	0.0532093
SMLT_RS11140	flagellar basal body rod protein FlgB	0.659348	0.00277997
SMLT_RS21840	CusA/CzcA family heavy metal efflux RND transporter	0.657469	0.0256764
SMLT_RS10990	FliI/YscN family ATPase	0.655759	0.0227495
SMLT_RS10870	STAS domain-containing protein	0.647612	0.0246177
SMLT_RS10970	flagellar motor switch protein FliM	0.638942	0.00208938
SMLT_RS04385	50S ribosomal protein L24	0.633665	0.00127805
SMLT_RS18650	acetolactate synthase 2 catalytic subunit	0.626623	0.280327
SMLT_RS11700	four-helix bundle copper-binding protein	0.626327	0.000878625
SMLT_RS10930	flagellar biosynthesis protein FlhB	0.619661	1.69342e-05
SMLT_RS11705	DUF411 domain-containing protein	0.616954	0.007126
SMLT_RS20165	hypothetical protein	0.61647	0.00472766
SMLT_RS09030	hypothetical protein	0.615644	0.238842
SMLT_RS23325	hypothetical protein	0.614794	0.191534
SMLT_RS03600	D-alanine--D-alanine ligase	0.61348	0.00900313
SMLT_RS00325	immunity 26 domain-containing protein	0.61109	0.027524
SMLT_RS07860	TlpA family protein disulfide reductase	0.603505	0.0264261
SMLT_RS10895	chemotaxis protein CheA	0.598795	0.00583476
SMLT_RS11080	flagellin	0.596623	0.018986
SMLT_RS16155	NADH-quinone oxidoreductase subunit NuoK	0.594649	0.012225
SMLT_RS16965	carbon starvation protein A	0.592372	0.00235844
SMLT_RS08835	SDR family NAD(P)-dependent oxidoreductase	0.58965	0.0131983
SMLT_RS03610	cell division protein FtsA	0.5879	0.0539964
SMLT_RS10985	flagellar export protein FliJ	0.58377	0.0215217
SMLT_RS02435	polysaccharide deacetylase family protein	0.581288	0.10765
SMLT_RS16160	NADH-quinone oxidoreductase subunit J	0.577912	0.00260992
SMLT_RS16170	NADH-quinone oxidoreductase subunit NuoH	0.577379	0.00345037
SMLT_RS04390	50S ribosomal protein L5	0.575061	0.0447761
SMLT_RS10840	hypothetical protein	0.573637	0.015938
SMLT_RS04085	NAD(P) transhydrogenase subunit alpha	0.570004	0.0784134
SMLT_RS08990	hypothetical protein	0.568797	0.104359
SMLT_RS18680	3-isopropylmalate dehydratase small subunit	0.566097	0.136787
SMLT_RS09145	hypothetical protein	0.5554	0.0487867
SMLT_RS11005	flagellar M-ring protein FliF	0.553287	0.000810622
SMLT_RS09010	major capsid protein	0.552562	0.0613149
SMLT_RS22705	DUF3653 domain-containing protein	0.549803	0.0999885
SMLT_RS00330	phenylalanine 4-monooxygenase	0.54938	0.088102
SMLT_RS05595	Fe-S cluster assembly protein SufD	0.548982	0.0467871
SMLT_RS19120	hypothetical protein	0.546028	0.0622874
SMLT_RS09420	hypothetical protein	0.545143	0.0633041
SMLT_RS10590	nuclear transport factor 2 family protein	0.544949	0.106703
SMLT_RS13850	SDR family oxidoreductase	0.544828	0.0126627
SMLT_RS09065	hypothetical protein	0.544552	0.112514
SMLT_RS11695	copper homeostasis periplasmic binding protein CopC	0.543606	0.0199089
SMLT_RS06575	hypothetical protein	0.541642	0.053987
SMLT_RS23380	hypothetical protein	0.541502	0.0422661
SMLT_RS08980	DUF6441 family protein	0.540367	0.270336
SMLT_RS09755	cold-shock protein	0.539379	0.0618082
SMLT_RS09055	hypothetical protein	0.538866	0.275063
SMLT_RS10875	chemotaxis protein CheW	0.536827	0.00471347
SMLT_RS13820	hypothetical protein	0.536464	0.000174372
SMLT_RS15350	carboxymuconolactone decarboxylase family protein	0.535221	0.024422
SMLT_RS04380	50S ribosomal protein L14	0.532697	0.00670411
SMLT_RS03350	hypothetical protein	0.530729	0.0187889
SMLT_RS20810	hypothetical protein	0.529215	0.0870404
SMLT_RS08765	MBL fold metallo-hydrolase	0.528739	0.16407
SMLT_RS16150	NADH-quinone oxidoreductase subunit L	0.525177	0.0200012
SMLT_RS04395	30S ribosomal protein S14	0.523265	0.180834
SMLT_RS11215	NUDIX hydrolase	0.521656	0.0490178
SMLT_RS11445	tryptophan-rich sensory protein	0.5212	0.277403
SMLT_RS03605	cell division protein FtsQ/DivIB	0.519081	0.0487218
SMLT_RS03575	UDP-N-acetylmuramoyl-tripeptide--D-alanyl-D-alanine ligase	0.517963	0.00399489
SMLT_RS19495	VOC family protein	0.516752	0.0470449
SMLT_RS11200	methyl-accepting chemotaxis protein	0.513634	0.00140844
SMLT_RS09035	hypothetical protein	0.511513	0.40934
SMLT_RS12930	surface lipoprotein assembly modifier	0.510492	0.0711535
SMLT_RS16210	tRNA-Leu	0.507579	0.0530797
SMLT_RS07855	hypothetical protein	0.505754	0.0880891
SMLT_RS00585	DUF4159 domain-containing protein	0.50369	0.10287
SMLT_RS17000	phosphatase PAP2 family protein	0.503261	0.164032
SMLT_RS18165	BatD family protein	0.502115	0.0155067
SMLT_RS21665	1-acyl-sn-glycerol-3-phosphate acyltransferase	0.501278	0.0165413
SMLT_RS09495	hypothetical protein	0.499296	0.145723
SMLT_RS02315	YceI family protein	0.499289	0.00805757
SMLT_RS21920	response regulator transcription factor	0.497664	0.0849678
SMLT_RS09130	DUF6511 domain-containing protein	0.496382	0.146184
SMLT_RS08900	isoprenylcysteine carboxylmethyltransferase family protein	0.496034	0.0407237
SMLT_RS16130	tRNA-Met	0.496002	0.220967
SMLT_RS14480	hypothetical protein	0.494765	0.12256
SMLT_RS11105	flagellar basal body P-ring protein FlgI	0.493695	0.008836
SMLT_RS13630	Flp family type IVb pilin	0.493443	0.0574802
SMLT_RS15670	poly-beta-1%2C6-N-acetyl-D-glucosamine biosynthesis protein PgaD	0.493111	0.079038
SMLT_RS14330	type IV secretory system conjugative DNA transfer family protein	0.49311	0.0487573
SMLT_RS09135	hypothetical protein	0.491188	0.232322
SMLT_RS11400	acyl-CoA desaturase	0.490454	0.32584
SMLT_RS04690	isocitrate dehydrogenase	0.488519	0.00363497
SMLT_RS08840	efflux RND transporter periplasmic adaptor subunit	0.486447	0.0216819
SMLT_RS09005	hypothetical protein	0.486397	0.257769
SMLT_RS03795	hypothetical protein	0.485893	0.0529219
SMLT_RS21385	DUF1203 domain-containing protein	0.484771	0.0847595
SMLT_RS13455	flavin reductase family protein	0.484533	0.154955
SMLT_RS04375	30S ribosomal protein S17	0.481908	0.0223412
SMLT_RS13460	tetratricopeptide repeat protein	0.48172	0.177269
SMLT_RS19565	F0F1 ATP synthase subunit beta	0.479289	0.141136
SMLT_RS15665	poly-beta-1%2C6 N-acetyl-D-glucosamine synthase	0.477999	0.00521949
SMLT_RS05115	hypothetical protein	0.477643	0.253564
SMLT_RS07915	low molecular weight phosphotyrosine protein phosphatase	0.477527	0.0717165
SMLT_RS03890	symmetrical bis(5'-nucleosyl)-tetraphosphatase	0.477009	0.000130256
SMLT_RS04295	DNA-directed RNA polymerase subunit beta	0.476661	0.213491
SMLT_RS15565	heme exporter protein CcmB	0.475506	0.0313297
SMLT_RS08285	Smr/MutS family protein	0.473826	0.0193306
SMLT_RS11135	flagellar basal body rod protein FlgC	0.471423	0.0813781
SMLT_RS11160	flagellar protein FlgN	0.46881	0.0421189
SMLT_RS11110	flagellar basal body L-ring protein FlgH	0.467489	0.00356848
SMLT_RS08955	hypothetical protein	0.467132	0.517265
SMLT_RS13980	energy transducer TonB	0.466993	0.476294
SMLT_RS21170	YdcF family protein	0.46658	0.000627341
SMLT_RS18645	ketol-acid reductoisomerase	0.466377	0.435909
SMLT_RS17175	Fe/S-dependent 2-methylisocitrate dehydratase AcnD	0.466211	0.0533654
SMLT_RS21835	efflux RND transporter periplasmic adaptor subunit	0.465573	0.209974
SMLT_RS15380	cyclopropane fatty acyl phospholipid synthase	0.465288	0.117941
SMLT_RS09630	molecular chaperone DnaK	0.464807	0.0473338
SMLT_RS01385	hypothetical protein	0.464193	0.104394
SMLT_RS13855	AraC family transcriptional regulator	0.464055	0.0976419
SMLT_RS04300	DNA-directed RNA polymerase subunit beta'	0.461593	0.156146
SMLT_RS07025	pseudouridine synthase	0.460917	0.00486238
SMLT_RS00080	helix-turn-helix domain-containing protein	0.460843	0.00734242
SMLT_RS08830	hypothetical protein	0.45847	0.062404
SMLT_RS20660	pyruvate dehydrogenase (acetyl-transferring) E1 component subunit alpha	0.457145	0.0849962
SMLT_RS11100	flagellar assembly peptidoglycan hydrolase FlgJ	0.457036	0.00465131
SMLT_RS10795	bifunctional aconitate hydratase 2/2-methylisocitrate dehydratase	0.456638	0.188597
SMLT_RS23125	hypothetical protein	0.45648	0.104078
SMLT_RS13975	ChaN family lipoprotein	0.45375	0.186618
SMLT_RS01500	phage holin family protein	0.453708	0.408878
SMLT_RS03685	Cys-tRNA(Pro) deacylase	0.453429	0.173166
SMLT_RS02115	hypothetical protein	0.453221	0.0353929
SMLT_RS20560	DnaJ domain-containing protein	0.452063	0.0695008
SMLT_RS20590	Na+/H+ antiporter subunit E	0.451125	0.0468759
SMLT_RS13405	phosphopantetheine-binding protein	0.448288	0.38139
SMLT_RS06655	catalase	0.446215	9.21515e-05
SMLT_RS08180	DUF6164 family protein	0.445825	0.0210006
SMLT_RS23470	hypothetical protein	0.445656	0.250107
SMLT_RS13735	hypothetical protein	0.445253	0.277844
SMLT_RS09025	phage portal protein	0.444341	0.262045
SMLT_RS04990	acyl carrier protein	0.444014	0.0626437
SMLT_RS03570	UDP-N-acetylmuramoyl-L-alanyl-D-glutamate--2%2C6-diaminopimelate ligase	0.443916	0.0101826
SMLT_RS20300	thioredoxin	0.443313	0.12435
SMLT_RS16880	hybrid sensor histidine kinase/response regulator	0.442861	0.0715059
SMLT_RS19825	D-aminoacyl-tRNA deacylase	0.440531	0.0679679
SMLT_RS09020	S49 family peptidase	0.439868	0.214813
SMLT_RS10850	flagellar brake protein	0.439358	0.127331
SMLT_RS14300	transglycosylase SLT domain-containing protein	0.439153	0.0256403
SMLT_RS10865	response regulator	0.438338	0.0127712
SMLT_RS22180	exodeoxyribonuclease V subunit gamma	0.437907	0.0322455
SMLT_RS17180	2-methylcitrate synthase	0.437276	0.0508148
SMLT_RS14685	hypothetical protein	0.436468	0.0971625
SMLT_RS16145	NADH-quinone oxidoreductase subunit M	0.43622	0.0190706
SMLT_RS04610	CvpA family protein	0.434493	0.0227098
SMLT_RS08960	DUF2163 domain-containing protein	0.432091	0.208087
SMLT_RS06930	transcriptional repressor	0.431493	0.119821
SMLT_RS01795	hypothetical protein	0.430757	0.0338883
SMLT_RS06150	hypothetical protein	0.429603	0.031398
SMLT_RS06110	DUF4177 domain-containing protein	0.429433	0.0566873
SMLT_RS19975	NYN domain-containing protein	0.428895	0.08974
SMLT_RS07710	ubiquinol-cytochrome c reductase iron-sulfur subunit	0.428762	0.208436
SMLT_RS23115	hypothetical protein	0.428372	0.0163993
SMLT_RS08350	tRNA (adenosine(37)-N6)-dimethylallyltransferase MiaA	0.427537	0.172561
SMLT_RS00515	hypothetical protein	0.425988	0.0500029
SMLT_RS12405	polysaccharide lyase 6 family protein	0.425866	0.0625347
SMLT_RS11410	sigma-70 family RNA polymerase sigma factor	0.424907	0.441358
SMLT_RS04520	hypothetical protein	0.424129	0.136443
SMLT_RS00625	hypothetical protein	0.424002	0.184518
SMLT_RS16870	CYTH domain-containing protein	0.423179	0.141726
SMLT_RS23300	hypothetical protein	0.421768	0.0492584
SMLT_RS06075	GNAT family N-acetyltransferase	0.421092	0.114885
SMLT_RS08250	hypothetical protein	0.421085	0.073286
SMLT_RS21855	glycosyltransferase family 2 protein	0.420872	0.0582195
SMLT_RS19560	F0F1 ATP synthase subunit epsilon	0.419334	0.0949607
SMLT_RS15700	GNAT family N-acetyltransferase	0.418468	0.189827
SMLT_RS19365	multidrug efflux RND transporter permease subunit SmeE	0.417691	0.0233301
SMLT_RS02985	hypothetical protein	0.416785	0.0106738
SMLT_RS12275	ABC transporter ATP-binding protein	0.416596	0.0094431
SMLT_RS05015	DNA polymerase III subunit delta'	0.414915	0.0552603
SMLT_RS16175	NADH-quinone oxidoreductase subunit NuoG	0.414504	0.0756274
SMLT_RS05575	non-heme iron oxygenase ferredoxin subunit	0.414258	0.0898673
SMLT_RS10475	TonB-dependent receptor	0.413794	1.50844e-05
SMLT_RS23350	hypothetical protein	0.413169	0.111716
SMLT_RS08670	succinate dehydrogenase%2C cytochrome b556 subunit	0.411219	0.005941
SMLT_RS09980	hypothetical protein	0.410751	0.0489022
SMLT_RS22055	23S ribosomal RNA	0.409696	0.33699
SMLT_RS09610	LysR family transcriptional regulator	0.407347	0.142644
SMLT_RS06330	AAA family ATPase	0.407205	0.26062
SMLT_RS09470	hypothetical protein	0.406852	0.318232
SMLT_RS04365	50S ribosomal protein L16	0.405376	0.364422
SMLT_RS09140	ATP-binding protein	0.404986	0.226622
SMLT_RS18815	CitMHS family transporter	0.404774	0.233011
SMLT_RS06080	sensor histidine kinase	0.404332	0.102057
SMLT_RS03270	S8 family serine peptidase	0.402958	0.08454
SMLT_RS08690	succinate dehydrogenase assembly factor 2	0.402729	0.0712868
SMLT_RS01980	23S ribosomal RNA	0.40213	0.345284
SMLT_RS02305	mitochondrial fission ELM1 family protein	0.401819	0.0379912
SMLT_RS15230	hypothetical protein	0.401175	0.211787
SMLT_RS02920	hypothetical protein	0.399528	0.0223868
SMLT_RS07725	glutathione S-transferase N-terminal domain-containing protein	0.399078	0.104355
SMLT_RS00645	YceI family protein	0.398209	0.113274
SMLT_RS04455	50S ribosomal protein L17	0.397863	0.357326
SMLT_RS03370	type 1 fimbrial protein	0.397519	0.225181
SMLT_RS09045	phage terminase large subunit family protein	0.397039	0.362981
SMLT_RS11505	hypothetical protein	0.396918	0.0301726
SMLT_RS13465	acyl-CoA desaturase	0.396331	0.177827
SMLT_RS05610	Fe-S cluster assembly protein SufB	0.395646	0.0838241
SMLT_RS08745	pantetheine-phosphate adenylyltransferase	0.395362	0.0196339
SMLT_RS23280	hypothetical protein	0.395048	0.188231
SMLT_RS02005	23S ribosomal RNA	0.39463	0.353661
SMLT_RS18960	LysR family transcriptional regulator	0.394381	0.164928
SMLT_RS05750	ABC transporter ATP-binding protein	0.394036	0.135921
SMLT_RS06410	type II toxin-antitoxin system RelE/ParE family toxin	0.392536	0.179998
SMLT_RS18825	hypothetical protein	0.392246	0.0879794
SMLT_RS16205	NADH-quinone oxidoreductase subunit A	0.391855	0.140254
SMLT_RS13640	pilus assembly protein	0.390982	0.121169
SMLT_RS09095	site-specific DNA-methyltransferase	0.390969	0.0169202
SMLT_RS14530	HIRAN domain-containing protein	0.390842	0.00586082
SMLT_RS11155	flagellar biosynthesis anti-sigma factor FlgM	0.390388	0.185232
SMLT_RS13500	Nramp family divalent metal transporter	0.389399	0.0458539
SMLT_RS22030	23S ribosomal RNA	0.388898	0.36198
SMLT_RS14455	AAA family ATPase	0.388801	0.00604289
SMLT_RS10860	chemotaxis protein CheA	0.386897	0.00897483
SMLT_RS20595	K+/H+ antiporter subunit F	0.385685	0.237824
SMLT_RS11030	hypothetical protein	0.383634	0.155266
SMLT_RS13595	MerR family transcriptional regulator	0.381572	0.278311
SMLT_RS07235	hypothetical protein	0.381088	0.000959461
SMLT_RS04855	3-deoxy-D-manno-octulosonic acid kinase	0.380112	0.155329
SMLT_RS19890	LysM peptidoglycan-binding domain-containing protein	0.379565	0.0814116
SMLT_RS12205	1-phosphofructokinase family hexose kinase	0.379288	0.194774
SMLT_RS13265	hypothetical protein	0.379124	0.274467
SMLT_RS13065	type II secretion system protein GspM	0.378069	0.580624
SMLT_RS07265	type I methionyl aminopeptidase	0.377977	0.0198596
SMLT_RS19045	EamA family transporter	0.377706	0.445957
SMLT_RS02535	YciI family protein	0.376935	0.0498185
SMLT_RS04985	3-oxoacyl-ACP reductase FabG	0.375827	0.0386442
SMLT_RS02225	TonB-dependent receptor	0.372818	0.0547656
SMLT_RS10620	enoyl-CoA hydratase/isomerase family protein	0.372466	0.146157
SMLT_RS09125	isoleucyl-tRNA synthetase	0.370993	0.264969
SMLT_RS14305	P-type DNA transfer ATPase VirB11	0.370667	0.0667837
SMLT_RS06405	DNA-binding transcriptional regulator	0.370237	0.206805
SMLT_RS10885	flagellar motor protein MotD	0.369825	0.146768
SMLT_RS09580	SsrA-binding protein SmpB	0.369351	0.0181329
SMLT_RS10935	CocE/NonD family hydrolase	0.36812	0.0825031
SMLT_RS06990	SMI1/KNR4 family protein	0.367685	0.125958
SMLT_RS03050	NAD(P)-dependent oxidoreductase	0.367112	0.0136775
SMLT_RS20815	hypothetical protein	0.366253	0.163665
SMLT_RS18030	alanine:cation symporter family protein	0.366167	0.133185
SMLT_RS10060	GNAT family N-acetyltransferase	0.366109	0.0619011
SMLT_RS09570	hypothetical protein	0.365954	0.0351003
SMLT_RS06660	hypothetical protein	0.365107	0.0520949
SMLT_RS16990	response regulator transcription factor	0.360995	0.124894
SMLT_RS23310	tautomerase family protein	0.360936	0.163593
SMLT_RS14815	hypothetical protein	0.360795	0.1211
SMLT_RS06020	prolyl oligopeptidase family serine peptidase	0.360111	0.48449
SMLT_RS05105	hypothetical protein	0.35976	0.555813
SMLT_RS06055	hypothetical protein	0.359319	0.162075
SMLT_RS01270	hypothetical protein	0.359	0.098455
SMLT_RS09875	glycosyltransferase family 4 protein	0.358917	0.289612
SMLT_RS00590	TldD/PmbA family protein	0.358138	0.084355
SMLT_RS19930	hypothetical protein	0.358101	0.0901758
SMLT_RS19575	F0F1 ATP synthase subunit alpha	0.358069	0.24942
SMLT_RS05605	hypothetical protein	0.356699	0.0722
SMLT_RS23620	pilus assembly protein TadG-related protein	0.35603	0.0375017
SMLT_RS06835	hypothetical protein	0.355746	0.0720434
SMLT_RS07125	sensor domain-containing protein	0.355589	0.279912
SMLT_RS07130	polyhydroxyalkanoate depolymerase	0.355165	0.348646
SMLT_RS19370	multidrug efflux RND transporter periplasmic adaptor subunit SmeD	0.354173	0.03487
SMLT_RS14905	DUF3037 domain-containing protein	0.352362	0.0954636
SMLT_RS09355	hypothetical protein	0.352268	0.10633
SMLT_RS14485	hypothetical protein	0.352109	0.00555485
SMLT_RS06770	ParD-like family protein	0.351931	0.24287
SMLT_RS16200	NADH-quinone oxidoreductase subunit B	0.351925	0.0848399
SMLT_RS07715	cytochrome bc complex cytochrome b subunit	0.351665	0.0737406
SMLT_RS11090	flagellar hook-associated protein FlgL	0.350897	0.00265662
SMLT_RS10770	BCCT family transporter	0.349945	0.160671
SMLT_RS18215	pilus assembly protein PilM	0.349833	0.0700504
SMLT_RS04350	30S ribosomal protein S19	0.348295	0.45031
SMLT_RS22335	hypothetical protein	0.348023	0.0621448
SMLT_RS03585	putative lipid II flippase FtsW	0.347934	0.0987556
SMLT_RS08875	hypothetical protein	0.3479	0.157364
SMLT_RS15505	BolA family transcriptional regulator	0.347797	0.0468531
SMLT_RS00595	TldD/PmbA family protein	0.347603	0.0955428
SMLT_RS18315	formate dehydrogenase subunit beta	0.347437	0.140044
SMLT_RS02090	twin transmembrane helix small protein	0.347342	0.294451
SMLT_RS01185	NAD-dependent protein deacetylase	0.347273	0.0787698
SMLT_RS07220	GGDEF domain-containing protein	0.346837	0.143354
SMLT_RS18440	SirB1 family protein	0.346264	0.0458175
SMLT_RS14285	VirB4 family type IV secretion/conjugal transfer ATPase	0.345479	0.00709348
SMLT_RS03615	cell division protein FtsZ	0.345323	0.0546562
SMLT_RS09990	hypothetical protein	0.345101	0.286449
SMLT_RS07905	tetraacyldisaccharide 4'-kinase	0.344542	0.375038
SMLT_RS00195	hypothetical protein	0.344284	0.306767
SMLT_RS22405	UvrD-helicase domain-containing protein	0.342297	0.0378718
SMLT_RS21585	beta-ketoacyl-ACP synthase	0.342075	0.0518807
SMLT_RS09405	hypothetical protein	0.341801	0.26269
SMLT_RS04285	50S ribosomal protein L10	0.341418	0.388071
SMLT_RS02550	DUF1428 domain-containing protein	0.341266	0.173934
SMLT_RS02660	hypothetical protein	0.341107	0.00418784
SMLT_RS05700	TonB-dependent receptor	0.340981	0.0311471
SMLT_RS18550	TonB system transport protein ExbD	0.340182	0.238273
SMLT_RS17530	glycosyltransferase family 2 protein	0.339655	0.0237675
SMLT_RS10675	transcription elongation factor GreA	0.339536	0.0356788
SMLT_RS11490	hypothetical protein	0.339447	0.236209
SMLT_RS21595	hotdog family protein	0.339163	0.0915028
SMLT_RS23555	hypothetical protein	0.339115	0.118573
SMLT_RS02610	TetR family transcriptional regulator	0.338784	0.229446
SMLT_RS08120	hypothetical protein	0.338558	0.243325
SMLT_RS06715	DUF2628 domain-containing protein	0.338281	0.358389
SMLT_RS02530	YciI family protein	0.338203	0.262858
SMLT_RS17430	DUF962 domain-containing protein	0.338029	0.0181395
SMLT_RS20290	cell division ATP-binding protein FtsE	0.33801	0.0896764
SMLT_RS22395	hypothetical protein	0.337662	0.265562
SMLT_RS20400	CD225/dispanin family protein	0.336238	0.0474595
SMLT_RS07730	ClpXP protease specificity-enhancing factor	0.336206	0.188671
SMLT_RS09410	hypothetical protein	0.336172	0.21621
SMLT_RS02905	putative DNA modification/repair radical SAM protein	0.335913	0.186579
SMLT_RS07600	glutamine synthetase family protein	0.335262	0.0474686
SMLT_RS07895	biopolymer transporter ExbD	0.334161	0.162775
SMLT_RS04360	30S ribosomal protein S3	0.333725	0.428251
SMLT_RS05490	GlsB/YeaQ/YmgE family stress response membrane protein	0.333562	0.223062
SMLT_RS19295	penicillin-binding protein 2	0.333384	0.00972605
SMLT_RS20240	bifunctional alpha/beta hydrolase/class I SAM-dependent methyltransferase	0.33338	0.0473954
SMLT_RS20080	thioredoxin family protein	0.332711	0.00641341
SMLT_RS22255	suppressor of fused domain protein	0.332312	0.10468
SMLT_RS18750	zinc-finger domain-containing protein	0.331727	0.0535351
SMLT_RS07705	lytic transglycosylase domain-containing protein	0.331559	0.204713
SMLT_RS16055	translation initiation factor IF-3	0.330791	0.198034
SMLT_RS22320	nucleotide-binding protein	0.329821	0.0514566
SMLT_RS08845	multidrug efflux RND transporter permease subunit	0.329806	0.311088
SMLT_RS09860	integration host factor subunit beta	0.329529	0.185256
SMLT_RS09080	IS3 family transposase	0.329177	0.191565
SMLT_RS21985	hypothetical protein	0.327517	0.0140978
SMLT_RS06780	hypothetical protein	0.327234	0.277317
SMLT_RS17425	SPFH/Band 7/PHB domain protein	0.325249	0.13208
SMLT_RS07595	gamma-glutamyl-gamma-aminobutyrate hydrolase family protein	0.324935	0.102066
SMLT_RS03055	FAD-binding oxidoreductase	0.324362	0.0904894
SMLT_RS10955	flagellar type III secretion system pore protein FliP	0.323477	0.155631
SMLT_RS11055	PilZ domain-containing protein	0.32342	0.108255
SMLT_RS15225	dihydrolipoyl dehydrogenase	0.323085	0.0254646
SMLT_RS19455	DMT family transporter	0.323055	0.101611
SMLT_RS11680	hypothetical protein	0.322728	0.0757596
SMLT_RS05590	cysteine desulfurase	0.322215	0.120989
SMLT_RS02220	transglutaminase-like domain-containing protein	0.321956	0.238648
SMLT_RS13670	type II secretion system F family protein	0.321021	0.0465605
SMLT_RS17315	peptide chain release factor 3	0.3209	0.0414382
SMLT_RS04810	hydroxyacylglutathione hydrolase	0.320818	0.268264
SMLT_RS15185	hypothetical protein	0.32069	0.0957109
SMLT_RS13285	hypothetical protein	0.320447	0.0638818
SMLT_RS07975	hypothetical protein	0.320064	0.0433995
SMLT_RS06425	murein biosynthesis integral membrane protein MurJ	0.319882	0.153362
SMLT_RS06995	MAPEG family protein	0.319482	0.287286
SMLT_RS07525	DUF3325 domain-containing protein	0.319035	0.229574
SMLT_RS03865	TPM domain-containing protein	0.31792	0.139602
SMLT_RS16595	leucine--tRNA ligase	0.317896	0.000188055
SMLT_RS21470	slipin family protein	0.317321	0.0353852
SMLT_RS16225	isopenicillin N synthase family oxygenase	0.316983	0.149919
SMLT_RS10680	hypothetical protein	0.31616	0.316019
SMLT_RS05415	BolA family transcriptional regulator	0.316148	0.112246
SMLT_RS04000	nucleoside diphosphate kinase regulator	0.315978	0.0913496
SMLT_RS07560	hypothetical protein	0.315566	0.0922706
SMLT_RS17630	7-cyano-7-deazaguanine synthase QueC	0.315234	0.0129679
SMLT_RS09380	hypothetical protein	0.315052	0.251432
SMLT_RS07475	OprO/OprP family phosphate-selective porin	0.314115	0.00618877
SMLT_RS00735	nitrogen regulation protein NR(I)	0.314077	0.200708
SMLT_RS13240	MoaD/ThiS family protein	0.313655	0.244777
SMLT_RS13410	isochorismatase family protein	0.313055	0.497879
SMLT_RS09530	hypothetical protein	0.312569	0.149484
SMLT_RS16710	alkylphosphonate utilization protein	0.312	0.103793
SMLT_RS09265	hypothetical protein	0.311742	0.642209
SMLT_RS00610	type II toxin-antitoxin system HipA family toxin	0.311721	0.0687967
SMLT_RS17025	siderophore-interacting protein	0.311666	0.327132
SMLT_RS05600	Fe-S cluster assembly ATPase SufC	0.311359	0.15046
SMLT_RS20625	4-hydroxyphenylpyruvate dioxygenase	0.310574	0.0668786
SMLT_RS14130	YfeK family protein	0.310448	0.256728
SMLT_RS10750	long-chain fatty acid--CoA ligase	0.309679	0.0926832
SMLT_RS06525	hypothetical protein	0.309472	0.0656217
SMLT_RS04900	DNA adenine methylase	0.309245	0.14335
SMLT_RS04195	redox-regulated ATPase YchF	0.30901	0.578393
SMLT_RS16140	NADH-quinone oxidoreductase subunit NuoN	0.308418	0.0167229
SMLT_RS10700	acyltransferase family protein	0.308312	0.109101
SMLT_RS19600	hypothetical protein	0.307836	0.105192
SMLT_RS11460	hypothetical protein	0.307804	0.0462536
SMLT_RS04415	30S ribosomal protein S5	0.307223	0.299782
SMLT_RS07610	NAD(P)-binding domain-containing protein	0.307012	0.0240104
SMLT_RS02235	M15 family metallopeptidase	0.305885	0.0478927
SMLT_RS03980	peptide-methionine (S)-S-oxide reductase MsrA	0.305526	0.101092
SMLT_RS00085	hypothetical protein	0.303966	0.0444367
SMLT_RS18015	large-conductance mechanosensitive channel protein MscL	0.302857	0.102502
SMLT_RS05615	SUF system Fe-S cluster assembly regulator	0.302673	0.210259
SMLT_RS21355	helix-turn-helix transcriptional regulator	0.302232	0.333479
SMLT_RS11910	ATP-binding protein	0.302108	0.134001
SMLT_RS12420	glucose 1-dehydrogenase	0.30156	0.221631
SMLT_RS10670	carbamoyl-phosphate synthase large subunit	0.301129	0.213537
SMLT_RS15375	hypothetical protein	0.301128	0.168877
SMLT_RS21630	aromatic amino acid ammonia-lyase	0.301111	0.257944
SMLT_RS04620	ferritin-like domain-containing protein	0.30086	0.03318
SMLT_RS04265	preprotein translocase subunit SecE	0.299705	0.0848972
SMLT_RS02270	acetyl-CoA hydrolase/transferase family protein	0.299579	0.0713673
SMLT_RS15370	M3 family metallopeptidase	0.299222	0.0622452
SMLT_RS15415	superoxide dismutase	0.298787	0.18427
SMLT_RS16525	metalloprotease TldD	0.298042	0.192416
SMLT_RS01395	DNA-binding protein	0.29749	0.129109
SMLT_RS10615	VOC family protein	0.296998	0.177079
SMLT_RS04460	disulfide bond formation protein B	0.296911	0.0859682
SMLT_RS09085	hypothetical protein	0.296761	0.125239
SMLT_RS09650	pyridoxal kinase	0.2966	0.0451988
SMLT_RS14070	response regulator	0.296509	0.124947
SMLT_RS21845	DUF885 family protein	0.296408	0.28096
SMLT_RS03895	Co2+/Mg2+ efflux protein ApaG	0.295085	0.144615
SMLT_RS20605	sodium:calcium antiporter	0.294872	0.0194054
SMLT_RS15050	FAD-dependent monooxygenase	0.294856	0.134486
SMLT_RS17970	tRNA-Gly	0.29466	0.529282
SMLT_RS08675	succinate dehydrogenase%2C hydrophobic membrane anchor protein	0.294521	0.0847209
SMLT_RS09415	hypothetical protein	0.293824	0.571171
SMLT_RS08685	succinate dehydrogenase iron-sulfur subunit	0.293513	0.0907547
SMLT_RS21865	suppressor of fused domain protein	0.292946	0.268207
SMLT_RS11405	hypothetical protein	0.292547	0.55432
SMLT_RS06850	TonB-dependent siderophore receptor	0.291555	0.0463263
SMLT_RS01020	PIG-L family deacetylase	0.290992	0.18356
SMLT_RS05580	GNAT family N-acetyltransferase	0.290883	0.00760104
SMLT_RS19425	pyridoxal phosphate-dependent aminotransferase	0.29077	0.0311702
SMLT_RS16110	30S ribosome-binding factor RbfA	0.290613	0.102767
SMLT_RS08295	protein-L-isoaspartate(D-aspartate) O-methyltransferase	0.290576	0.173129
SMLT_RS11735	helix-turn-helix domain-containing protein	0.289727	0.334528
SMLT_RS20530	aminodeoxychorismate/anthranilate synthase component II	0.289699	0.266165
SMLT_RS23365	IS5/IS1182 family transposase	0.289548	0.140365
SMLT_RS09815	efflux RND transporter permease subunit	0.289522	0.168391
SMLT_RS04860	MBL fold metallo-hydrolase	0.28929	0.00589118
SMLT_RS12705	hypothetical protein	0.289169	0.16976
SMLT_RS09600	ferric iron uptake transcriptional regulator	0.28876	0.0179661
SMLT_RS14850	hypothetical protein	0.287854	0.142422
SMLT_RS08615	ATP-binding protein	0.287715	0.143169
SMLT_RS10280	universal stress protein	0.287226	0.436913
SMLT_RS15240	alkaline phosphatase D family protein	0.286322	0.291919
SMLT_RS04525	suppressor of fused domain protein	0.286279	0.502412
SMLT_RS10490	L-fucose:H+ symporter permease	0.286135	0.0753556
SMLT_RS11790	helix-turn-helix domain-containing protein	0.285467	0.399011
SMLT_RS14910	serine hydrolase	0.285318	0.185779
SMLT_RS21770	hypothetical protein	0.285314	0.0102499
SMLT_RS07720	cytochrome c1	0.284255	0.0624892
SMLT_RS01095	GGDEF domain-containing protein	0.28416	0.0898346
SMLT_RS14870	SGNH/GDSL hydrolase family protein	0.283992	0.0369334
SMLT_RS11950	nucleotidyltransferase family protein	0.283879	0.133974
SMLT_RS06535	ubiquinol oxidase subunit II	0.283497	0.19689
SMLT_RS20335	ATP/GTP-binding protein	0.283341	0.393369
SMLT_RS09430	hypothetical protein	0.283306	0.068922
SMLT_RS16185	NADH-quinone oxidoreductase subunit NuoE	0.283266	0.186211
SMLT_RS09960	monovalent cation:proton antiporter-2 (CPA2) family protein	0.28307	0.11093
SMLT_RS10855	methyl-accepting chemotaxis protein	0.282753	0.0646722
SMLT_RS13495	manganese-binding transcriptional regulator MntR	0.282116	0.230793
SMLT_RS02210	dipeptide epimerase	0.281922	0.15168
SMLT_RS17700	alpha/beta fold hydrolase	0.281803	0.123525
SMLT_RS18125	MBL fold metallo-hydrolase	0.281237	0.141859
SMLT_RS19290	rod shape-determining protein RodA	0.281168	0.0967478
SMLT_RS02155	hypothetical protein	0.280903	0.0630496
SMLT_RS11710	nuclear transport factor 2 family protein	0.280617	0.162776
SMLT_RS07325	multidrug efflux system transcriptional regulator EmrR	0.279386	0.237057
SMLT_RS13725	hydrolase	0.278762	0.203599
SMLT_RS20925	cytochrome o ubiquinol oxidase subunit I	0.278557	0.243197
SMLT_RS06520	hypothetical protein	0.278202	0.0671544
SMLT_RS04370	50S ribosomal protein L29	0.277993	0.474533
SMLT_RS14280	hypothetical protein	0.277684	0.00690688
SMLT_RS11430	response regulator	0.277048	0.121699
SMLT_RS21820	RidA family protein	0.276414	0.194033
SMLT_RS17230	shikimate kinase	0.275838	0.124631
SMLT_RS16910	DUF4845 domain-containing protein	0.275679	0.191863
SMLT_RS20635	PDDEXK nuclease domain-containing protein	0.275329	0.17555
SMLT_RS16015	hypothetical protein	0.275185	0.0908482
SMLT_RS19300	rod shape-determining protein MreD	0.274346	0.319173
SMLT_RS01105	NHLP-related RiPP peptide	0.274294	0.284618
SMLT_RS05470	AI-2E family transporter	0.273997	0.0377601
SMLT_RS04275	50S ribosomal protein L11	0.273549	0.476248
SMLT_RS11415	ChrR family anti-sigma-E factor	0.27348	0.459496
SMLT_RS19255	YbeD family protein	0.273462	0.276645
SMLT_RS03200	ribosomal protein S18-alanine N-acetyltransferase	0.273331	0.0300469
SMLT_RS09385	lysozyme	0.273324	0.237189
SMLT_RS05060	phage major tail tube protein	0.272621	0.392519
SMLT_RS04155	glutamyl-tRNA reductase	0.272403	0.160874
SMLT_RS15180	DUF4097 family beta strand repeat-containing protein	0.272274	0.0403583
SMLT_RS11825	hypothetical protein	0.272074	0.077407
SMLT_RS15205	cupin domain-containing protein	0.271703	0.0296868
SMLT_RS03340	glycosyltransferase family 2 protein	0.270985	0.157654
SMLT_RS03230	LPS export ABC transporter permease LptG	0.270694	0.00876313
SMLT_RS08695	hypothetical protein	0.27061	0.368723
SMLT_RS07170	acyl-ACP--UDP-N-acetylglucosamine O-acyltransferase	0.270034	0.0941898
SMLT_RS03070	sulfatase-like hydrolase/transferase	0.269631	0.145902
SMLT_RS13450	superoxide dismutase	0.26959	0.417677
SMLT_RS16750	mechanosensitive ion channel family protein	0.269324	0.165792
SMLT_RS04245	tRNA-Gly	0.269172	0.38673
SMLT_RS15200	adenylosuccinate lyase	0.268997	0.10668
SMLT_RS16915	signal peptidase I	0.268659	0.302955
SMLT_RS09360	hypothetical protein	0.268259	0.238863
SMLT_RS15220	dihydrolipoyllysine-residue succinyltransferase	0.267671	0.0617601
SMLT_RS07820	type IV pilin protein	0.267515	0.261201
SMLT_RS09805	MexH family multidrug efflux RND transporter periplasmic adaptor subunit	0.267269	0.199203
SMLT_RS08265	cell division protein FtsB	0.267233	0.259755
SMLT_RS09260	recombination-associated protein RdgC	0.266978	0.275666
SMLT_RS22640	AAA family ATPase	0.266666	0.200498
SMLT_RS22690	IS3 family transposase	0.266421	0.0563832
SMLT_RS19465	DUF1415 domain-containing protein	0.265801	0.0690999
SMLT_RS07865	hypothetical protein	0.265778	0.443379
SMLT_RS06725	methyl-accepting chemotaxis protein	0.265638	0.45874
SMLT_RS13165	ATP-binding cassette domain-containing protein	0.26493	0.308505
SMLT_RS12280	ABC transporter substrate-binding protein	0.264907	0.0752362
SMLT_RS03525	YraN family protein	0.264708	0.248619
SMLT_RS00075	radical SAM protein	0.263714	0.247374
SMLT_RS10550	phosphoglycerate dehydrogenase	0.263698	0.0536654
SMLT_RS05690	polyprenyl synthetase family protein	0.26363	0.343724
SMLT_RS06620	DUF6404 family protein	0.263079	0.208104
SMLT_RS09620	heat-inducible transcriptional repressor HrcA	0.262755	0.119517
SMLT_RS22370	DUF3693 domain-containing protein	0.26232	0.0578775
SMLT_RS07575	diguanylate cyclase	0.262178	0.200614
SMLT_RS11435	GAF domain-containing protein	0.261933	0.0921516
SMLT_RS02580	M28 family metallopeptidase	0.261797	0.0568658
SMLT_RS11220	hypothetical protein	0.261759	0.0711941
SMLT_RS05290	IS110-like element ISStma7 family transposase	0.261478	0.277906
SMLT_RS15140	SlyX family protein	0.261118	0.362493
SMLT_RS18040	efflux RND transporter permease subunit	0.261074	0.0908996
SMLT_RS09500	hypothetical protein	0.260973	0.256134
SMLT_RS11690	copper homeostasis membrane protein CopD	0.260952	0.079857
SMLT_RS04345	50S ribosomal protein L2	0.260536	0.600063
SMLT_RS10030	DUF4180 domain-containing protein	0.260365	0.304508
SMLT_RS18950	S-(hydroxymethyl)glutathione dehydrogenase/class III alcohol dehydrogenase	0.259726	0.135106
SMLT_RS06205	TrbI/VirB10 family protein	0.259685	0.0288311
SMLT_RS16540	Maf family nucleotide pyrophosphatase	0.259508	0.343511
SMLT_RS23425	hypothetical protein	0.259275	0.397324
SMLT_RS13225	hypothetical protein	0.259133	0.0912788
SMLT_RS17205	hypothetical protein	0.258859	0.156911
SMLT_RS14325	hypothetical protein	0.258642	0.409955
SMLT_RS15335	hypothetical protein	0.25861	0.158654
SMLT_RS08040	GNAT family N-acetyltransferase	0.258462	0.336093
SMLT_RS00915	response regulator transcription factor	0.257947	0.0970476
SMLT_RS03060	glycosyltransferase	0.257374	0.10857
SMLT_RS21270	dihydroxy-acid dehydratase	0.257238	0.344239
SMLT_RS23670	RHS repeat-associated core domain-containing protein	0.256545	0.0389394
SMLT_RS01250	enoyl-CoA hydratase/isomerase family protein	0.256541	0.279983
SMLT_RS11570	transposase	0.255622	0.408935
SMLT_RS02925	YdcH family protein	0.255076	0.473786
SMLT_RS05455	hypothetical protein	0.254836	0.171061
SMLT_RS07645	CBS domain-containing protein	0.254813	0.132414
SMLT_RS23230	hypothetical protein	0.254757	0.250064
SMLT_RS10995	flagellar assembly protein FliH	0.25345	0.35006
SMLT_RS18265	citrate synthase	0.253253	0.536106
SMLT_RS13195	peptidylprolyl isomerase	0.252951	0.330342
SMLT_RS19945	signal peptide peptidase SppA	0.252843	0.0793694
SMLT_RS18615	helix-turn-helix transcriptional regulator	0.252811	0.139422
SMLT_RS13815	hypothetical protein	0.252749	0.116148
SMLT_RS16510	DUF4870 domain-containing protein	0.252516	0.108947
SMLT_RS16500	exodeoxyribonuclease VII small subunit	0.252391	0.305291
SMLT_RS16100	30S ribosomal protein S15	0.252306	0.409527
SMLT_RS14625	hypothetical protein	0.251903	0.130785
SMLT_RS14720	NAD(P)H-dependent oxidoreductase	0.251826	0.245588
SMLT_RS05335	prolyl oligopeptidase family serine peptidase	0.251721	0.289011
SMLT_RS11975	hypothetical protein	0.251135	0.358224
SMLT_RS19025	cytochrome c4	0.251102	0.179267
SMLT_RS20330	roadblock/LC7 domain-containing protein	0.250949	0.49716
SMLT_RS13745	response regulator transcription factor	0.25079	0.210639
SMLT_RS17270	cytochrome b	0.250616	0.249407
SMLT_RS09765	YdiU family protein	0.250614	0.237006
SMLT_RS01560	NYN domain-containing protein	0.249164	0.274112
SMLT_RS03420	hypothetical protein	0.249068	0.154062
SMLT_RS07500	CoA pyrophosphatase	0.248195	0.409608
SMLT_RS08755	YfhL family 4Fe-4S dicluster ferredoxin	0.24807	0.0987152
SMLT_RS09210	XRE family transcriptional regulator	0.247961	0.288778
SMLT_RS00115	integrase	0.24785	0.0645415
SMLT_RS01175	LysE family translocator	0.247034	0.122842
SMLT_RS06115	hypothetical protein	0.24691	0.35254
SMLT_RS01930	orotate phosphoribosyltransferase	0.246805	0.196521
SMLT_RS22620	metalloregulator ArsR/SmtB family transcription factor	0.246572	0.394379
SMLT_RS06065	septum site-determining protein MinD	0.246389	0.0663891
SMLT_RS14075	tRNA-Leu	0.24614	0.400125
SMLT_RS02085	cytochrome c oxidase subunit 3	0.246106	0.350281
SMLT_RS10880	ParA family protein	0.244861	0.379665
SMLT_RS08130	hypothetical protein	0.244817	0.290907
SMLT_RS17195	SMI1/KNR4 family protein	0.243975	0.115847
SMLT_RS18565	biliverdin-producing heme oxygenase	0.24379	0.244745
SMLT_RS03330	IS110-like element ISStma7 family transposase	0.243722	0.311672
SMLT_RS13200	respiratory nitrate reductase subunit gamma	0.243082	0.217826
SMLT_RS19360	multidrug efflux RND transporter outer membrane subunit SmeF	0.243	0.106235
SMLT_RS07225	translation elongation factor Ts	0.24259	0.490349
SMLT_RS04130	YihY family inner membrane protein	0.242377	0.0817333
SMLT_RS19460	YajQ family cyclic di-GMP-binding protein	0.24229	0.0841629
SMLT_RS12365	MaoC family dehydratase	0.242219	0.308747
SMLT_RS08625	phosphatase PAP2 family protein	0.242139	0.287549
SMLT_RS17940	hypothetical protein	0.24209	0.398393
SMLT_RS08525	DUF1275 domain-containing protein	0.241889	0.304123
SMLT_RS11685	copper-translocating P-type ATPase	0.241871	0.160315
SMLT_RS05740	hypothetical protein	0.241743	0.211844
SMLT_RS04755	ATP-dependent Clp endopeptidase proteolytic subunit ClpP	0.241647	0.363008
SMLT_RS03780	hemin uptake protein HemP	0.241446	0.309561
SMLT_RS19835	GTP cyclohydrolase II RibA	0.241443	0.189621
SMLT_RS14970	cell division protein ZipA	0.241432	0.212822
SMLT_RS08355	RNA chaperone Hfq	0.241267	0.113403
SMLT_RS06005	hypothetical protein	0.241226	0.09852
SMLT_RS10585	multidrug efflux RND transporter permease subunit	0.240409	0.538933
SMLT_RS10830	IS110-like element ISStma7 family transposase	0.240371	0.27092
SMLT_RS10945	flagellar biosynthetic protein FliR	0.240058	0.225365
SMLT_RS20465	RNA pyrophosphohydrolase	0.240031	0.515305
SMLT_RS08360	GTPase HflX	0.23955	0.18094
SMLT_RS09770	adenine phosphoribosyltransferase	0.239494	0.232008
SMLT_RS04445	30S ribosomal protein S4	0.239409	0.512657
SMLT_RS15500	LacI family transcriptional regulator	0.239401	0.282677
SMLT_RS14655	hypothetical protein	0.238898	0.338737
SMLT_RS22465	IS3 family transposase	0.238855	0.166005
SMLT_RS15025	hypothetical protein	0.238812	0.414952
SMLT_RS03590	undecaprenyldiphospho-muramoylpentapeptide beta-N-acetylglucosaminyltransferase	0.238609	0.305162
SMLT_RS14105	PAS domain S-box protein	0.238581	0.186279
SMLT_RS16480	dicarboxylate/amino acid:cation symporter	0.238444	0.168894
SMLT_RS07655	hypothetical protein	0.238305	0.256561
SMLT_RS05110	glycoside hydrolase family 104 protein	0.238174	0.600401
SMLT_RS03595	UDP-N-acetylmuramate--L-alanine ligase	0.237904	0.30616
SMLT_RS07305	penicillin acylase family protein	0.237663	0.197394
SMLT_RS03235	hypothetical protein	0.23749	0.10461
SMLT_RS15150	FKBP-type peptidyl-prolyl cis-trans isomerase	0.237444	0.331194
SMLT_RS04655	exopolyphosphatase	0.237151	0.0272314
SMLT_RS00855	DUF2268 domain-containing putative Zn-dependent protease	0.236997	0.171698
SMLT_RS17125	twitching motility response regulator PilH	0.236822	0.442242
SMLT_RS07135	class I SAM-dependent methyltransferase	0.236813	0.288227
SMLT_RS18940	S-formylglutathione hydrolase	0.236501	0.353477
SMLT_RS20065	co-chaperone GroES	0.236483	0.63531
SMLT_RS20270	RNA polymerase sigma factor RpoH	0.236454	0.352378
SMLT_RS06120	SPFH domain-containing protein	0.236417	0.210271
SMLT_RS21305	bestrophin family protein	0.236262	0.113395
SMLT_RS14915	DUF4952 domain-containing protein	0.235988	0.203074
SMLT_RS18625	ion channel	0.235742	0.125286
SMLT_RS17010	IS110-like element ISStma7 family transposase	0.235357	0.276103
SMLT_RS05545	TonB-dependent receptor	0.235335	0.0144898
SMLT_RS16000	aspartate/glutamate racemase family protein	0.235318	0.0296069
SMLT_RS16865	DsbA family oxidoreductase	0.235266	0.3639
SMLT_RS08535	PhoH family protein	0.235159	0.111671
SMLT_RS21885	4'-phosphopantetheinyl transferase superfamily protein	0.235012	0.212238
SMLT_RS15625	cytochrome ubiquinol oxidase subunit I	0.234524	0.178799
SMLT_RS02690	peptide-methionine (R)-S-oxide reductase MsrB	0.234229	0.305013
SMLT_RS18455	glutamate-1-semialdehyde 2%2C1-aminomutase	0.233807	0.118826
SMLT_RS06450	M61 family metallopeptidase	0.233756	0.269777
SMLT_RS23600	zonular occludens toxin domain-containing protein	0.233408	0.476657
SMLT_RS17610	alpha/beta hydrolase	0.233303	0.184422
SMLT_RS13775	DUF3806 domain-containing protein	0.233235	0.417188
SMLT_RS04235	isoaspartyl peptidase/L-asparaginase	0.232868	0.289358
SMLT_RS06550	cytochrome o ubiquinol oxidase subunit IV	0.232395	0.323756
SMLT_RS08225	GNAT family N-acetyltransferase	0.232055	0.258015
SMLT_RS20260	DNA-binding transcriptional regulator	0.231674	0.33232
SMLT_RS09190	recombinase family protein	0.23163	0.133407
SMLT_RS04870	quaternary ammonium compound efflux SMR transporter SugE	0.231519	0.388322
SMLT_RS07340	multidrug efflux MFS transporter permease subunit EmrB	0.231444	0.193372
SMLT_RS04735	tRNA-Lys	0.230827	0.629533
SMLT_RS07155	DNA polymerase III subunit alpha	0.230554	0.0342125
SMLT_RS12480	twin-arginine translocation signal domain-containing protein	0.230402	0.211317
SMLT_RS02685	flagellar motor stator protein MotA	0.230146	0.208333
SMLT_RS16180	NADH-quinone oxidoreductase subunit NuoF	0.229794	0.30683
SMLT_RS00840	hypothetical protein	0.229792	0.222537
SMLT_RS02965	glycosyl transferase	0.229717	0.0863911
SMLT_RS07900	lipid A export permease/ATP-binding protein MsbA	0.229451	0.153815
SMLT_RS02990	GtrA family protein	0.229108	0.132765
SMLT_RS21685	ABC transporter permease	0.228956	0.189826
SMLT_RS03125	CoA transferase subunit A	0.228952	0.456505
SMLT_RS06195	GTPase ObgE	0.228799	0.353335
SMLT_RS07880	HAMP domain-containing histidine kinase	0.228455	0.308985
SMLT_RS15635	cytochrome bd-I oxidase subunit CydX	0.228356	0.16153
SMLT_RS15495	TonB-dependent receptor	0.227845	0.161373
SMLT_RS23190	hypothetical protein	0.227646	0.0970027
SMLT_RS16970	putative selenoprotein	0.227593	0.457296
SMLT_RS14510	adhesin	0.227402	0.0779256
SMLT_RS03165	threonine/serine exporter family protein	0.227097	0.035039
SMLT_RS02670	DUF4031 domain-containing protein	0.226621	0.367918
SMLT_RS14670	hypothetical protein	0.226468	0.140688
SMLT_RS16700	hypothetical protein	0.226233	0.371484
SMLT_RS06155	acyl-CoA thioesterase II	0.226179	0.164284
SMLT_RS05035	phage tail protein	0.226159	0.0623442
SMLT_RS10820	chemotaxis protein CheR	0.226066	0.276093
SMLT_RS18275	nucleoside hydrolase	0.225978	0.194134
SMLT_RS20990	M3 family metallopeptidase	0.225673	0.165437
SMLT_RS08975	tail protein	0.225667	0.452098
SMLT_RS07775	Grx4 family monothiol glutaredoxin	0.225616	0.171467
SMLT_RS02345	IS3-like element ISStma9 family transposase	0.224872	0.158925
SMLT_RS11305	alpha/beta hydrolase	0.22476	0.302191
SMLT_RS03180	IS110-like element ISStma7 family transposase	0.224316	0.321875
SMLT_RS03390	hypothetical protein	0.224278	0.0488395
SMLT_RS00135	ATP-binding protein	0.224153	0.187441
SMLT_RS20640	hypothetical protein	0.224054	0.1041
SMLT_RS09510	hypothetical protein	0.223503	0.333316
SMLT_RS07450	phosphate ABC transporter ATP-binding protein PstB	0.222992	0.194035
SMLT_RS16345	transglycosylase SLT domain-containing protein	0.222443	0.414264
SMLT_RS07425	DoxX family protein	0.222385	0.387791
SMLT_RS12230	fasciclin domain-containing protein	0.222068	0.652779
SMLT_RS19645	YafY family transcriptional regulator	0.222044	0.133184
SMLT_RS05500	helix-hairpin-helix domain-containing protein	0.222024	0.447876
SMLT_RS19810	tRNA-Ile	0.221939	0.268746
SMLT_RS16095	polyribonucleotide nucleotidyltransferase	0.221885	0.385958
SMLT_RS12430	sugar kinase	0.221828	0.236169
SMLT_RS01335	integrase	0.221816	0.093701
SMLT_RS18480	YiiG family protein	0.221756	0.130569
SMLT_RS23145	hypothetical protein	0.221741	0.223537
SMLT_RS12390	hypothetical protein	0.221708	0.167368
SMLT_RS00650	phospholipase D family protein	0.221647	0.0310139
SMLT_RS01875	response regulator transcription factor	0.22114	0.225452
SMLT_RS20160	NAD(P)H-dependent oxidoreductase	0.220196	0.260204
SMLT_RS09305	hypothetical protein	0.219657	0.251822
SMLT_RS16655	DUF2147 domain-containing protein	0.219513	0.344215
SMLT_RS18485	NAD(P)-dependent oxidoreductase	0.219484	0.296055
SMLT_RS23390	hypothetical protein	0.219257	0.544761
SMLT_RS06060	cell division topological specificity factor MinE	0.219245	0.267112
SMLT_RS07615	polyamine ABC transporter ATP-binding protein	0.219122	0.103576
SMLT_RS09195	hypothetical protein	0.219034	0.518682
SMLT_RS02955	class I SAM-dependent methyltransferase	0.219017	0.122746
SMLT_RS11545	Hg(II)-responsive transcriptional regulator	0.218882	0.459939
SMLT_RS09810	efflux RND transporter permease subunit	0.218791	0.324122
SMLT_RS23195	hypothetical protein	0.21871	0.442922
SMLT_RS02835	peptide-methionine (R)-S-oxide reductase MsrB	0.218654	0.378035
SMLT_RS15310	cold-shock protein	0.21857	0.558904
SMLT_RS10790	type II toxin-antitoxin system VapC family toxin	0.218131	0.466999
SMLT_RS23110	hypothetical protein	0.217983	0.211127
SMLT_RS13660	CpaF family protein	0.217762	0.26895
SMLT_RS02310	malonic semialdehyde reductase	0.217748	0.121727
SMLT_RS01410	PIN domain-containing protein	0.21762	0.0883956
SMLT_RS22460	IS3 family transposase	0.217431	0.156419
SMLT_RS17995	SLC13 family permease	0.217204	0.112123
SMLT_RS10665	glutamine-hydrolyzing carbamoyl-phosphate synthase small subunit	0.216689	0.402081
SMLT_RS19805	FG-GAP-like repeat-containing protein	0.216661	0.22992
SMLT_RS10780	outer membrane protein assembly factor BamE	0.216596	0.216748
SMLT_RS14445	DUF3320 domain-containing protein	0.216512	0.302286
SMLT_RS18605	hypothetical protein	0.215831	0.314002
SMLT_RS19020	ribosome biogenesis GTP-binding protein YihA/YsxC	0.215078	0.124558
SMLT_RS00105	tyrosine-type recombinase/integrase	0.214977	0.223465
SMLT_RS22300	membrane protein insertase YidC	0.214959	0.593548
SMLT_RS10760	betaine-aldehyde dehydrogenase	0.214668	0.581694
SMLT_RS08015	IS3-like element ISStma9 family transposase	0.214602	0.122599
SMLT_RS19160	TonB-dependent receptor	0.214539	0.106067
SMLT_RS22085	D-hexose-6-phosphate mutarotase	0.21417	0.0943443
SMLT_RS21195	multidrug efflux RND transporter permease subunit SmeB	0.21354	0.365419
SMLT_RS09575	hypothetical protein	0.213471	0.701177
SMLT_RS06430	bifunctional riboflavin kinase/FAD synthetase	0.213168	0.252065
SMLT_RS15645	tRNA-Pro	0.212934	0.480814
SMLT_RS06580	cytochrome c biogenesis protein CcsA	0.212829	0.144614
SMLT_RS15655	poly-beta-1%2C6 N-acetyl-D-glucosamine export porin PgaA	0.212797	0.31119
SMLT_RS22535	RNA polymerase sigma factor	0.212709	0.266572
SMLT_RS16555	TonB-dependent receptor	0.212467	0.425061
SMLT_RS06235	VirB3 family type IV secretion system protein	0.212355	0.723439
SMLT_RS06105	PH domain-containing protein	0.212352	0.26653
SMLT_RS17640	tol-pal system protein YbgF	0.212212	0.182759
SMLT_RS08340	IS110-like element ISStma7 family transposase	0.212203	0.380622
SMLT_RS14690	hypothetical protein	0.212041	0.18644
SMLT_RS23265	hypothetical protein	0.211792	0.221121
SMLT_RS16575	ribosome silencing factor	0.211757	0.330689
SMLT_RS17130	DnaJ domain-containing protein	0.211088	0.308428
SMLT_RS09720	protein translocase subunit SecF	0.210917	0.321151
SMLT_RS00805	nuclear transport factor 2 family protein	0.210731	0.122168
SMLT_RS06640	hypothetical protein	0.210671	0.448201
SMLT_RS07455	phosphate ABC transporter permease PstA	0.210622	0.192282
SMLT_RS12385	NAD(P)H-dependent oxidoreductase	0.210446	0.166108
SMLT_RS11250	leucyl/phenylalanyl-tRNA--protein transferase	0.210386	0.207478
SMLT_RS11235	ATP-dependent Clp protease ATP-binding subunit ClpA	0.210274	0.226768
SMLT_RS10070	TetR/AcrR family transcriptional regulator	0.209833	0.456372
SMLT_RS15955	hypothetical protein	0.209796	0.467739
SMLT_RS02395	hypothetical protein	0.209732	0.14981
SMLT_RS18555	tonB-system energizer ExbB	0.209595	0.423908
SMLT_RS12465	VOC family protein	0.209299	0.223138
SMLT_RS18475	ion transporter	0.20909	0.108469
SMLT_RS07120	PadR family transcriptional regulator	0.208659	0.432642
SMLT_RS06365	hypothetical protein	0.208497	0.391438
SMLT_RS23355	hypothetical protein	0.208263	0.605473
SMLT_RS23625	hypothetical protein	0.208255	0.291531
SMLT_RS18880	amidohydrolase	0.208024	0.211162
SMLT_RS02070	cytochrome c oxidase subunit I	0.208022	0.377887
SMLT_RS21610	tryptophan 7-halogenase	0.207791	0.273061
SMLT_RS12575	exodeoxyribonuclease III	0.207658	0.225758
SMLT_RS21990	twin-arginine translocase subunit TatC	0.207316	0.09384
SMLT_RS02255	HAD family hydrolase	0.206646	0.150032
SMLT_RS17215	pyridoxamine 5'-phosphate oxidase	0.206504	0.170996
SMLT_RS09295	helix-turn-helix domain-containing protein	0.206485	0.259019
SMLT_RS07480	endonuclease III	0.206402	0.243046
SMLT_RS22755	hypothetical protein	0.206275	0.385992
SMLT_RS03775	aldo/keto reductase	0.205698	0.0340092
SMLT_RS07755	5-(carboxyamino)imidazole ribonucleotide mutase	0.205596	0.260439
SMLT_RS06170	hypothetical protein	0.205524	0.0991873
SMLT_RS08245	3-deoxy-8-phosphooctulonate synthase	0.205502	0.420723
SMLT_RS17465	chemotaxis protein CheW	0.205389	0.291
SMLT_RS04290	50S ribosomal protein L7/L12	0.20528	0.605764
SMLT_RS23055	hypothetical protein	0.205153	0.379989
SMLT_RS07815	pilus assembly protein	0.20508	0.347466
SMLT_RS21205	sensor histidine kinase efflux regulator BaeS	0.204861	0.265105
SMLT_RS11255	hypothetical protein	0.204764	0.0872163
SMLT_RS16875	23S rRNA (uracil(1939)-C(5))-methyltransferase RlmD	0.204343	0.148528
SMLT_RS10600	elongation factor P-like protein YeiP	0.204328	0.210166
SMLT_RS00445	glycerol-3-phosphate 1-O-acyltransferase PlsB	0.204312	0.138174
SMLT_RS11745	DNA-binding protein	0.204266	0.556499
SMLT_RS06895	23S rRNA (adenine(2030)-N(6))-methyltransferase RlmJ	0.204096	0.211579
SMLT_RS20895	hypothetical protein	0.203709	0.295279
SMLT_RS06545	cytochrome o ubiquinol oxidase subunit III	0.20355	0.423802
SMLT_RS02265	VOC family protein	0.203534	0.232128
SMLT_RS19800	hypothetical protein	0.20348	0.149169
SMLT_RS18945	YqcC family protein	0.203398	0.49975
SMLT_RS19595	F0F1 ATP synthase subunit A	0.203289	0.283035
SMLT_RS05420	UDP-N-acetylglucosamine 1-carboxyvinyltransferase	0.203216	0.105539
SMLT_RS06855	hypothetical protein	0.202763	0.0966761
SMLT_RS12945	FecR domain-containing protein	0.202758	0.342648
SMLT_RS11395	FAD-dependent oxidoreductase	0.202634	0.661085
SMLT_RS12950	RNA polymerase sigma factor	0.202539	0.173865
SMLT_RS03285	type II secretion system major pseudopilin GspG	0.202227	0.222658
SMLT_RS03870	prolipoprotein diacylglyceryl transferase	0.202223	0.230479
SMLT_RS02915	DUF4398 domain-containing protein	0.202193	0.164123
SMLT_RS07685	ABC transporter permease	0.20197	0.370259
SMLT_RS01045	lysophospholipid acyltransferase family protein	0.201797	0.2192
SMLT_RS17975	autotransporter domain-containing esterase	0.201695	0.268975
SMLT_RS22645	glycoside hydrolase family protein	0.201307	0.346336
SMLT_RS08445	phospholipase C%2C phosphocholine-specific	0.201295	0.15196
SMLT_RS16845	cold-shock protein	0.201244	0.554071
SMLT_RS03655	alpha/beta hydrolase	0.201187	0.48429
SMLT_RS13280	hypothetical protein	0.200109	0.27885
SMLT_RS21660	phosphopantetheine-binding protein	0.200045	0.206566
SMLT_RS21295	hypothetical protein	0.200016	0.123194
SMLT_RS18760	hypothetical protein	0.199078	0.196775
SMLT_RS21880	16S rRNA (guanine(527)-N(7))-methyltransferase RsmG	0.198904	0.189068
SMLT_RS10015	transmembrane protein	0.198804	0.224149
SMLT_RS11035	sigma-54 dependent transcriptional regulator	0.198783	0.306539
SMLT_RS05495	M20 family metallopeptidase	0.198748	0.128279
SMLT_RS00665	alpha/beta fold hydrolase	0.198435	0.219007
SMLT_RS18795	ABC transporter substrate-binding protein	0.198375	0.476872
SMLT_RS01170	hypothetical protein	0.198086	0.2215
SMLT_RS20615	hypothetical protein	0.197657	0.538813
SMLT_RS14335	hypothetical protein	0.197564	0.511111
SMLT_RS18290	bifunctional (p)ppGpp synthetase/guanosine-3'%2C5'-bis(diphosphate) 3'-pyrophosphohydrolase	0.197437	0.200569
SMLT_RS23610	hypothetical protein	0.197325	0.352766
SMLT_RS20425	iron-sulfur cluster insertion protein ErpA	0.197191	0.419292
SMLT_RS17865	NAD+ synthase	0.197175	0.356305
SMLT_RS02830	redoxin family protein	0.197049	0.128817
SMLT_RS03415	serine hydroxymethyltransferase	0.196976	0.247044
SMLT_RS02545	VOC family protein	0.196698	0.333795
SMLT_RS05765	TIM barrel protein	0.196295	0.563145
SMLT_RS20785	IS481-like element ISStma12 family transposase	0.196011	0.185344
SMLT_RS22875	IS3 family transposase	0.195982	0.213963
SMLT_RS02680	flagellar motor protein MotB	0.195918	0.228036
SMLT_RS11875	hypothetical protein	0.195713	0.554288
SMLT_RS19790	DoxX family membrane protein	0.195353	0.418514
SMLT_RS02560	hypothetical protein	0.195271	0.295099
SMLT_RS20100	arylamine N-acetyltransferase	0.195267	0.413068
SMLT_RS07175	3-hydroxyacyl-ACP dehydratase FabZ	0.195248	0.104853
SMLT_RS21830	TolC family protein	0.195182	0.637864
SMLT_RS20235	phosphatase PAP2/dual specificity phosphatase family protein	0.195006	0.400009
SMLT_RS23270	hypothetical protein	0.19499	0.555282
SMLT_RS11715	cytochrome c	0.194832	0.235128
SMLT_RS00580	MoxR family ATPase	0.194676	0.589891
SMLT_RS04760	ATP-dependent Clp protease ATP-binding subunit ClpX	0.194268	0.273349
SMLT_RS10825	methyl-accepting chemotaxis protein	0.193457	0.232497
SMLT_RS06085	response regulator transcription factor	0.193293	0.252939
SMLT_RS09685	EAL domain-containing protein	0.193084	0.0287966
SMLT_RS11590	metalloregulator ArsR/SmtB family transcription factor	0.19216	0.387878
SMLT_RS08905	hypothetical protein	0.19208	0.127973
SMLT_RS21680	cytochrome ubiquinol oxidase subunit I	0.191688	0.483752
SMLT_RS05400	LPS export ABC transporter periplasmic protein LptC	0.191558	0.133339
SMLT_RS04845	DUF6165 family protein	0.19155	0.17772
SMLT_RS13690	DUF2968 domain-containing protein	0.191278	0.362884
SMLT_RS15360	ferredoxin--NADP reductase	0.191232	0.281459
SMLT_RS11290	DUF805 domain-containing protein	0.191185	0.260171
SMLT_RS16105	tRNA pseudouridine(55) synthase TruB	0.191156	0.371587
SMLT_RS09390	hypothetical protein	0.191111	0.770115
SMLT_RS12320	LysR family transcriptional regulator	0.191106	0.208052
SMLT_RS17355	TonB-dependent receptor	0.190802	0.132927
SMLT_RS07550	aspartate aminotransferase family protein	0.190661	0.318109
SMLT_RS12010	RNA polymerase sigma-70 factor	0.190579	0.17053
SMLT_RS02045	nicotinamide riboside transporter PnuC	0.189944	0.0967141
SMLT_RS18710	TetR/AcrR family transcriptional regulator	0.189866	0.167292
SMLT_RS01015	glycosyltransferase family 2 protein	0.189302	0.236783
SMLT_RS02960	glycoside hydrolase family 99-like domain-containing protein	0.189262	0.100064
SMLT_RS20195	hypothetical protein	0.189159	0.151193
SMLT_RS20190	acetyl-CoA carboxylase biotin carboxylase subunit	0.18912	0.582052
SMLT_RS11310	ATP-binding protein	0.188908	0.495299
SMLT_RS08280	tRNA pseudouridine(13) synthase TruD	0.188883	0.483808
SMLT_RS12345	serine hydrolase	0.188812	0.20059
SMLT_RS16635	queuosine precursor transporter	0.188723	0.108762
SMLT_RS13870	MFS transporter	0.188538	0.381976
SMLT_RS18105	DUF2339 domain-containing protein	0.188532	0.225581
SMLT_RS01050	peptidyl-dipeptidase Dcp	0.188477	0.0366038
SMLT_RS09290	hypothetical protein	0.18845	0.376564
SMLT_RS07875	response regulator transcription factor	0.188327	0.445263
SMLT_RS07585	MASE1 domain-containing protein	0.188041	0.118705
SMLT_RS02035	rhomboid family intramembrane serine protease	0.18779	0.175201
SMLT_RS21620	outer membrane lipoprotein carrier protein LolA	0.187762	0.329846
SMLT_RS16960	pirin family protein	0.187271	0.280787
SMLT_RS19935	SDR family oxidoreductase	0.18704	0.261198
SMLT_RS17165	type II toxin-antitoxin system RelE/ParE family toxin	0.187008	0.386685
SMLT_RS07310	bacterioferritin	0.186428	0.528192
SMLT_RS23225	hypothetical protein	0.186254	0.24767
SMLT_RS14200	oligoribonuclease	0.18601	0.240849
SMLT_RS22825	hypothetical protein	0.185959	0.296327
SMLT_RS20355	LysM peptidoglycan-binding domain-containing protein	0.185642	0.763927
SMLT_RS16400	TonB-dependent receptor	0.185615	0.363861
SMLT_RS03355	fimbrial protein	0.185361	0.516689
SMLT_RS10720	NAD-dependent succinate-semialdehyde dehydrogenase	0.185224	0.254871
SMLT_RS14855	nuclear transport factor 2 family protein	0.184832	0.244245
SMLT_RS06970	methylated-DNA--[protein]-cysteine S-methyltransferase	0.184749	0.327065
SMLT_RS16775	phospholipase D family protein	0.184742	0.0665707
SMLT_RS11365	lipocalin family protein	0.184684	0.471215
SMLT_RS21495	LysR family transcriptional regulator	0.184417	0.215028
SMLT_RS17985	thiazole synthase	0.184402	0.107228
SMLT_RS05385	RNA polymerase factor sigma-54	0.184344	0.48533
SMLT_RS04450	DNA-directed RNA polymerase subunit alpha	0.184267	0.633734
SMLT_RS04675	M48 family metalloprotease	0.184031	0.224706
SMLT_RS22580	Flp pilus assembly complex ATPase component TadA	0.183995	0.436806
SMLT_RS16340	ribonuclease E inhibitor RraB	0.183806	0.580564
SMLT_RS06375	hypothetical protein	0.183031	0.332788
SMLT_RS20870	hypothetical protein	0.182939	0.332542
SMLT_RS04355	50S ribosomal protein L22	0.182845	0.708853
SMLT_RS13125	glycogen debranching protein GlgX	0.182668	0.280124
SMLT_RS19475	M3 family metallopeptidase	0.182583	0.404292
SMLT_RS07910	3-deoxy-manno-octulosonate cytidylyltransferase	0.182295	0.533644
SMLT_RS05390	LPS export ABC transporter ATP-binding protein	0.182265	0.077772
SMLT_RS18730	lipid IV(A) 3-deoxy-D-manno-octulosonic acid transferase	0.182038	0.125994
SMLT_RS08915	IS3-like element ISStma9 family transposase	0.181928	0.228519
SMLT_RS06530	GyrI-like domain-containing protein	0.181785	0.372403
SMLT_RS07565	MHS family MFS transporter	0.18177	0.463768
SMLT_RS06040	oligopeptide transporter%2C OPT family	0.181585	0.065792
SMLT_RS05355	HPr family phosphocarrier protein	0.181427	0.324683
SMLT_RS15945	HNH endonuclease	0.180891	0.575282
SMLT_RS08010	hypothetical protein	0.180859	0.402153
SMLT_RS06280	LysR family transcriptional regulator	0.180749	0.107431
SMLT_RS00065	hypothetical protein	0.180643	0.280809
SMLT_RS20670	hypothetical protein	0.18053	0.417871
SMLT_RS18735	LpxL/LpxP family Kdo(2)-lipid IV(A) lauroyl/palmitoleoyl acyltransferase	0.180127	0.094292
SMLT_RS15830	TraB/GumN family protein	0.18008	0.197027
SMLT_RS04540	NADPH-dependent 2%2C4-dienoyl-CoA reductase	0.180065	0.326625
SMLT_RS03190	CDP-diacylglycerol--serine O-phosphatidyltransferase	0.179972	0.378325
SMLT_RS01260	organic hydroperoxide resistance protein	0.179789	0.399836
SMLT_RS05695	alpha-glucosidase family protein	0.179536	0.243415
SMLT_RS05100	hypothetical protein	0.179277	0.708904
SMLT_RS18430	ribose-5-phosphate isomerase RpiA	0.17915	0.229725
SMLT_RS13390	transposase	0.17851	0.296472
SMLT_RS16195	NADH-quinone oxidoreductase subunit C	0.17849	0.395169
SMLT_RS20600	Na+/H+ antiporter subunit G	0.178387	0.383079
SMLT_RS17345	Hsp33 family molecular chaperone HslO	0.178272	0.405929
SMLT_RS09480	N4-gp56 family major capsid protein	0.17825	0.386309
SMLT_RS00340	hypothetical protein	0.178155	0.194964
SMLT_RS16405	peptidase	0.178058	0.126603
SMLT_RS13290	DUF6531 domain-containing protein	0.178049	0.242455
SMLT_RS00450	DUF465 domain-containing protein	0.178016	0.530375
SMLT_RS02245	hypothetical protein	0.177952	0.27452
SMLT_RS15175	membrane protein	0.177897	0.269729
SMLT_RS06305	LysR family transcriptional regulator	0.17774	0.214526
SMLT_RS00570	BatA domain-containing protein	0.177576	0.729193
SMLT_RS04770	HU family DNA-binding protein	0.17685	0.26731
SMLT_RS15215	2-oxoglutarate dehydrogenase E1 component	0.17681	0.223586
SMLT_RS17910	A24 family peptidase	0.176802	0.343402
SMLT_RS05310	DUF4153 domain-containing protein	0.176707	0.197853
SMLT_RS02285	hypothetical protein	0.176369	0.264728
SMLT_RS21625	acyl-CoA thioesterase	0.176046	0.444956
SMLT_RS04090	NAD(P)(+) transhydrogenase (Re/Si-specific) subunit beta	0.176036	0.23887
SMLT_RS16560	basic amino acid/polyamine antiporter	0.176027	0.436281
SMLT_RS02480	GTP-binding protein	0.175756	0.464534
SMLT_RS17870	succinate--CoA ligase subunit alpha	0.175682	0.274317
SMLT_RS15515	segregation/condensation protein A	0.175637	0.499301
SMLT_RS06335	replication initiator protein A	0.175504	0.454249
SMLT_RS16895	DNA repair protein RecO	0.175368	0.291246
SMLT_RS09865	lipopolysaccharide assembly protein LapA domain-containing protein	0.175274	0.515461
SMLT_RS00975	AMP-binding protein	0.174913	0.274831
SMLT_RS04225	TonB-dependent receptor	0.174373	0.117112
SMLT_RS09540	hypothetical protein	0.173998	0.358704
SMLT_RS06625	DUF1801 domain-containing protein	0.173815	0.401934
SMLT_RS05645	HU family DNA-binding protein	0.173762	0.123684
SMLT_RS16640	DUF885 family protein	0.173409	0.401334
SMLT_RS15560	heme ABC exporter ATP-binding protein CcmA	0.173085	0.362972
SMLT_RS21330	S9 family peptidase	0.172879	0.274411
SMLT_RS22615	DUF1674 domain-containing protein	0.172874	0.365928
SMLT_RS17980	sulfur carrier protein ThiS	0.17275	0.32341
SMLT_RS08480	TonB-dependent siderophore receptor	0.17275	0.610022
SMLT_RS05065	phage tail sheath subtilisin-like domain-containing protein	0.172362	0.491258
SMLT_RS19480	hypothetical protein	0.171955	0.671216
SMLT_RS23545	hypothetical protein	0.17188	0.51207
SMLT_RS21010	4-hydroxybenzoate octaprenyltransferase	0.171742	0.281783
SMLT_RS16190	NADH-quinone oxidoreductase subunit D	0.171684	0.389744
SMLT_RS11810	hypothetical protein	0.171603	0.405681
SMLT_RS21290	PD40 domain-containing protein	0.171524	0.284956
SMLT_RS14310	TrbI/VirB10 family protein	0.1715	0.261666
SMLT_RS06540	cytochrome o ubiquinol oxidase subunit I	0.171495	0.423613
SMLT_RS14245	lipase	0.17136	0.237833
SMLT_RS20570	DUF962 domain-containing protein	0.17131	0.357
SMLT_RS17675	Holliday junction branch migration DNA helicase RuvB	0.171133	0.135937
SMLT_RS02720	DUF3016 domain-containing protein	0.171041	0.55514
SMLT_RS18995	NAD(P)-dependent alcohol dehydrogenase	0.170532	0.712168
SMLT_RS03760	MFS transporter	0.17052	0.616208
SMLT_RS16605	thioredoxin	0.170379	0.342347
SMLT_RS14675	IS3-like element ISStma5 family transposase	0.170229	0.1975
SMLT_RS07385	23S rRNA (guanosine(2251)-2'-O)-methyltransferase RlmB	0.170183	0.317053
SMLT_RS20155	TetR/AcrR family transcriptional regulator	0.170023	0.304679
SMLT_RS08325	23S rRNA (uridine(2552)-2'-O)-methyltransferase RlmE	0.169695	0.425408
SMLT_RS20095	methyl-accepting chemotaxis protein	0.169517	0.324213
SMLT_RS03880	dihydrofolate reductase	0.169477	0.366033
SMLT_RS19260	lipid A deacylase LpxR family protein	0.169473	0.210412
SMLT_RS08520	bifunctional hydroxymethylpyrimidine kinase/phosphomethylpyrimidine kinase	0.169441	0.184321
SMLT_RS15060	DUF2461 domain-containing protein	0.169209	0.372193
SMLT_RS07405	response regulator	0.169139	0.310436
SMLT_RS14275	type IV secretion system protein	0.168653	0.592505
SMLT_RS00405	sel1 repeat family protein	0.168498	0.323485
SMLT_RS08205	hemolysin family protein	0.168413	0.171056
SMLT_RS09635	molecular chaperone DnaJ	0.168368	0.31281
SMLT_RS00460	recombination-associated protein RdgC	0.168303	0.191861
SMLT_RS12450	DNA/RNA non-specific endonuclease	0.167917	0.358192
SMLT_RS01145	membrane protein	0.167913	0.341949
SMLT_RS15785	EF-P beta-lysylation protein EpmB	0.167561	0.2331
SMLT_RS11260	GNAT family N-acetyltransferase	0.167516	0.340516
SMLT_RS09940	hypothetical protein	0.167422	0.533633
SMLT_RS09435	hypothetical protein	0.167181	0.381723
SMLT_RS15835	DUF1684 domain-containing protein	0.166761	0.445136
SMLT_RS13230	molybdenum cofactor guanylyltransferase	0.166425	0.477692
SMLT_RS02590	LytTR family DNA-binding domain-containing protein	0.166077	0.387451
SMLT_RS18715	protein-L-isoaspartate O-methyltransferase	0.165831	0.1159
SMLT_RS21745	DUF421 domain-containing protein	0.16573	0.349378
SMLT_RS04150	peptide chain release factor 1	0.16567	0.333773
SMLT_RS15970	hypothetical protein	0.165657	0.510695
SMLT_RS11265	thioredoxin-disulfide reductase	0.16528	0.35629
SMLT_RS04095	hypothetical protein	0.165219	0.438691
SMLT_RS01640	hypothetical protein	0.1652	0.322038
SMLT_RS00335	Lrp/AsnC family transcriptional regulator	0.164682	0.292613
SMLT_RS04850	glycosyltransferase family 9 protein	0.164576	0.0984845
SMLT_RS06670	barstar family protein	0.164522	0.340052
SMLT_RS01675	hypothetical protein	0.164422	0.362545
SMLT_RS08150	BLUF domain-containing protein	0.16422	0.369275
SMLT_RS21540	hypothetical protein	0.164196	0.31832
SMLT_RS07620	ABC transporter permease subunit	0.163639	0.320438
SMLT_RS14020	helix-turn-helix domain-containing protein	0.163629	0.148811
SMLT_RS17170	type II toxin-antitoxin system ParD family antitoxin	0.163553	0.586753
SMLT_RS02375	hypothetical protein	0.163512	0.174791
SMLT_RS16240	polysaccharide deacetylase family protein	0.163493	0.111635
SMLT_RS08680	succinate dehydrogenase flavoprotein subunit	0.163205	0.389918
SMLT_RS02355	DUF3427 domain-containing protein	0.163104	0.474484
SMLT_RS17550	hypothetical protein	0.163019	0.388749
SMLT_RS16615	CHASE2 domain-containing protein	0.163014	0.426379
SMLT_RS19860	glycosyltransferase family 4 protein	0.162927	0.43907
SMLT_RS11340	elongation factor G	0.162844	0.173516
SMLT_RS21690	ABC transporter permease	0.162582	0.242796
SMLT_RS03435	transcriptional regulator NrdR	0.162353	0.391874
SMLT_RS10530	hypothetical protein	0.162277	0.344477
SMLT_RS21945	hypothetical protein	0.162178	0.444529
SMLT_RS11275	DUF3857 domain-containing protein	0.162087	0.0824851
SMLT_RS07145	acetyl-CoA carboxylase carboxyltransferase subunit alpha	0.161718	0.522846
SMLT_RS17070	hypothetical protein	0.161636	0.37438
SMLT_RS16470	C40 family peptidase	0.161626	0.283067
SMLT_RS00720	hypothetical protein	0.161478	0.454173
SMLT_RS06355	helix-turn-helix domain-containing protein	0.161356	0.358865
SMLT_RS20930	ubiquinol oxidase subunit II	0.16133	0.567384
SMLT_RS21090	HdeD family acid-resistance protein	0.161155	0.599784
SMLT_RS01360	hypothetical protein	0.161044	0.621756
SMLT_RS02885	DEAD/DEAH box helicase	0.160791	0.674619
SMLT_RS06490	2-hydroxyacid dehydrogenase	0.160636	0.445205
SMLT_RS09395	hypothetical protein	0.160542	0.805284
SMLT_RS14865	thioesterase family protein	0.160443	0.450594
SMLT_RS18790	response regulator transcription factor	0.160151	0.260955
SMLT_RS08715	oxidative damage protection protein	0.160083	0.540625
SMLT_RS03345	nicotinate phosphoribosyltransferase	0.160042	0.228548
SMLT_RS11285	replication-associated recombination protein A	0.159993	0.233109
SMLT_RS20405	CD225/dispanin family protein	0.159915	0.505084
SMLT_RS14935	DNA gyrase subunit A	0.159774	0.216222
SMLT_RS15870	M48 family metallopeptidase	0.159497	0.289235
SMLT_RS14145	phosphatidylcholine/phosphatidylserine synthase	0.159263	0.269554
SMLT_RS20280	response regulator	0.158841	0.371302
SMLT_RS12305	hypothetical protein	0.158677	0.42801
SMLT_RS21655	acyl carrier protein	0.157437	0.436607
SMLT_RS02340	pyruvate dehydrogenase (acetyl-transferring)%2C homodimeric type	0.157417	0.336785
SMLT_RS07395	MacB family efflux pump subunit	0.157303	0.331119
SMLT_RS06515	hypothetical protein	0.156729	0.255726
SMLT_RS01950	anhydro-N-acetylmuramic acid kinase	0.156686	0.281914
SMLT_RS03830	diacylglycerol kinase	0.156327	0.256923
SMLT_RS08220	S10 family peptidase	0.15621	0.267653
SMLT_RS14660	hypothetical protein	0.156169	0.310873
SMLT_RS12370	PAS-domain containing protein	0.156115	0.42677
SMLT_RS05020	PilZ domain-containing protein	0.156067	0.464032
SMLT_RS03095	dTDP-4-dehydrorhamnose 3%2C5-epimerase	0.156013	0.557166
SMLT_RS08230	DNA topoisomerase IV subunit B	0.155984	0.0629597
SMLT_RS14550	hypothetical protein	0.155868	0.598783
SMLT_RS21935	S46 family peptidase	0.155866	0.368944
SMLT_RS16005	hypothetical protein	0.155846	0.313983
SMLT_RS02145	30S ribosomal protein S21	0.155723	0.734352
SMLT_RS21240	DUF4350 domain-containing protein	0.15547	0.678252
SMLT_RS06350	DUF2958 domain-containing protein	0.155406	0.394873
SMLT_RS16060	threonine--tRNA ligase	0.15535	0.428421
SMLT_RS17930	response regulator transcription factor	0.155271	0.57841
SMLT_RS19850	CDP-glycerol glycerophosphotransferase family protein	0.1552	0.317308
SMLT_RS17680	potassium transporter Kup	0.155009	0.154207
SMLT_RS11185	hypothetical protein	0.154879	0.157998
SMLT_RS14170	DUF1249 domain-containing protein	0.154801	0.394383
SMLT_RS17515	ATP-dependent DNA helicase	0.154642	0.224434
SMLT_RS08320	ribosome assembly RNA-binding protein YhbY	0.154474	0.268463
SMLT_RS13680	DUF3613 domain-containing protein	0.154377	0.642651
SMLT_RS18495	DUF2867 domain-containing protein	0.154324	0.468331
SMLT_RS01400	helix-turn-helix domain-containing protein	0.154255	0.256689
SMLT_RS06225	P-type conjugative transfer protein TrbJ	0.154076	0.530335
SMLT_RS09550	PLxRFG domain-containing protein	0.154064	0.0833291
SMLT_RS17745	ABC-F family ATP-binding cassette domain-containing protein	0.153998	0.335806
SMLT_RS21225	RDD family protein	0.153955	0.355314
SMLT_RS20340	hypothetical protein	0.153671	0.603471
SMLT_RS19735	hypothetical protein	0.153182	0.496301
SMLT_RS01220	bifunctional nicotinamide-nucleotide adenylyltransferase/Nudix hydroxylase	0.153136	0.590066
SMLT_RS14025	heavy metal-responsive transcriptional regulator	0.152732	0.501562
SMLT_RS19925	DUF4124 domain-containing protein	0.152496	0.497925
SMLT_RS14860	TetR/AcrR family transcriptional regulator	0.152496	0.308258
SMLT_RS04135	redoxin domain-containing protein	0.152366	0.389025
SMLT_RS03900	16S rRNA (adenine(1518)-N(6)/adenine(1519)-N(6))-dimethyltransferase RsmA	0.152114	0.211244
SMLT_RS20995	hypothetical protein	0.15206	0.428258
SMLT_RS20840	DUF1629 domain-containing protein	0.151878	0.461249
SMLT_RS17635	7-carboxy-7-deazaguanine synthase QueE	0.151523	0.398503
SMLT_RS23275	hypothetical protein	0.151453	0.543599
SMLT_RS04270	transcription termination/antitermination protein NusG	0.151221	0.576225
SMLT_RS22165	hypothetical protein	0.151025	0.314049
SMLT_RS01110	putative peptide maturation dehydrogenase	0.150956	0.430174
SMLT_RS19570	F0F1 ATP synthase subunit gamma	0.150654	0.53627
SMLT_RS06025	oligopeptide:H+ symporter	0.15059	0.473512
SMLT_RS06645	RNA-binding S4 domain-containing protein	0.150422	0.325498
SMLT_RS21325	cytochrome c oxidase assembly factor Coa1 family protein	0.150209	0.340393
SMLT_RS21415	hypothetical protein	0.150116	0.438746
SMLT_RS19885	peptide deformylase	0.150059	0.353469
SMLT_RS19555	GtrA family protein	0.14961	0.655985
SMLT_RS20620	homogentisate 1%2C2-dioxygenase	0.149303	0.532509
SMLT_RS22450	SGNH/GDSL hydrolase family protein	0.149134	0.41187
SMLT_RS03700	phosphoenolpyruvate carboxylase	0.149081	0.46392
SMLT_RS23640	DUF1963 domain-containing protein	0.14882	0.48262
SMLT_RS02260	hypothetical protein	0.148783	0.365046
SMLT_RS19315	carbohydrate kinase family protein	0.148746	0.252127
SMLT_RS17015	M2 family metallopeptidase	0.147796	0.234762
SMLT_RS08385	recombination regulator RecX	0.147563	0.353831
SMLT_RS19095	hypothetical protein	0.147484	0.403612
SMLT_RS15825	polyhydroxyalkanoate synthesis repressor PhaR	0.147014	0.569208
SMLT_RS05705	glycoside hydrolase family 97 protein	0.14663	0.549899
SMLT_RS19500	CBS domain-containing protein	0.146084	0.426134
SMLT_RS04615	amidophosphoribosyltransferase	0.145307	0.250771
SMLT_RS15965	hypothetical protein	0.145026	0.518466
SMLT_RS06650	DUF937 domain-containing protein	0.144481	0.290038
SMLT_RS21185	tRNA uridine-5-carboxymethylaminomethyl(34) synthesis enzyme MnmG	0.144204	0.694245
SMLT_RS03430	hypothetical protein	0.144108	0.526876
SMLT_RS10355	DMT family transporter	0.143804	0.359063
SMLT_RS04020	peptide chain release factor N(5)-glutamine methyltransferase	0.143667	0.295382
SMLT_RS20820	hypothetical protein	0.143626	0.33176
SMLT_RS04205	response regulator	0.143403	0.542734
SMLT_RS23490	antibiotic acetyltransferase	0.143185	0.626402
SMLT_RS09790	ATP-binding cassette domain-containing protein	0.14317	0.381713
SMLT_RS18310	formate dehydrogenase-N subunit alpha	0.143088	0.514423
SMLT_RS12245	MFS transporter	0.14301	0.351981
SMLT_RS00790	rhodanese-like domain-containing protein	0.142989	0.468326
SMLT_RS12435	hypothetical protein	0.142827	0.375975
SMLT_RS08210	DUF47 family protein	0.142485	0.298701
SMLT_RS01955	peptidoglycan DD-metalloendopeptidase family protein	0.142447	0.371521
SMLT_RS08315	Mth938-like domain-containing protein	0.142422	0.413771
SMLT_RS02110	heme o synthase	0.142293	0.633808
SMLT_RS15950	1-deoxy-D-xylulose-5-phosphate synthase	0.142085	0.131611
SMLT_RS21960	autotransporter assembly complex protein TamA	0.141775	0.180273
SMLT_RS17260	ATP-binding protein	0.141465	0.397853
SMLT_RS03075	electron transfer flavoprotein subunit alpha/FixB family protein	0.141243	0.263114
SMLT_RS07365	tRNA-Leu	0.141116	0.759653
SMLT_RS02215	SH3 domain-containing protein	0.140117	0.481121
SMLT_RS11900	IS3-like element ISStma9 family transposase	0.140082	0.392649
SMLT_RS15345	RNA polymerase sigma-70 factor	0.139989	0.510595
SMLT_RS02065	cytochrome c oxidase subunit II	0.13986	0.50705
SMLT_RS15555	pyridoxal phosphate-dependent aminotransferase	0.139695	0.390335
SMLT_RS02445	hypothetical protein	0.139603	0.38241
SMLT_RS14620	hypothetical protein	0.139496	0.397311
SMLT_RS05250	short chain dehydrogenase	0.139495	0.341053
SMLT_RS11025	hypothetical protein	0.139162	0.413338
SMLT_RS18035	GNAT family N-acetyltransferase	0.139159	0.259994
SMLT_RS20665	alpha-ketoacid dehydrogenase subunit beta	0.138992	0.504893
SMLT_RS03365	fimbrial biogenesis outer membrane usher protein	0.138988	0.777543
SMLT_RS07035	AAA family ATPase	0.138932	0.594493
SMLT_RS02940	ABC transporter permease	0.138835	0.576472
SMLT_RS08635	bifunctional 4-hydroxy-2-oxoglutarate aldolase/2-dehydro-3-deoxy-phosphogluconate aldolase	0.1387	0.457934
SMLT_RS20305	transcription termination factor Rho	0.138665	0.612214
SMLT_RS11315	ABC transporter substrate-binding protein	0.138551	0.465075
SMLT_RS10740	response regulator	0.138509	0.255044
SMLT_RS22500	MerR family transcriptional regulator	0.138228	0.522076
SMLT_RS06505	lipoprotein	0.138165	0.23551
SMLT_RS07545	hypothetical protein	0.138158	0.535049
SMLT_RS23550	nuclear transport factor 2 family protein	0.138152	0.507964
SMLT_RS08620	flavodoxin-dependent (E)-4-hydroxy-3-methylbut-2-enyl-diphosphate synthase	0.137873	0.53377
SMLT_RS05935	nucleoside hydrolase	0.137541	0.500614
SMLT_RS21725	hypothetical protein	0.137502	0.616878
SMLT_RS02765	DNA polymerase IV	0.137284	0.352594
SMLT_RS09090	site-specific DNA-methyltransferase	0.137273	0.456097
SMLT_RS19470	SDR family oxidoreductase	0.13711	0.339536
SMLT_RS01845	DUF1456 family protein	0.137087	0.506688
SMLT_RS07350	tRNA-Leu	0.136806	0.758498
SMLT_RS18520	adenylate kinase	0.136633	0.380083
SMLT_RS19340	nucleoside deaminase	0.136453	0.339295
SMLT_RS12985	putative porin	0.136449	0.505735
SMLT_RS11915	hypothetical protein	0.136081	0.61141
SMLT_RS19415	YbaN family protein	0.135951	0.314472
SMLT_RS04280	50S ribosomal protein L1	0.135749	0.758841
SMLT_RS16465	peptidylprolyl isomerase	0.135647	0.290861
SMLT_RS12490	hypothetical protein	0.135552	0.473447
SMLT_RS20845	AHH domain-containing protein	0.135504	0.402388
SMLT_RS18400	aminopeptidase P N-terminal domain-containing protein	0.135288	0.249367
SMLT_RS14845	hypothetical protein	0.135028	0.295262
SMLT_RS00140	MFS transporter	0.134953	0.425171
SMLT_RS12020	alpha/beta hydrolase	0.13455	0.490882
SMLT_RS16630	DUF502 domain-containing protein	0.134422	0.316459
SMLT_RS03045	TIM barrel protein	0.134396	0.420738
SMLT_RS08485	pirin family protein	0.134153	0.774131
SMLT_RS04970	ketoacyl-ACP synthase III	0.134086	0.670956
SMLT_RS19985	hypothetical protein	0.134052	0.424992
SMLT_RS03955	nucleoside deaminase	0.134029	0.499349
SMLT_RS20795	accessory factor UbiK family protein	0.13396	0.343279
SMLT_RS22285	glycerophosphodiester phosphodiesterase	0.133366	0.489722
SMLT_RS12360	alpha/beta hydrolase	0.13319	0.561509
SMLT_RS17875	ADP-forming succinate--CoA ligase subunit beta	0.133144	0.383716
SMLT_RS03695	prolyl oligopeptidase family serine peptidase	0.133143	0.446049
SMLT_RS19855	glycosyltransferase family 2 protein	0.132934	0.562062
SMLT_RS08160	FMN-binding glutamate synthase family protein	0.132889	0.385688
SMLT_RS18220	penicillin-binding protein 1A	0.13287	0.410774
SMLT_RS03030	hypothetical protein	0.132791	0.268465
SMLT_RS00960	3-oxoacyl-ACP synthase III	0.132582	0.477853
SMLT_RS10980	flagellar hook-length control protein FliK	0.132424	0.561776
SMLT_RS09455	hypothetical protein	0.132165	0.798937
SMLT_RS09855	30S ribosomal protein S1	0.131833	0.497397
SMLT_RS15325	arsenate reductase (glutaredoxin)	0.131559	0.352087
SMLT_RS08135	group III truncated hemoglobin	0.131391	0.481928
SMLT_RS05730	GNAT family N-acetyltransferase	0.131301	0.37104
SMLT_RS15170	ABC transporter ATP-binding protein	0.131233	0.403782
SMLT_RS08075	ATP-binding protein	0.131087	0.396889
SMLT_RS07580	MASE1 domain-containing protein	0.131023	0.368316
SMLT_RS21235	DUF4129 domain-containing protein	0.130823	0.547228
SMLT_RS05850	metalloregulator ArsR/SmtB family transcription factor	0.130702	0.652974
SMLT_RS03945	hypothetical protein	0.130558	0.519455
SMLT_RS11240	hypothetical protein	0.130461	0.624209
SMLT_RS19950	MATE family efflux transporter	0.129866	0.573326
SMLT_RS01880	bifunctional phosphopantothenoylcysteine decarboxylase/phosphopantothenate--cysteine ligase CoaBC	0.12983	0.446733
SMLT_RS04425	50S ribosomal protein L15	0.129355	0.691681
SMLT_RS00615	helix-turn-helix transcriptional regulator	0.12914	0.509871
SMLT_RS18690	SDR family oxidoreductase	0.129112	0.478148
SMLT_RS11725	copper resistance system multicopper oxidase	0.129031	0.614189
SMLT_RS04075	hypothetical protein	0.1288	0.565259
SMLT_RS00630	AAA family ATPase	0.128735	0.453184
SMLT_RS09180	hypothetical protein	0.128473	0.498155
SMLT_RS16250	phosphoglucosamine mutase	0.128427	0.640176
SMLT_RS06015	LysE family transporter	0.128134	0.849352
SMLT_RS03635	preprotein translocase subunit SecA	0.128028	0.700669
SMLT_RS00810	hypothetical protein	0.127896	0.51986
SMLT_RS03280	type II secretion system F family protein	0.127807	0.385413
SMLT_RS03800	FtsX-like permease family protein	0.127251	0.534232
SMLT_RS14135	class III poly(R)-hydroxyalkanoic acid synthase subunit PhaC	0.127241	0.340687
SMLT_RS03480	thiamine-phosphate kinase	0.127096	0.702426
SMLT_RS09465	hypothetical protein	0.12704	0.609582
SMLT_RS12850	LysR family transcriptional regulator	0.126734	0.361796
SMLT_RS10705	LytTR family transcriptional regulator	0.126712	0.528552
SMLT_RS20245	CDP-alcohol phosphatidyltransferase family protein	0.126703	0.44054
SMLT_RS17615	hypothetical protein	0.126338	0.389528
SMLT_RS07190	RIP metalloprotease RseP	0.126237	0.312022
SMLT_RS03135	glycoside hydrolase family 99-like domain-containing protein	0.126005	0.292012
SMLT_RS01135	c-type cytochrome	0.125947	0.66441
SMLT_RS00540	ribonuclease H-like domain-containing protein	0.125855	0.396738
SMLT_RS10215	aminoglycoside phosphotransferase family protein	0.125729	0.614566
SMLT_RS16900	GTPase Era	0.125721	0.189635
SMLT_RS18590	hypothetical protein	0.125533	0.666069
SMLT_RS13570	LysR family transcriptional regulator	0.125386	0.486333
SMLT_RS17495	twitching motility response regulator PilG	0.125038	0.68801
SMLT_RS20265	type II toxin-antitoxin system RelE/ParE family toxin	0.125037	0.606911
SMLT_RS16415	TonB-dependent receptor	0.124907	0.473629
SMLT_RS00095	hypothetical protein	0.124629	0.481959
SMLT_RS22550	immunity 8 family protein	0.124596	0.680357
SMLT_RS18610	TonB-dependent receptor	0.124206	0.413609
SMLT_RS03910	peptidylprolyl isomerase	0.124155	0.518004
SMLT_RS13260	hypothetical protein	0.12407	0.653718
SMLT_RS00020	DNA topoisomerase (ATP-hydrolyzing) subunit B	0.123957	0.31141
SMLT_RS11050	response regulator transcription factor	0.123582	0.469987
SMLT_RS15525	rRNA pseudouridine synthase	0.122848	0.780075
SMLT_RS07240	hypothetical protein	0.122669	0.558534
SMLT_RS03675	DUF3228 family protein	0.122602	0.539039
SMLT_RS18025	rRNA methyltransferase	0.122153	0.529245
SMLT_RS12290	LysR family transcriptional regulator	0.121678	0.473446
SMLT_RS05150	hypothetical protein	0.121665	0.676307
SMLT_RS11925	hypothetical protein	0.121502	0.556294
SMLT_RS07795	Tfp pilus assembly protein FimT/FimU	0.121339	0.753394
SMLT_RS12760	TetR/AcrR family transcriptional regulator	0.121337	0.436409
SMLT_RS19225	decarboxylating 6-phosphogluconate dehydrogenase	0.121074	0.298675
SMLT_RS12540	membrane protein	0.120775	0.300478
SMLT_RS06070	septum site-determining protein MinC	0.120094	0.53873
SMLT_RS09485	hypothetical protein	0.120062	0.64988
SMLT_RS01120	methylcrotonoyl-CoA carboxylase	0.120045	0.438682
SMLT_RS23515	VENN motif pre-toxin domain-containing protein	0.119772	0.497753
SMLT_RS19430	prolyl oligopeptidase family serine peptidase	0.119601	0.312061
SMLT_RS08240	CTP synthase	0.119528	0.630177
SMLT_RS20120	DUF2141 domain-containing protein	0.119426	0.762381
SMLT_RS13880	glycoside hydrolase family 3 C-terminal domain-containing protein	0.119348	0.460698
SMLT_RS07290	succinyl-diaminopimelate desuccinylase	0.119347	0.467278
SMLT_RS03885	DUF1287 domain-containing protein	0.119283	0.354637
SMLT_RS15885	DUF4034 domain-containing protein	0.119175	0.666396
SMLT_RS01245	enoyl-CoA hydratase	0.11901	0.680168
SMLT_RS10000	LysR family transcriptional regulator	0.118987	0.397102
SMLT_RS16680	bifunctional lysylphosphatidylglycerol flippase/synthetase MprF	0.11881	0.332594
SMLT_RS06035	hypothetical protein	0.118702	0.444538
SMLT_RS21410	ABC transporter permease	0.118697	0.64596
SMLT_RS00190	RHS repeat protein	0.118641	0.536682
SMLT_RS16445	DMT family transporter	0.118637	0.610409
SMLT_RS14315	TrbG/VirB9 family P-type conjugative transfer protein	0.118617	0.558852
SMLT_RS02565	hypothetical protein	0.118306	0.613127
SMLT_RS18700	efflux RND transporter permease subunit	0.118237	0.591132
SMLT_RS14695	site-specific integrase	0.118139	0.521148
SMLT_RS08750	hypothetical protein	0.118121	0.409954
SMLT_RS19730	autotransporter domain-containing protein	0.118092	0.321067
SMLT_RS17420	NfeD family protein	0.11799	0.518244
SMLT_RS09890	acetyl-CoA C-acyltransferase	0.11785	0.70627
SMLT_RS16690	DUF998 domain-containing protein	0.11774	0.449834
SMLT_RS21790	cardiolipin synthase	0.117702	0.536412
SMLT_RS19990	nuclear transport factor 2 family protein	0.117405	0.563445
SMLT_RS07245	spore coat U domain-containing protein	0.117305	0.552551
SMLT_RS12970	hydrolase	0.117252	0.496177
SMLT_RS04405	50S ribosomal protein L6	0.117212	0.734797
SMLT_RS10745	crotonase/enoyl-CoA hydratase family protein	0.116834	0.359366
SMLT_RS02845	HAMP domain-containing histidine kinase	0.116569	0.631599
SMLT_RS00120	IS3-like element ISStma5 family transposase	0.116461	0.470799
SMLT_RS09325	helix-turn-helix domain-containing protein	0.116337	0.546427
SMLT_RS12965	hydrolase	0.116082	0.618152
SMLT_RS10815	chemoreceptor glutamine deamidase CheD	0.115695	0.596842
SMLT_RS18285	RidA family protein	0.115681	0.557581
SMLT_RS18915	MFS transporter	0.115609	0.630159
SMLT_RS12825	hypothetical protein	0.115606	0.611737
SMLT_RS07215	UMP kinase	0.115459	0.618512
SMLT_RS03175	proline--tRNA ligase	0.115319	0.270941
SMLT_RS09795	cytochrome c	0.115263	0.308289
SMLT_RS19195	hypothetical protein	0.115253	0.759424
SMLT_RS05070	hypothetical protein	0.115252	0.578657
SMLT_RS04835	tRNA-Ser	0.11516	0.788726
SMLT_RS16850	S-methyl-5'-thioinosine phosphorylase	0.115076	0.478449
SMLT_RS20350	hypothetical protein	0.114835	0.835319
SMLT_RS05760	single-stranded DNA-binding protein	0.114711	0.365367
SMLT_RS17245	uroporphyrinogen decarboxylase	0.114634	0.58511
SMLT_RS19250	lipoyl(octanoyl) transferase LipB	0.114627	0.34707
SMLT_RS17275	YceI family protein	0.114606	0.443829
SMLT_RS15940	acyl-CoA dehydrogenase C-terminal domain-containing protein	0.114243	0.529508
SMLT_RS17240	WGR domain-containing protein	0.114222	0.664586
SMLT_RS05565	TonB-dependent receptor	0.114044	0.454514
SMLT_RS08580	2-amino-4-hydroxy-6-hydroxymethyldihydropteridine diphosphokinase	0.114035	0.556377
SMLT_RS20045	aspartyl protease family protein	0.113955	0.592954
SMLT_RS11675	DUF305 domain-containing protein	0.113892	0.396836
SMLT_RS14535	DUF853 family protein	0.11385	0.455997
SMLT_RS06610	tRNA (guanosine(37)-N1)-methyltransferase TrmD	0.113837	0.83813
SMLT_RS17485	chemotaxis protein CheW	0.113649	0.476133
SMLT_RS16460	DUF418 domain-containing protein	0.113358	0.420142
SMLT_RS19200	response regulator	0.113114	0.49273
SMLT_RS03160	ABC transporter permease	0.113111	0.458247
SMLT_RS08965	hypothetical protein	0.113081	0.763591
SMLT_RS12690	DUF3224 domain-containing protein	0.112924	0.599772
SMLT_RS17050	AraC family transcriptional regulator	0.112729	0.419752
SMLT_RS15570	heme ABC transporter permease CcmC	0.112697	0.464242
SMLT_RS17555	ATP-dependent RNA helicase HrpA	0.112625	0.209272
SMLT_RS01550	hypothetical protein	0.112615	0.495171
SMLT_RS06370	IS630-like element ISStma10 family transposase	0.112603	0.735886
SMLT_RS03130	CoA transferase subunit B	0.112416	0.614581
SMLT_RS08260	phosphopyruvate hydratase	0.112383	0.624558
SMLT_RS16785	Glu/Leu/Phe/Val dehydrogenase	0.112367	0.495735
SMLT_RS15740	MFS transporter	0.112338	0.607649
SMLT_RS13565	SMR family transporter	0.112231	0.785311
SMLT_RS05585	transposase	0.112196	0.607237
SMLT_RS18925	universal stress protein	0.112028	0.818042
SMLT_RS14405	hypothetical protein	0.111917	0.324634
SMLT_RS14320	type IV secretion system protein	0.111824	0.579487
SMLT_RS23005	YbjQ family protein	0.111718	0.60884
SMLT_RS20320	bifunctional isocitrate dehydrogenase kinase/phosphatase	0.11163	0.442691
SMLT_RS18195	type IV pilus secretin PilQ family protein	0.111546	0.23786
SMLT_RS00490	Elastase inhibitor AFLEI flags: Precursor	0.111541	0.682909
SMLT_RS07375	ribonuclease R	0.111431	0.389035
SMLT_RS03010	class I SAM-dependent methyltransferase	0.111336	0.539946
SMLT_RS17935	hypothetical protein	0.111335	0.691044
SMLT_RS21810	DNA polymerase III subunit epsilon	0.111263	0.567799
SMLT_RS05270	type IV pilus twitching motility protein PilT	0.111004	0.51125
SMLT_RS11535	hypothetical protein	0.110952	0.476122
SMLT_RS12440	S41 family peptidase	0.110884	0.409155
SMLT_RS01415	phage late control D family protein	0.110821	0.527312
SMLT_RS17500	glutathione synthase	0.110725	0.426838
SMLT_RS02540	VOC family protein	0.110623	0.527052
SMLT_RS14015	TlpA family protein disulfide reductase	0.110506	0.407076
SMLT_RS11920	hypothetical protein	0.11011	0.504634
SMLT_RS07030	sensor domain-containing diguanylate cyclase	0.110076	0.343315
SMLT_RS15330	glutathione S-transferase family protein	0.109941	0.319737
SMLT_RS07140	CopD family protein	0.109911	0.328676
SMLT_RS18055	DUF2946 domain-containing protein	0.109431	0.641139
SMLT_RS17545	bifunctional (p)ppGpp synthetase/guanosine-3'%2C5'-bis(diphosphate) 3'-pyrophosphohydrolase	0.109322	0.471173
SMLT_RS03405	energy-dependent translational throttle protein EttA	0.109167	0.543196
SMLT_RS16135	tRNA-Met	0.109116	0.68456
SMLT_RS01935	exodeoxyribonuclease III	0.109058	0.534257
SMLT_RS00005	chromosomal replication initiator protein DnaA	0.10903	0.333786
SMLT_RS12820	cyclase family protein	0.108881	0.391199
SMLT_RS18210	PilN domain-containing protein	0.108763	0.523569
SMLT_RS04930	Slp family lipoprotein	0.108761	0.603668
SMLT_RS15085	TetR/AcrR family transcriptional regulator	0.108652	0.605785
SMLT_RS21215	nucleotidyltransferase domain-containing protein	0.108575	0.415705
SMLT_RS14590	HNH endonuclease	0.108546	0.45061
SMLT_RS21975	GspE/PulE family protein	0.108265	0.654717
SMLT_RS10525	hypothetical protein	0.107944	0.630647
SMLT_RS03555	16S rRNA (cytosine(1402)-N(4))-methyltransferase RsmH	0.107875	0.479949
SMLT_RS03150	MCE family protein	0.107869	0.492451
SMLT_RS00385	EF-hand domain-containing protein	0.107782	0.567065
SMLT_RS20325	hypothetical protein	0.107547	0.687762
SMLT_RS00850	hypothetical protein	0.107279	0.695328
SMLT_RS22325	hypothetical protein	0.10705	0.449996
SMLT_RS03550	division/cell wall cluster transcriptional repressor MraZ	0.106869	0.579257
SMLT_RS13235	molybdenum cofactor biosynthesis protein MoaE	0.106597	0.517717
SMLT_RS02100	hypothetical protein	0.106359	0.603348
SMLT_RS04440	30S ribosomal protein S11	0.106326	0.790956
SMLT_RS01665	ABC transporter permease	0.106311	0.37149
SMLT_RS05080	phage tail protein I	0.106162	0.706279
SMLT_RS20025	DNA alkylation repair protein	0.106128	0.428961
SMLT_RS03835	TerC family protein	0.105973	0.509731
SMLT_RS17895	pilin	0.105955	0.58587
SMLT_RS12355	TonB-dependent receptor	0.105788	0.585701
SMLT_RS02040	outer membrane protein transport protein	0.105029	0.420366
SMLT_RS01805	DUF1428 domain-containing protein	0.104847	0.560591
SMLT_RS13650	type II and III secretion system protein family protein	0.104619	0.490962
SMLT_RS07495	FKBP-type peptidyl-prolyl cis-trans isomerase	0.104468	0.722531
SMLT_RS19070	TonB-dependent receptor	0.104455	0.509614
SMLT_RS15115	metalloregulator ArsR/SmtB family transcription factor	0.104144	0.622302
SMLT_RS17360	TetR/AcrR family transcriptional regulator	0.103975	0.610592
SMLT_RS20070	endonuclease	0.103783	0.388085
SMLT_RS05450	hypothetical protein	0.103753	0.586015
SMLT_RS14465	hypothetical protein	0.103742	0.601836
SMLT_RS17960	DUF805 domain-containing protein	0.103698	0.679511
SMLT_RS09285	hypothetical protein	0.103438	0.683628
SMLT_RS02020	hypothetical protein	0.10335	0.518976
SMLT_RS19995	hypothetical protein	0.103315	0.638175
SMLT_RS12195	LacI family transcriptional regulator	0.103161	0.425904
SMLT_RS15575	heme exporter protein CcmD	0.103	0.909727
SMLT_RS03785	TonB-dependent hemoglobin/transferrin/lactoferrin family receptor	0.102947	0.670413
SMLT_RS06200	DUF2274 domain-containing protein	0.102736	0.498446
SMLT_RS08650	glucokinase	0.102556	0.516283
SMLT_RS12200	phosphoenolpyruvate--protein phosphotransferase	0.102368	0.613861
SMLT_RS03210	valine--tRNA ligase	0.102113	0.603865
SMLT_RS14090	GNAT family N-acetyltransferase	0.101362	0.548482
SMLT_RS11935	hypothetical protein	0.1011	0.541285
SMLT_RS19650	hypothetical protein	0.101084	0.669339
SMLT_RS03100	dTDP-4-dehydrorhamnose reductase	0.10101	0.589439
SMLT_RS03710	methionine adenosyltransferase	0.100874	0.756668
SMLT_RS02810	GAF domain-containing protein	0.100461	0.556255
SMLT_RS11525	cysteine hydrolase	0.100253	0.600844
SMLT_RS15155	glutathione peroxidase	0.100237	0.58179
SMLT_RS00940	tRNA (cytidine(34)-2'-O)-methyltransferase	0.100169	0.444003
SMLT_RS07150	hypothetical protein	0.100159	0.504088
SMLT_RS18460	azurin	0.0997362	0.577641
SMLT_RS02195	amino acid permease	0.0994885	0.658851
SMLT_RS12350	PHB depolymerase family esterase	0.0994605	0.569588
SMLT_RS13990	cation diffusion facilitator family transporter	0.099362	0.473858
SMLT_RS03875	thymidylate synthase	0.0992171	0.602253
SMLT_RS03740	class I SAM-dependent methyltransferase	0.0991738	0.52232
SMLT_RS17445	3'(2')%2C5'-bisphosphate nucleotidase CysQ	0.0991195	0.575024
SMLT_RS17885	sigma-54 dependent transcriptional regulator	0.0989088	0.487741
SMLT_RS13860	CocE/NonD family hydrolase	0.0987133	0.547365
SMLT_RS07330	multidrug efflux transporter outer membrane subunit EmrC	0.0986959	0.775016
SMLT_RS17695	YebC/PmpR family DNA-binding transcriptional regulator	0.098339	0.646459
SMLT_RS10240	DUF4190 domain-containing protein	0.0980517	0.594563
SMLT_RS11180	GGDEF domain-containing phosphodiesterase	0.0979054	0.415784
SMLT_RS05465	DUF2066 domain-containing protein	0.0978508	0.493337
SMLT_RS06605	ribosome maturation factor RimM	0.0978305	0.837571
SMLT_RS00620	indolepyruvate ferredoxin oxidoreductase family protein	0.0972436	0.319764
SMLT_RS14545	hypothetical protein	0.0972116	0.752091
SMLT_RS09310	hypothetical protein	0.097086	0.552858
SMLT_RS02380	hypothetical protein	0.0968707	0.474032
SMLT_RS17990	tRNA (guanosine(46)-N7)-methyltransferase TrmB	0.0966053	0.578383
SMLT_RS16675	RidA family protein	0.0965547	0.687836
SMLT_RS04700	LysR family transcriptional regulator	0.0963705	0.577491
SMLT_RS17605	prolyl oligopeptidase family serine peptidase	0.0963297	0.515621
SMLT_RS21035	DUF6531 domain-containing protein	0.0962043	0.471178
SMLT_RS22190	MlaE family lipid ABC transporter permease subunit	0.0961697	0.698571
SMLT_RS07460	phosphate ABC transporter permease subunit PstC	0.0961176	0.675042
SMLT_RS22845	phage N-6-adenine-methyltransferase	0.09566	0.833686
SMLT_RS16475	C40 family peptidase	0.0955835	0.757617
SMLT_RS12215	carbohydrate porin	0.0952905	0.427632
SMLT_RS00785	hypothetical protein	0.0952832	0.611196
SMLT_RS15640	tRNA-Pro	0.0952754	0.774187
SMLT_RS18860	polysaccharide deacetylase family protein	0.0950924	0.462676
SMLT_RS15400	rhomboid family intramembrane serine protease	0.095038	0.78386
SMLT_RS05160	DUF2946 domain-containing protein	0.095003	0.595214
SMLT_RS13115	AzlC family ABC transporter permease	0.0948949	0.699225
SMLT_RS16120	transcription termination factor NusA	0.0948706	0.769911
SMLT_RS11660	DUF4198 domain-containing protein	0.0948188	0.546755
SMLT_RS00455	tRNA 2-thiocytidine(32) synthetase TtcA	0.0947392	0.61554
SMLT_RS07785	TonB-dependent receptor	0.0946959	0.465166
SMLT_RS06090	SRPBCC family protein	0.0944452	0.671446
SMLT_RS13970	TonB-dependent receptor	0.094398	0.625903
SMLT_RS03385	glycosyl transferase family protein	0.094371	0.500388
SMLT_RS00100	hypothetical protein	0.0940255	0.601625
SMLT_RS11420	hypothetical protein	0.093996	0.808783
SMLT_RS16485	alkaline phosphatase	0.0939669	0.553263
SMLT_RS02325	hypothetical protein	0.0937631	0.543208
SMLT_RS22525	hypothetical protein	0.0935068	0.663704
SMLT_RS17410	glycine cleavage system protein GcvH	0.093352	0.599076
SMLT_RS00320	LacI family DNA-binding transcriptional regulator	0.093286	0.641209
SMLT_RS14065	SOS response-associated peptidase family protein	0.0931223	0.4275
SMLT_RS20015	hypothetical protein	0.0929479	0.536193
SMLT_RS13250	bifunctional molybdenum cofactor biosynthesis protein MoaC/MoaB	0.0928136	0.661602
SMLT_RS11860	IS3-like element ISStma5 family transposase	0.0927806	0.489175
SMLT_RS04995	beta-ketoacyl-ACP synthase II	0.0926794	0.678459
SMLT_RS02870	6-carboxytetrahydropterin synthase QueD	0.0926673	0.654071
SMLT_RS00070	pyridoxine 5'-phosphate synthase	0.092621	0.441802
SMLT_RS08305	peptidoglycan DD-metalloendopeptidase family protein	0.0926182	0.493019
SMLT_RS18390	PilZ domain-containing protein	0.0925412	0.552628
SMLT_RS21955	translocation/assembly module TamB	0.0924617	0.506511
SMLT_RS01925	hypothetical protein	0.0923053	0.566622
SMLT_RS03460	riboflavin synthase	0.0920401	0.752347
SMLT_RS13175	molybdate ABC transporter substrate-binding protein	0.0918888	0.717958
SMLT_RS12300	BLUF domain-containing protein	0.0918806	0.752199
SMLT_RS12375	response regulator transcription factor	0.0918638	0.510543
SMLT_RS15585	heme lyase CcmF/NrfE family subunit	0.0917248	0.718401
SMLT_RS14195	EcsC family protein	0.0916819	0.52465
SMLT_RS15860	tRNA epoxyqueuosine(34) reductase QueG	0.0913357	0.55878
SMLT_RS04670	phosphate regulon transcriptional regulator PhoB	0.0912484	0.397651
SMLT_RS04840	autotransporter domain-containing protein	0.0912286	0.36972
SMLT_RS08760	gamma-glutamyltransferase	0.0910328	0.646536
SMLT_RS14875	DUF2268 domain-containing putative Zn-dependent protease	0.0910162	0.613796
SMLT_RS08735	molecular chaperone HtpG	0.0909976	0.718658
SMLT_RS01100	putative peptide modification system cyclase	0.0908408	0.639747
SMLT_RS18505	bifunctional DedA family/phosphatase PAP2 family protein	0.0905594	0.658318
SMLT_RS20020	hypothetical protein	0.0903708	0.594808
SMLT_RS05940	hypothetical protein	0.0902824	0.59733
SMLT_RS00110	hypothetical protein	0.0901416	0.678727
SMLT_RS05275	PilT/PilU family type 4a pilus ATPase	0.0901186	0.63616
SMLT_RS18300	guanylate kinase	0.0898954	0.519898
SMLT_RS13780	amidohydrolase family protein	0.0898353	0.61204
SMLT_RS04750	trigger factor	0.0898056	0.756028
SMLT_RS01740	IS110-like element ISStma6 family transposase	0.0897067	0.574138
SMLT_RS04980	ACP S-malonyltransferase	0.089507	0.750954
SMLT_RS13480	autotransporter outer membrane beta-barrel domain-containing protein	0.0894952	0.689251
SMLT_RS23665	hypothetical protein	0.0894869	0.653779
SMLT_RS06295	carboxymuconolactone decarboxylase family protein	0.0894	0.780353
SMLT_RS08410	hypothetical protein	0.0889785	0.659046
SMLT_RS07080	GFA family protein	0.0887956	0.680361
SMLT_RS16720	YkgJ family cysteine cluster protein	0.0887153	0.772467
SMLT_RS14085	methyl-accepting chemotaxis protein	0.0885332	0.580852
SMLT_RS16905	ribonuclease III	0.0881225	0.724275
SMLT_RS00480	FAD-dependent oxidoreductase	0.0876795	0.602944
SMLT_RS05925	hypothetical protein	0.0870992	0.686903
SMLT_RS10020	3-hydroxybutyrate dehydrogenase	0.0869061	0.452268
SMLT_RS17405	hypothetical protein	0.0868856	0.656547
SMLT_RS03630	M23 family metallopeptidase	0.0866161	0.822703
SMLT_RS15820	acetoacetyl-CoA reductase	0.0864093	0.512891
SMLT_RS19075	biopolymer transporter ExbD	0.0862555	0.760674
SMLT_RS15660	poly-beta-1%2C6-N-acetyl-D-glucosamine N-deacetylase PgaB	0.086098	0.518263
SMLT_RS17340	monofunctional biosynthetic peptidoglycan transglycosylase	0.0860756	0.639619
SMLT_RS18465	HAD-IA family hydrolase	0.0858226	0.566124
SMLT_RS20255	phosphoribosylamine--glycine ligase	0.0858035	0.681877
SMLT_RS02150	tRNA (adenosine(37)-N6)-threonylcarbamoyltransferase complex transferase subunit TsaD	0.0855245	0.617861
SMLT_RS12905	hypothetical protein	0.0854086	0.482034
SMLT_RS05360	hypothetical protein	0.0852885	0.655318
SMLT_RS19970	glutathione S-transferase	0.0851663	0.636946
SMLT_RS20345	NADP-dependent isocitrate dehydrogenase	0.0850466	0.742109
SMLT_RS06940	MFS transporter	0.0849154	0.443764
SMLT_RS11870	ATP-binding protein	0.0847944	0.749057
SMLT_RS20790	P-II family nitrogen regulator	0.0847868	0.726833
SMLT_RS04400	30S ribosomal protein S8	0.0846798	0.799215
SMLT_RS12075	hypothetical protein	0.0845584	0.847498
SMLT_RS23100	hypothetical protein	0.0842885	0.693572
SMLT_RS08585	3-methyl-2-oxobutanoate hydroxymethyltransferase	0.0841476	0.517051
SMLT_RS21750	DNA polymerase I	0.0839899	0.577149
SMLT_RS21475	RtcB family protein	0.0839667	0.705541
SMLT_RS20985	TPM domain-containing protein	0.0837274	0.609184
SMLT_RS11895	TM0106 family RecB-like putative nuclease	0.0837208	0.556991
SMLT_RS19390	ATP-dependent protease subunit HslV	0.0836487	0.803023
SMLT_RS21425	epimerase	0.0832709	0.81808
SMLT_RS16985	HAMP domain-containing histidine kinase	0.0832579	0.471677
SMLT_RS13035	IS110-like element ISStma6 family transposase	0.0831439	0.576
SMLT_RS06840	MFS transporter	0.0831277	0.673848
SMLT_RS08870	endonuclease/exonuclease/phosphatase family protein	0.083076	0.590673
SMLT_RS16505	polyprenyl synthetase family protein	0.0829631	0.646041
SMLT_RS20185	acetyl-CoA carboxylase biotin carboxyl carrier protein	0.082858	0.760327
SMLT_RS19245	lipoyl synthase	0.0827344	0.385309
SMLT_RS16435	rhomboid family intramembrane serine protease	0.0827257	0.644658
SMLT_RS17370	acyl-CoA dehydrogenase	0.0824707	0.750768
SMLT_RS02290	hypothetical protein	0.0823835	0.706317
SMLT_RS05240	MFS transporter	0.0820809	0.679029
SMLT_RS19205	response regulator	0.0820025	0.648386
SMLT_RS01000	ubiquinone biosynthesis regulatory protein kinase UbiB	0.0818451	0.674565
SMLT_RS21365	ABC transporter permease	0.0816657	0.755822
SMLT_RS19880	methionyl-tRNA formyltransferase	0.0816559	0.775894
SMLT_RS16590	LPS assembly lipoprotein LptE	0.0812587	0.666571
SMLT_RS14165	8-oxo-dGTP diphosphatase	0.0811829	0.565226
SMLT_RS04200	autotransporter outer membrane beta-barrel domain-containing protein	0.0810326	0.435276
SMLT_RS11170	EAL domain-containing protein	0.0809077	0.484066
SMLT_RS14925	zinc-dependent alcohol dehydrogenase family protein	0.0808698	0.596804
SMLT_RS18870	DUF924 family protein	0.0807902	0.466912
SMLT_RS11345	hypothetical protein	0.080354	0.749643
SMLT_RS01635	tryptophan--tRNA ligase	0.0800871	0.401957
SMLT_RS08290	5'/3'-nucleotidase SurE	0.0800037	0.579326
SMLT_RS15725	hypothetical protein	0.0798002	0.63935
SMLT_RS02970	hypothetical protein	0.0796108	0.510624
SMLT_RS13790	hypothetical protein	0.0793739	0.56284
SMLT_RS13210	nitrate reductase subunit beta	0.0793533	0.78616
SMLT_RS19755	TonB-dependent receptor	0.0792148	0.61477
SMLT_RS03505	type 1 fimbrial protein	0.0791848	0.700963
SMLT_RS15195	class II fumarate hydratase	0.0791744	0.594
SMLT_RS10495	carbohydrate kinase	0.0789866	0.770857
SMLT_RS21720	hypothetical protein	0.0788735	0.762996
SMLT_RS10685	DUF1176 domain-containing protein	0.0787447	0.807493
SMLT_RS21850	lipid-A-disaccharide synthase N-terminal domain-containing protein	0.0784235	0.683208
SMLT_RS00660	1-acyl-sn-glycerol-3-phosphate acyltransferase	0.0783954	0.559683
SMLT_RS07660	hypothetical protein	0.0782116	0.703194
SMLT_RS00015	DNA replication/repair protein RecF	0.0782106	0.638344
SMLT_RS01465	phage tail protein	0.0781843	0.752275
SMLT_RS20030	MarR family transcriptional regulator	0.0781234	0.792905
SMLT_RS15005	CbrC family protein	0.0780246	0.55506
SMLT_RS18470	acetylornithine transaminase	0.0778421	0.580881
SMLT_RS01510	tail protein X	0.0777619	0.803708
SMLT_RS12085	hypothetical protein	0.077707	0.801296
SMLT_RS16995	glycosyltransferase family 39 protein	0.0775006	0.580629
SMLT_RS06935	HlyD family secretion protein	0.0773526	0.660135
SMLT_RS11245	translation initiation factor IF-1	0.077162	0.824855
SMLT_RS11980	Ohr family peroxiredoxin	0.0771588	0.711061
SMLT_RS04535	cell wall hydrolase	0.0770237	0.874086
SMLT_RS11370	class I SAM-dependent methyltransferase	0.0768051	0.840578
SMLT_RS10520	methylthioribulose 1-phosphate dehydratase	0.0767331	0.61865
SMLT_RS13220	NarK family nitrate/nitrite MFS transporter	0.0766157	0.768761
SMLT_RS12810	2%2C5-didehydrogluconate reductase DkgB	0.0765693	0.665784
SMLT_RS19450	methionine ABC transporter ATP-binding protein	0.0762929	0.689979
SMLT_RS14100	antibiotic biosynthesis monooxygenase	0.0761631	0.711622
SMLT_RS02420	hypothetical protein	0.0761597	0.728712
SMLT_RS12530	transporter	0.0760532	0.695834
SMLT_RS05715	MFS transporter	0.0759784	0.691341
SMLT_RS20890	hypothetical protein	0.0758949	0.767968
SMLT_RS19180	pteridine reductase	0.0758685	0.731345
SMLT_RS03705	acyl-CoA thioesterase	0.0758112	0.563925
SMLT_RS00750	TonB family protein	0.0757614	0.537442
SMLT_RS16755	DksA/TraR family C4-type zinc finger protein	0.0757503	0.773824
SMLT_RS18500	serine/threonine-protein kinase	0.0753714	0.716007
SMLT_RS04585	L-threonine 3-dehydrogenase	0.0753498	0.719514
SMLT_RS16855	hypoxanthine-guanine phosphoribosyltransferase	0.0752946	0.591904
SMLT_RS22770	hypothetical protein	0.0752372	0.531349
SMLT_RS13590	MgtC/SapB family protein	0.075218	0.575369
SMLT_RS05535	DUF2271 domain-containing protein	0.0752018	0.766042
SMLT_RS01680	HEAT repeat domain-containing protein	0.075129	0.528292
SMLT_RS04210	hybrid sensor histidine kinase/response regulator	0.0750474	0.637818
SMLT_RS21040	Gfo/Idh/MocA family oxidoreductase	0.0749206	0.737864
SMLT_RS20410	DUF2752 domain-containing protein	0.0749001	0.783006
SMLT_RS19640	MetQ/NlpA family ABC transporter substrate-binding protein	0.0746395	0.626575
SMLT_RS04250	tRNA-Thr	0.0745807	0.807479
SMLT_RS03490	type 1 fimbrial protein	0.0744373	0.797361
SMLT_RS18600	HDOD domain-containing protein	0.0744347	0.644014
SMLT_RS00025	CPBP family intramembrane metalloprotease	0.0742471	0.657429
SMLT_RS10115	LLM class flavin-dependent oxidoreductase	0.0734543	0.793256
SMLT_RS11390	DUF1365 domain-containing protein	0.0733845	0.880419
SMLT_RS02160	dihydroneopterin aldolase	0.0732828	0.754286
SMLT_RS20440	DUF4126 domain-containing protein	0.0731808	0.630034
SMLT_RS02230	serine hydrolase	0.0728247	0.679529
SMLT_RS16350	DUF853 family protein	0.0726647	0.434948
SMLT_RS20680	VOC family protein	0.0724936	0.763232
SMLT_RS17565	DNA helicase RecQ	0.0723844	0.6949
SMLT_RS16355	transcription elongation factor GreB	0.0723523	0.56735
SMLT_RS05720	cyclomaltodextrin glucanotransferase	0.0721856	0.675223
SMLT_RS05300	YitT family protein	0.0720364	0.870789
SMLT_RS09595	outer membrane protein assembly factor BamE	0.0719108	0.655427
SMLT_RS10735	two-component system response regulator	0.0718254	0.826071
SMLT_RS18120	S1/P1 nuclease	0.0716194	0.781274
SMLT_RS01470	phage tail protein I	0.0714907	0.85783
SMLT_RS01945	hypothetical protein	0.0713306	0.727829
SMLT_RS08725	signal recognition particle-docking protein FtsY	0.0711913	0.641459
SMLT_RS04825	DNA polymerase III subunit epsilon	0.0711493	0.555816
SMLT_RS05380	ribosome-associated translation inhibitor RaiA	0.071021	0.796356
SMLT_RS12235	beta-lactamase family protein	0.0709711	0.826712
SMLT_RS19285	rod shape-determining protein RodA	0.0709542	0.888605
SMLT_RS14095	DUF5694 domain-containing protein	0.0707412	0.53058
SMLT_RS16085	glycoside hydrolase family 18 protein	0.0702623	0.785644
SMLT_RS20805	DUF4279 domain-containing protein	0.0694567	0.608178
SMLT_RS00400	thymidine kinase	0.0692861	0.658756
SMLT_RS12220	aromatic alcohol reductase	0.069228	0.584231
SMLT_RS15190	hypothetical protein	0.0688043	0.694663
SMLT_RS03300	type II secretion system protein J	0.0686237	0.754589
SMLT_RS22280	rhomboid family intramembrane serine protease	0.0685363	0.783116
SMLT_RS16535	ribonuclease G	0.068503	0.588758
SMLT_RS14495	IS3-like element ISStma14 family transposase	0.0684946	0.679211
SMLT_RS15810	protease HtpX	0.068286	0.81301
SMLT_RS20150	D-alanyl-D-alanine carboxypeptidase	0.0682071	0.696826
SMLT_RS12700	low temperature requirement protein A	0.068115	0.623446
SMLT_RS18435	DUF192 domain-containing protein	0.0680711	0.748018
SMLT_RS17525	penicillin-binding protein 1B	0.0679491	0.650031
SMLT_RS02130	DNA primase	0.0674162	0.711571
SMLT_RS08330	ATP-dependent zinc metalloprotease FtsH	0.0672069	0.639291
SMLT_RS01810	DPP IV N-terminal domain-containing protein	0.0670853	0.619162
SMLT_RS16495	tRNA lysidine(34) synthetase TilS	0.0670631	0.621429
SMLT_RS05235	alpha/beta hydrolase	0.066999	0.730615
SMLT_RS22225	DNA recombination protein RmuC	0.0668152	0.665013
SMLT_RS12610	efflux RND transporter periplasmic adaptor subunit	0.0667952	0.621604
SMLT_RS13760	amidohydrolase family protein	0.0667575	0.628686
SMLT_RS00175	cyclin-dependent kinase inhibitor 3 family protein	0.0665468	0.679061
SMLT_RS01580	hypothetical protein	0.0664981	0.769911
SMLT_RS17225	dodecin family protein	0.0664816	0.837798
SMLT_RS10540	amino acid permease	0.0662942	0.746092
SMLT_RS07160	ribonuclease HII	0.0661595	0.729484
SMLT_RS03275	type II secretion system ATPase GspE	0.0661222	0.730543
SMLT_RS18410	TIGR02449 family protein	0.0660767	0.850525
SMLT_RS13190	NarK/NasA family nitrate transporter	0.0660598	0.735239
SMLT_RS02505	EAL domain-containing protein	0.0659746	0.634437
SMLT_RS08145	tRNA-Leu	0.0655866	0.835929
SMLT_RS15875	formylglycine-generating enzyme family protein	0.0652716	0.641112
SMLT_RS18325	formate dehydrogenase accessory protein FdhE	0.0650765	0.826136
SMLT_RS12260	arsenic transporter	0.0648597	0.594636
SMLT_RS06675	ShlB/FhaC/HecB family hemolysin secretion/activation protein	0.0646787	0.566648
SMLT_RS02300	hypothetical protein	0.0646265	0.786493
SMLT_RS06590	nitronate monooxygenase	0.064586	0.798036
SMLT_RS14435	UvrD-helicase domain-containing protein	0.0641741	0.487087
SMLT_RS07370	tRNA-Leu	0.0639046	0.887849
SMLT_RS03540	DM13 domain-containing protein	0.0638019	0.648472
SMLT_RS17880	ATP-binding protein	0.0636975	0.569878
SMLT_RS10610	hydroxymethylglutaryl-CoA lyase	0.0636954	0.599057
SMLT_RS01715	efflux RND transporter periplasmic adaptor subunit	0.0634316	0.598788
SMLT_RS14525	relaxase domain-containing protein	0.0632255	0.729778
SMLT_RS12240	TonB-dependent receptor	0.063121	0.677987
SMLT_RS14900	hypothetical protein	0.0631193	0.713372
SMLT_RS23405	DUF5668 domain-containing protein	0.0631124	0.695437
SMLT_RS00995	SCP2 sterol-binding domain-containing protein	0.0629538	0.749667
SMLT_RS19535	sigma-54 dependent transcriptional regulator	0.0624298	0.550713
SMLT_RS17590	zf-TFIIB domain-containing protein	0.0621068	0.827136
SMLT_RS15590	DsbE family thiol:disulfide interchange protein	0.0617289	0.69597
SMLT_RS15250	replicative DNA helicase	0.0616415	0.617633
SMLT_RS02945	ABC transporter ATP-binding protein	0.0615849	0.799201
SMLT_RS09745	pseudouridine synthase	0.0614114	0.712423
SMLT_RS22480	signal recognition particle sRNA small type	0.0613834	0.836981
SMLT_RS15460	Rne/Rng family ribonuclease	0.061317	0.68741
SMLT_RS01195	LysR family transcriptional regulator	0.0612834	0.698254
SMLT_RS21755	DUF2782 domain-containing protein	0.0611279	0.762035
SMLT_RS01340	hypothetical protein	0.0609645	0.701583
SMLT_RS20220	phosphatidate cytidylyltransferase	0.0609304	0.743558
SMLT_RS10940	bifunctional diguanylate cyclase/phosphodiesterase	0.0609083	0.678045
SMLT_RS10755	choline dehydrogenase	0.0608835	0.798266
SMLT_RS02360	McrC family protein	0.0607085	0.692119
SMLT_RS21275	ATP-dependent DNA helicase DinG	0.0606799	0.79093
SMLT_RS11785	FTR1 family protein	0.0605891	0.6764
SMLT_RS16550	energy transducer TonB	0.0604356	0.824842
SMLT_RS18160	dicarboxylate/amino acid:cation symporter	0.0601632	0.702859
SMLT_RS20610	hypothetical protein	0.0599639	0.776348
SMLT_RS15850	tRNA (adenosine(37)-N6)-threonylcarbamoyltransferase complex ATPase subunit type 1 TsaE	0.0599115	0.747295
SMLT_RS02995	GtrA family protein	0.059775	0.731179
SMLT_RS03085	dTDP-glucose 4%2C6-dehydratase	0.0594696	0.8454
SMLT_RS15210	GNAT family N-acetyltransferase	0.0592941	0.625187
SMLT_RS02600	hypothetical protein	0.0592874	0.877535
SMLT_RS11205	high frequency lysogenization protein HflD	0.0590916	0.67468
SMLT_RS05280	aldo/keto reductase	0.0590034	0.717431
SMLT_RS03015	SDR family oxidoreductase	0.0587537	0.673726
SMLT_RS09870	lipopolysaccharide assembly protein LapB	0.0585854	0.840181
SMLT_RS20850	carbon-nitrogen hydrolase family protein	0.0585657	0.772089
SMLT_RS17845	peptidoglycan editing factor PgeF	0.0585287	0.832052
SMLT_RS13300	helix-turn-helix transcriptional regulator	0.0583563	0.80671
SMLT_RS17660	protein TolR	0.0583208	0.739709
SMLT_RS20040	response regulator transcription factor	0.0581242	0.800133
SMLT_RS21285	shikimate dehydrogenase	0.0577641	0.737193
SMLT_RS07210	ribosome recycling factor	0.0576213	0.766425
SMLT_RS15015	asparagine--tRNA ligase	0.0568892	0.639213
SMLT_RS20035	HAMP domain-containing histidine kinase	0.0568753	0.766014
SMLT_RS14180	phosphoenolpyruvate synthase	0.0566826	0.789702
SMLT_RS09320	hypothetical protein	0.056658	0.842142
SMLT_RS02665	IS481-like element ISStma1 family transposase	0.056568	0.620452
SMLT_RS08880	hypothetical protein	0.0563219	0.85768
SMLT_RS07930	CDP-diacylglycerol--glycerol-3-phosphate 3-phosphatidyltransferase	0.05631	0.70608
SMLT_RS14460	hypothetical protein	0.056217	0.713856
SMLT_RS03960	DUF6348 family protein	0.0561753	0.728104
SMLT_RS07700	WYL domain-containing protein	0.0559355	0.809249
SMLT_RS05140	hypothetical protein	0.0559154	0.863981
SMLT_RS00795	protein-export chaperone SecB	0.0557963	0.775891
SMLT_RS02390	YncE family protein	0.0556979	0.840391
SMLT_RS22610	alpha/beta fold hydrolase	0.0556435	0.699424
SMLT_RS21360	transposase	0.0553964	0.742269
SMLT_RS20495	quaternary ammonium compound efflux SMR transporter SugE	0.0553167	0.774369
SMLT_RS03035	glycosyltransferase family 2 protein	0.054952	0.733468
SMLT_RS02095	SURF1 family protein	0.0545565	0.794245
SMLT_RS20565	phosphoribosylaminoimidazolesuccinocarboxamide synthase	0.0542203	0.709844
SMLT_RS15750	dihydroorotase	0.05422	0.624114
SMLT_RS16310	aspartate-semialdehyde dehydrogenase	0.0540941	0.74879
SMLT_RS04940	DUF58 domain-containing protein	0.0540812	0.863509
SMLT_RS16035	integration host factor subunit alpha	0.0539657	0.81432
SMLT_RS17060	hypothetical protein	0.0536796	0.853228
SMLT_RS07275	2%2C3%2C4%2C5-tetrahydropyridine-2%2C6-dicarboxylate N-succinyltransferase	0.0534436	0.73092
SMLT_RS00920	transporter substrate-binding domain-containing protein	0.0534334	0.734911
SMLT_RS17755	Kef family K(+) transporter	0.0533742	0.612334
SMLT_RS09730	EAL domain-containing protein	0.053284	0.62985
SMLT_RS06050	DUF819 family protein	0.053274	0.732064
SMLT_RS08300	DedA family protein	0.0532221	0.698091
SMLT_RS02910	PilT/PilU family type 4a pilus ATPase	0.0529874	0.72283
SMLT_RS20525	anthranilate phosphoribosyltransferase	0.0529281	0.863848
SMLT_RS19580	F0F1 ATP synthase subunit delta	0.0529213	0.882854
SMLT_RS16840	FAD-dependent monooxygenase	0.052895	0.793639
SMLT_RS07335	multidrug efflux MFS transporter periplasmic adaptor subunit EmrA	0.0527338	0.887522
SMLT_RS17780	ATP-dependent chaperone ClpB	0.0524868	0.778732
SMLT_RS03105	hypothetical protein	0.0523227	0.741214
SMLT_RS19780	hypothetical protein	0.0522916	0.814045
SMLT_RS08935	DUF6127 family protein	0.0522766	0.850476
SMLT_RS20140	GIY-YIG nuclease family protein	0.0520251	0.859877
SMLT_RS14980	hypothetical protein	0.0511798	0.685632
SMLT_RS05885	putative DNA-binding domain-containing protein	0.0510576	0.830846
SMLT_RS14635	hypothetical protein	0.0510015	0.714011
SMLT_RS19585	F0F1 ATP synthase subunit B	0.0509602	0.809648
SMLT_RS15675	glutamate-5-semialdehyde dehydrogenase	0.050862	0.730207
SMLT_RS06905	two-component system sensor histidine kinase CreC	0.0508228	0.776332
SMLT_RS16030	MerR family transcriptional regulator	0.0506296	0.801235
SMLT_RS07920	hypothetical protein	0.050099	0.723649
SMLT_RS02855	winged helix-turn-helix domain-containing protein	0.0500706	0.878833
SMLT_RS07750	hypothetical protein	0.050057	0.816711
SMLT_RS04315	elongation factor G	0.0500172	0.887387
SMLT_RS22725	transcriptional regulator CopL	0.0497659	0.858967
SMLT_RS07410	ATP-binding protein	0.049656	0.714105
SMLT_RS16935	RNA polymerase sigma factor RpoE	0.0496047	0.898685
SMLT_RS19185	2-amino-4-hydroxy-6-hydroxymethyldihydropteridine diphosphokinase	0.0493807	0.787252
SMLT_RS11230	APH(6) family putative aminoglycoside O-phosphotransferase	0.0493447	0.624478
SMLT_RS04025	prolyl aminopeptidase	0.0491955	0.655109
SMLT_RS02840	response regulator transcription factor	0.048891	0.765652
SMLT_RS20685	YafY family transcriptional regulator	0.0487298	0.839543
SMLT_RS07790	nucleotide 5'-monophosphate nucleosidase PpnN	0.048724	0.852828
SMLT_RS01165	ribonucleotide-diphosphate reductase subunit beta	0.0485583	0.800112
SMLT_RS17595	CPBP family glutamic-type intramembrane protease	0.048502	0.800962
SMLT_RS20720	hypothetical protein	0.0484896	0.859519
SMLT_RS07400	efflux RND transporter periplasmic adaptor subunit	0.0484715	0.749475
SMLT_RS11565	ISL3-like element ISStma11 family transposase	0.0484606	0.809716
SMLT_RS09680	RNA polymerase sigma factor	0.0484143	0.839679
SMLT_RS08050	DUF4124 domain-containing protein	0.0481225	0.716148
SMLT_RS18115	outer membrane beta-barrel protein	0.0480886	0.805901
SMLT_RS02850	ATP-binding protein	0.0480071	0.877922
SMLT_RS10065	oleate hydratase	0.0479539	0.687332
SMLT_RS04725	tRNA-His	0.0477186	0.868711
SMLT_RS02650	Na+/H+ antiporter	0.0477156	0.768066
SMLT_RS07665	rRNA maturation RNase YbeY	0.0475052	0.767147
SMLT_RS17765	response regulator transcription factor	0.0474308	0.817564
SMLT_RS07020	GGDEF domain-containing protein	0.047288	0.779294
SMLT_RS15730	cysteine--tRNA ligase	0.0471625	0.78677
SMLT_RS03090	glucose-1-phosphate thymidylyltransferase RfbA	0.0468415	0.830725
SMLT_RS16945	pirin family protein	0.0467417	0.738647
SMLT_RS14965	pyridoxal phosphate-dependent aminotransferase	0.0466427	0.694791
SMLT_RS03565	cell division protein	0.0466221	0.778671
SMLT_RS10715	helix-turn-helix transcriptional regulator	0.0466075	0.841003
SMLT_RS17160	2-methylaconitate cis-trans isomerase PrpF	0.0465834	0.773947
SMLT_RS01160	ribonucleoside-diphosphate reductase subunit alpha	0.0465508	0.768769
SMLT_RS14175	kinase/pyrophosphorylase	0.0464915	0.723038
SMLT_RS15520	SMC-Scp complex subunit ScpB	0.0464148	0.88071
SMLT_RS12735	DUF4034 domain-containing protein	0.0463861	0.762831
SMLT_RS07735	DUF3301 domain-containing protein	0.0463589	0.826027
SMLT_RS21765	hypothetical protein	0.0461247	0.753608
SMLT_RS20505	cAMP-activated global transcriptional regulator CRP	0.0458569	0.806875
SMLT_RS17235	3-dehydroquinate synthase	0.0458534	0.769535
SMLT_RS07765	carboxymuconolactone decarboxylase family protein	0.0458429	0.797114
SMLT_RS15630	cytochrome d ubiquinol oxidase subunit II	0.0456187	0.733469
SMLT_RS19690	DUF2628 domain-containing protein	0.0455665	0.886528
SMLT_RS17670	tol-pal system-associated acyl-CoA thioesterase	0.0454205	0.876342
SMLT_RS17665	protein TolQ	0.0447109	0.794803
SMLT_RS01190	NADH:flavin oxidoreductase/NADH oxidase	0.0446589	0.824811
SMLT_RS05085	baseplate J/gp47 family protein	0.044483	0.889151
SMLT_RS03425	hypothetical protein	0.0444588	0.837174
SMLT_RS17065	alpha/beta hydrolase	0.0443747	0.817638
SMLT_RS17490	response regulator	0.0442877	0.773394
SMLT_RS12270	ABC transporter permease	0.044057	0.80786
SMLT_RS06270	hypothetical protein	0.0440455	0.853858
SMLT_RS08185	sulfurtransferase	0.0439382	0.792909
SMLT_RS09895	3-hydroxyacyl-CoA dehydrogenase/enoyl-CoA hydratase family protein	0.0437514	0.884559
SMLT_RS13655	fimbrial protein	0.0437399	0.742601
SMLT_RS15780	elongation factor P	0.0437166	0.74678
SMLT_RS07870	MipA/OmpV family protein	0.0436927	0.902257
SMLT_RS05255	LysR family transcriptional regulator	0.0435718	0.796176
SMLT_RS04925	histidine triad nucleotide-binding protein	0.0434939	0.806727
SMLT_RS15490	hypothetical protein	0.043067	0.754179
SMLT_RS15135	DUF2058 family protein	0.0430414	0.899543
SMLT_RS11320	iron ABC transporter permease	0.042803	0.820547
SMLT_RS07555	aldehyde dehydrogenase	0.0427515	0.808662
SMLT_RS07640	DUF4105 domain-containing protein	0.0424249	0.793707
SMLT_RS04880	autotransporter-associated beta strand repeat-containing protein	0.0423973	0.710379
SMLT_RS04040	N-formylglutamate amidohydrolase	0.0423321	0.764921
SMLT_RS01705	ABC transporter permease	0.0423163	0.763282
SMLT_RS18395	Xaa-Pro dipeptidase	0.0422221	0.776129
SMLT_RS22270	class I SAM-dependent rRNA methyltransferase	0.0420645	0.741336
SMLT_RS20690	NAD-dependent dehydratase	0.0419227	0.878412
SMLT_RS16820	ATP-dependent DNA ligase	0.0418589	0.744584
SMLT_RS17900	pilin	0.0418568	0.881148
SMLT_RS04190	aminoacyl-tRNA hydrolase	0.0418394	0.92125
SMLT_RS08925	lysozyme	0.0417572	0.905584
SMLT_RS17905	type II secretion system F family protein	0.0417163	0.817358
SMLT_RS08540	peroxiredoxin	0.0416541	0.793393
SMLT_RS07680	ABC transporter ATP-binding protein	0.0415055	0.831193
SMLT_RS16790	autotransporter serine protease	0.0413858	0.732741
SMLT_RS04505	malate dehydrogenase	0.0413594	0.852277
SMLT_RS06445	4-hydroxy-3-methylbut-2-enyl diphosphate reductase	0.041315	0.794785
SMLT_RS07420	ribonuclease T	0.041176	0.80707
SMLT_RS07630	NAD-dependent succinate-semialdehyde dehydrogenase	0.0411509	0.680805
SMLT_RS12885	GH92 family glycosyl hydrolase	0.0409802	0.763952
SMLT_RS00010	DNA polymerase III subunit beta	0.0409396	0.756191
SMLT_RS03520	metal-dependent hydrolase	0.040475	0.794162
SMLT_RS17100	adenylosuccinate synthase	0.0404687	0.898191
SMLT_RS14355	NADH:flavin oxidoreductase/NADH oxidase family protein	0.0403789	0.778014
SMLT_RS19100	hemolysin	0.04008	0.781016
SMLT_RS22730	hypothetical protein	0.0397743	0.827669
SMLT_RS17850	23S rRNA pseudouridine(1911/1915/1917) synthase RluD	0.0396759	0.736579
SMLT_RS08110	transcriptional regulator	0.0396733	0.825284
SMLT_RS22410	hypothetical protein	0.039571	0.852522
SMLT_RS17005	phosphoethanolamine transferase	0.0393635	0.801328
SMLT_RS00700	P-II family nitrogen regulator	0.0393489	0.906073
SMLT_RS22275	TerC family protein	0.039036	0.840547
SMLT_RS16235	glycosyltransferase family 4 protein	0.0388786	0.753096
SMLT_RS06300	MFS transporter	0.0383799	0.843278
SMLT_RS18335	selenocysteine-specific translation elongation factor	0.0383785	0.842259
SMLT_RS01670	ATP-binding cassette domain-containing protein	0.0383509	0.739588
SMLT_RS15145	UDP-glucose/GDP-mannose dehydrogenase family protein	0.038136	0.839896
SMLT_RS21310	hypothetical protein	0.0378476	0.881841
SMLT_RS02515	lytic transglycosylase domain-containing protein	0.0376396	0.853145
SMLT_RS07890	MotA/TolQ/ExbB proton channel family protein	0.0376287	0.794048
SMLT_RS21050	NPCBM/NEW2 domain-containing protein	0.037511	0.785388
SMLT_RS09715	protein translocase subunit SecD	0.0374036	0.877348
SMLT_RS03560	cell division protein FtsL	0.0372761	0.861712
SMLT_RS16705	tetratricopeptide repeat protein	0.0372025	0.878494
SMLT_RS01900	sensor histidine kinase KdpD	0.037153	0.823904
SMLT_RS19135	N-acetylglucosamine-6-phosphate deacetylase	0.0371439	0.897241
SMLT_RS18445	rubredoxin	0.0371196	0.849058
SMLT_RS21190	multidrug efflux transporter outer membrane subunit SmeC	0.0370128	0.870833
SMLT_RS04775	tRNA-Val	0.0369512	0.908058
SMLT_RS15105	hypothetical protein	0.0368775	0.757016
SMLT_RS03325	type II secretion system secretin GspD	0.0367148	0.765949
SMLT_RS04975	hypothetical protein	0.0366172	0.887054
SMLT_RS20760	DUF6122 family protein	0.036507	0.908223
SMLT_RS11425	hybrid sensor histidine kinase/response regulator	0.0365018	0.853356
SMLT_RS01755	M17 family metallopeptidase	0.0364619	0.869596
SMLT_RS00725	TonB-dependent receptor	0.0363787	0.844227
SMLT_RS20650	oligopeptide:H+ symporter	0.0362726	0.814853
SMLT_RS04865	nuclear transport factor 2 family protein	0.0362065	0.864164
SMLT_RS21020	hypothetical protein	0.0361548	0.904128
SMLT_RS13505	thioredoxin family protein	0.0360724	0.823783
[truncated: 2,509 more rows]

## Sheet: Sm-Pa-Ca_Sm
Table S1:	Regulated genes of Stenotrophomonas maltophilia K279a after coincubation with Pseudomonas aeruginosa PA01 and Candida albicans SC5314.
Locu-tag	Annotation	log2 fold-change	pvalue
SMLT_RS00250	integrase arm-type DNA-binding domain-containing protein	NA	NA
SMLT_RS22415	AlpA family transcriptional regulator	NA	NA
SMLT_RS00255	hypothetical protein	NA	NA
SMLT_RS00260	ogr/Delta-like zinc finger family protein	NA	NA
SMLT_RS00265	hypothetical protein	NA	NA
SMLT_RS00270	hypothetical protein	NA	NA
SMLT_RS00275	hypothetical protein	NA	NA
SMLT_RS00280	toprim domain-containing protein	NA	NA
SMLT_RS00285	DUF927 domain-containing protein	NA	NA
SMLT_RS00290	hypothetical protein	NA	NA
SMLT_RS00295	phage portal protein	NA	NA
SMLT_RS00300	helix-turn-helix domain-containing protein	NA	NA
SMLT_RS00305	type II toxin-antitoxin system RelE/ParE family toxin	NA	NA
SMLT_RS21910	DcaP family trimeric outer membrane transporter	4.78482	1.37649e-25
SMLT_RS10965	flagellar motor switch protein FliN	4.10188	1.26876e-33
SMLT_RS04545	membrane protein	4.06357	1.50672e-24
SMLT_RS02825	peptide-methionine (S)-S-oxide reductase MsrA	3.91371	1.40734e-24
SMLT_RS17185	methylisocitrate lyase	3.62175	2.75911e-17
SMLT_RS10990	FliI/YscN family ATPase	3.58995	1.64148e-32
SMLT_RS10925	flagellar biosynthesis protein FlhA	3.51214	3.5137e-38
SMLT_RS21915	acetate--CoA ligase	3.45106	1.42395e-33
SMLT_RS04515	propionate--CoA ligase	3.22584	1.94757e-22
SMLT_RS21905	MHS family MFS transporter	3.01262	6.10399e-16
SMLT_RS13985	RidA family protein	3.00124	1.07715e-05
SMLT_RS15995	LysE family translocator	2.98826	3.97882e-19
SMLT_RS13980	energy transducer TonB	2.97358	5.79644e-05
SMLT_RS09755	cold-shock protein	2.90855	4.56288e-19
SMLT_RS22060	tRNA-Ile	2.87057	7.81131e-08
SMLT_RS22035	tRNA-Ile	2.86376	9.49562e-08
SMLT_RS02000	tRNA-Ile	2.847	1.40926e-07
SMLT_RS01975	tRNA-Ile	2.82278	2.54423e-07
SMLT_RS10905	chemotaxis response regulator CheY	2.7661	1.52981e-21
SMLT_RS04245	tRNA-Gly	2.71538	1.09546e-14
SMLT_RS21795	50S ribosomal protein L33	2.6716	5.98923e-06
SMLT_RS04260	tRNA-Trp	2.63559	6.41245e-11
SMLT_RS20945	DUF6436 domain-containing protein	2.61095	1.92773e-11
SMLT_RS21920	response regulator transcription factor	2.58315	2.83132e-15
SMLT_RS17025	siderophore-interacting protein	2.56849	1.43999e-13
SMLT_RS13460	tetratricopeptide repeat protein	2.55749	1.04384e-10
SMLT_RS13775	DUF3806 domain-containing protein	2.5309	3.88287e-16
SMLT_RS10795	bifunctional aconitate hydratase 2/2-methylisocitrate dehydratase	2.51682	1.23189e-10
SMLT_RS15575	heme exporter protein CcmD	2.50226	0.0166418
SMLT_RS04295	DNA-directed RNA polymerase subunit beta	2.46106	1.31264e-08
SMLT_RS08830	hypothetical protein	2.38037	4.12617e-18
SMLT_RS20950	PLP-dependent aminotransferase family protein	2.34545	6.4966e-16
SMLT_RS08075	ATP-binding protein	2.3404	1.96684e-42
SMLT_RS04455	50S ribosomal protein L17	2.33553	1.66363e-06
SMLT_RS17175	Fe/S-dependent 2-methylisocitrate dehydratase AcnD	2.30227	2.85917e-17
SMLT_RS21185	tRNA uridine-5-carboxymethylaminomethyl(34) synthesis enzyme MnmG	2.29934	2.52272e-08
SMLT_RS20940	hypothetical protein	2.2469	0.000277241
SMLT_RS16130	tRNA-Met	2.2135	1.34056e-06
SMLT_RS11000	flagellar motor switch protein FliG	2.2089	1.85217e-19
SMLT_RS03610	cell division protein FtsA	2.06124	3.27352e-09
SMLT_RS00600	TldD/PmbA family protein	2.05382	3.15552e-09
SMLT_RS04990	acyl carrier protein	2.04161	3.73114e-14
SMLT_RS08840	efflux RND transporter periplasmic adaptor subunit	2.01941	2.86149e-17
SMLT_RS19565	F0F1 ATP synthase subunit beta	1.99964	5.52928e-08
SMLT_RS13455	flavin reductase family protein	1.98392	2.35628e-07
SMLT_RS17180	2-methylcitrate synthase	1.98354	5.08382e-15
SMLT_RS20860	hypothetical protein	1.97824	9.61293e-05
SMLT_RS08400	tRNA-Ser	1.96173	4.2491e-06
SMLT_RS11115	flagellar basal-body rod protein FlgG	1.94343	2.40956e-18
SMLT_RS16965	carbon starvation protein A	1.94064	1.75481e-18
SMLT_RS01645	MBL fold metallo-hydrolase	1.91661	2.28055e-25
SMLT_RS05240	MFS transporter	1.8876	2.40848e-17
SMLT_RS19575	F0F1 ATP synthase subunit alpha	1.8764	9.25929e-08
SMLT_RS20670	hypothetical protein	1.87619	2.71975e-13
SMLT_RS03580	phospho-N-acetylmuramoyl-pentapeptide-transferase	1.87007	8.98685e-13
SMLT_RS10980	flagellar hook-length control protein FliK	1.85037	3.05181e-11
SMLT_RS10920	flagellar biosynthesis protein FlhF	1.84008	1.1112e-14
SMLT_RS10975	flagellar basal body-associated FliL family protein	1.82997	3.2428e-11
SMLT_RS08835	SDR family NAD(P)-dependent oxidoreductase	1.82621	2.55954e-11
SMLT_RS19670	sensor histidine kinase	1.80922	9.78156e-20
SMLT_RS12935	transferrin-binding protein-like solute binding protein	1.80838	9.48011e-05
SMLT_RS10955	flagellar type III secretion system pore protein FliP	1.80027	5.45637e-12
SMLT_RS10895	chemotaxis protein CheA	1.78553	1.72521e-12
SMLT_RS04300	DNA-directed RNA polymerase subunit beta'	1.77015	1.51778e-06
SMLT_RS03795	hypothetical protein	1.75364	7.30448e-10
SMLT_RS13855	AraC family transcriptional regulator	1.72865	5.1676e-08
SMLT_RS11105	flagellar basal body P-ring protein FlgI	1.72155	8.73699e-15
SMLT_RS20305	transcription termination factor Rho	1.71145	3.13256e-08
SMLT_RS07675	HlyD family efflux transporter periplasmic adaptor subunit	1.70828	6.92138e-17
SMLT_RS16970	putative selenoprotein	1.70356	1.21807e-06
SMLT_RS03600	D-alanine--D-alanine ligase	1.68734	2.24245e-09
SMLT_RS22785	DUF2934 domain-containing protein	1.68586	0.0646884
SMLT_RS02270	acetyl-CoA hydrolase/transferase family protein	1.66111	3.7546e-18
SMLT_RS11120	flagellar basal body rod protein FlgF	1.65083	3.53213e-12
SMLT_RS11010	flagellar hook-basal body complex protein FliE	1.64807	6.70997e-09
SMLT_RS14040	tRNA-Ala	1.63974	4.59461e-05
SMLT_RS10875	chemotaxis protein CheW	1.63697	1.22974e-12
SMLT_RS20480	30S ribosomal protein S9	1.62504	0.000650547
SMLT_RS14720	NAD(P)H-dependent oxidoreductase	1.62332	5.94384e-11
SMLT_RS00700	P-II family nitrogen regulator	1.62013	1.65496e-05
SMLT_RS07135	class I SAM-dependent methyltransferase	1.61825	4.65301e-09
SMLT_RS11130	flagellar basal body rod modification protein FlgD	1.60346	2.46812e-12
SMLT_RS20190	acetyl-CoA carboxylase biotin carboxylase subunit	1.58633	4.6881e-05
SMLT_RS03790	hypothetical protein	1.57809	0.000453457
SMLT_RS03370	type 1 fimbrial protein	1.57143	2.22869e-05
SMLT_RS09255	hypothetical protein	1.56495	0.0358362
SMLT_RS11125	flagellar hook protein FlgE	1.56376	6.30045e-13
SMLT_RS20520	indole-3-glycerol phosphate synthase TrpC	1.54165	9.04779e-05
SMLT_RS03585	putative lipid II flippase FtsW	1.53526	7.16492e-10
SMLT_RS08145	tRNA-Leu	1.53461	1.57711e-05
SMLT_RS16475	C40 family peptidase	1.5006	1.89704e-05
SMLT_RS08845	multidrug efflux RND transporter permease subunit	1.49106	5.25477e-05
SMLT_RS11075	flagellin	1.48416	5.64226e-14
SMLT_RS11150	flagellar basal body P-ring formation protein FlgA	1.48225	8.06649e-13
SMLT_RS11140	flagellar basal body rod protein FlgB	1.48066	9.94064e-09
SMLT_RS13450	superoxide dismutase	1.46393	0.000101628
SMLT_RS20615	hypothetical protein	1.45992	0.000147535
SMLT_RS10900	protein phosphatase CheZ	1.45601	2.15711e-06
SMLT_RS07680	ABC transporter ATP-binding protein	1.45405	1.87787e-09
SMLT_RS13975	ChaN family lipoprotein	1.44021	0.000348635
SMLT_RS18315	formate dehydrogenase subunit beta	1.4362	1.19761e-07
SMLT_RS20675	2-oxo acid dehydrogenase subunit E2	1.42896	2.08574e-12
SMLT_RS03360	molecular chaperone	1.42047	0.0178271
SMLT_RS17970	tRNA-Gly	1.41436	0.00756147
SMLT_RS20660	pyruvate dehydrogenase (acetyl-transferring) E1 component subunit alpha	1.41327	2.62445e-06
SMLT_RS04540	NADPH-dependent 2%2C4-dienoyl-CoA reductase	1.41218	2.05157e-11
SMLT_RS07525	DUF3325 domain-containing protein	1.40994	4.30979e-06
SMLT_RS08295	protein-L-isoaspartate(D-aspartate) O-methyltransferase	1.4087	5.32786e-08
SMLT_RS10950	flagellar biosynthetic protein FliQ	1.40368	5.752e-05
SMLT_RS12940	TonB-dependent receptor	1.36843	0.00010096
SMLT_RS07985	tRNA-Gly	1.36407	0.000252923
SMLT_RS10960	flagellar biosynthetic protein FliO	1.36298	0.00101581
SMLT_RS00585	DUF4159 domain-containing protein	1.34574	0.000245246
SMLT_RS21005	TIGR00366 family protein	1.34439	4.77472e-09
SMLT_RS06065	septum site-determining protein MinD	1.34036	3.62395e-17
SMLT_RS08685	succinate dehydrogenase iron-sulfur subunit	1.33902	2.42801e-11
SMLT_RS04520	hypothetical protein	1.3378	6.83223e-05
SMLT_RS09275	hypothetical protein	1.33275	0.0235759
SMLT_RS03365	fimbrial biogenesis outer membrane usher protein	1.32851	0.0169473
SMLT_RS10970	flagellar motor switch protein FliM	1.31821	9.91308e-08
SMLT_RS20665	alpha-ketoacid dehydrogenase subunit beta	1.31745	6.76465e-08
SMLT_RS10910	RNA polymerase sigma factor FliA	1.31403	3.25827e-08
SMLT_RS16175	NADH-quinone oxidoreductase subunit NuoG	1.30869	1.11377e-06
SMLT_RS15765	phosphoglycolate phosphatase	1.29244	0.00221137
SMLT_RS03575	UDP-N-acetylmuramoyl-tripeptide--D-alanyl-D-alanine ligase	1.28971	4.0993e-08
SMLT_RS15340	fumarate hydratase	1.28889	0.000447607
SMLT_RS16095	polyribonucleotide nucleotidyltransferase	1.28851	8.81784e-06
SMLT_RS01165	ribonucleotide-diphosphate reductase subunit beta	1.28712	4.70842e-09
SMLT_RS02220	transglutaminase-like domain-containing protein	1.27256	4.28126e-05
SMLT_RS16160	NADH-quinone oxidoreductase subunit J	1.27076	3.83299e-08
SMLT_RS16180	NADH-quinone oxidoreductase subunit NuoF	1.26347	9.85044e-07
SMLT_RS20625	4-hydroxyphenylpyruvate dioxygenase	1.26057	2.21141e-10
SMLT_RS03605	cell division protein FtsQ/DivIB	1.25508	0.000126196
SMLT_RS07685	ABC transporter permease	1.24018	2.64139e-06
SMLT_RS11110	flagellar basal body L-ring protein FlgH	1.2335	1.22613e-08
SMLT_RS20100	arylamine N-acetyltransferase	1.22353	1.12105e-05
SMLT_RS04600	bifunctional tetrahydrofolate synthase/dihydrofolate synthase	1.21595	5.06762e-06
SMLT_RS21975	GspE/PulE family protein	1.21486	1.85926e-05
SMLT_RS04715	tRNA-Pro	1.21373	0.000106239
SMLT_RS00735	nitrogen regulation protein NR(I)	1.21033	4.28076e-05
SMLT_RS02225	TonB-dependent receptor	1.20434	6.32066e-08
SMLT_RS02390	YncE family protein	1.20179	0.000128708
SMLT_RS04275	50S ribosomal protein L11	1.19891	0.00577314
SMLT_RS03785	TonB-dependent hemoglobin/transferrin/lactoferrin family receptor	1.19756	1.29111e-05
SMLT_RS07715	cytochrome bc complex cytochrome b subunit	1.19502	1.04221e-07
SMLT_RS10860	chemotaxis protein CheA	1.19485	1.26139e-11
SMLT_RS02820	PLP-dependent aminotransferase family protein	1.18329	4.66105e-11
SMLT_RS06060	cell division topological specificity factor MinE	1.18034	3.15534e-07
SMLT_RS02085	cytochrome c oxidase subunit 3	1.16895	0.000107787
SMLT_RS20620	homogentisate 1%2C2-dioxygenase	1.16891	3.00281e-05
SMLT_RS02215	SH3 domain-containing protein	1.15789	6.98946e-07
SMLT_RS01235	CoA-acylating methylmalonate-semialdehyde dehydrogenase	1.1554	7.4985e-07
SMLT_RS10200	DoxX family protein	1.1546	0.000964027
SMLT_RS09405	hypothetical protein	1.15222	0.0033861
SMLT_RS04320	elongation factor Tu	1.14592	0.000359159
SMLT_RS00325	immunity 26 domain-containing protein	1.14186	0.000282181
SMLT_RS02090	twin transmembrane helix small protein	1.13804	0.00284426
SMLT_RS13465	acyl-CoA desaturase	1.13799	0.000635271
SMLT_RS11095	flagellar hook-associated protein FlgK	1.1372	1.26297e-13
SMLT_RS21870	ParB/RepB/Spo0J family partition protein	1.13445	1.2018e-08
SMLT_RS01155	cell division protein ZapE	1.1248	1.0999e-06
SMLT_RS11005	flagellar M-ring protein FliF	1.12476	5.08682e-08
SMLT_RS21245	MoxR family ATPase	1.12457	0.0223289
SMLT_RS02210	dipeptide epimerase	1.12107	1.9805e-06
SMLT_RS13410	isochorismatase family protein	1.12084	0.0348975
SMLT_RS06080	sensor histidine kinase	1.11299	9.06611e-05
SMLT_RS20345	NADP-dependent isocitrate dehydrogenase	1.1119	0.000169403
SMLT_RS01240	acyl-CoA dehydrogenase family protein	1.11032	0.00107749
SMLT_RS04690	isocitrate dehydrogenase	1.10792	7.70993e-09
SMLT_RS12930	surface lipoprotein assembly modifier	1.10622	0.000718819
SMLT_RS20785	IS481-like element ISStma12 family transposase	1.10533	6.29308e-11
SMLT_RS09600	ferric iron uptake transcriptional regulator	1.1051	9.63088e-15
SMLT_RS19820	RNA polymerase sigma factor RpoD	1.10303	0.00104012
SMLT_RS08000	hypothetical protein	1.09854	0.000757574
SMLT_RS04195	redox-regulated ATPase YchF	1.09665	0.0813323
SMLT_RS10930	flagellar biosynthesis protein FlhB	1.09575	4.20723e-09
SMLT_RS11055	PilZ domain-containing protein	1.0929	2.58535e-05
SMLT_RS03560	cell division protein FtsL	1.08891	5.82443e-05
SMLT_RS04255	elongation factor Tu	1.08872	0.00128724
SMLT_RS11135	flagellar basal body rod protein FlgC	1.08644	0.000629778
SMLT_RS09285	hypothetical protein	1.08363	0.000183337
SMLT_RS08795	phytase	1.07983	1.811e-07
SMLT_RS15225	dihydrolipoyl dehydrogenase	1.0794	1.8029e-10
SMLT_RS22400	RNase P RNA component class A	1.0727	4.0328e-06
SMLT_RS15760	phytoene synthase	1.07176	0.00226693
SMLT_RS19640	MetQ/NlpA family ABC transporter substrate-binding protein	1.06694	1.11759e-08
SMLT_RS18200	pilus assembly protein PilP	1.06445	2.80972e-09
SMLT_RS10670	carbamoyl-phosphate synthase large subunit	1.05973	0.000119893
SMLT_RS16320	chorismate synthase	1.0555	1.23819e-06
SMLT_RS10985	flagellar export protein FliJ	1.05514	0.00224578
SMLT_RS15140	SlyX family protein	1.04668	0.00241623
SMLT_RS16660	methionine--tRNA ligase	1.04067	5.79768e-06
SMLT_RS20930	ubiquinol oxidase subunit II	1.03955	0.0013563
SMLT_RS13780	amidohydrolase family protein	1.03933	7.90443e-06
SMLT_RS16400	TonB-dependent receptor	1.0305	9.2007e-06
SMLT_RS04730	tRNA-Lys	1.02781	0.0249709
SMLT_RS18700	efflux RND transporter permease subunit	1.02516	4.50073e-05
SMLT_RS03570	UDP-N-acetylmuramoyl-L-alanyl-D-glutamate--2%2C6-diaminopimelate ligase	1.02501	1.74688e-06
SMLT_RS16190	NADH-quinone oxidoreductase subunit D	1.02154	8.85083e-06
SMLT_RS07350	tRNA-Leu	1.01458	0.0436334
SMLT_RS11310	ATP-binding protein	1.01432	0.0014027
SMLT_RS16150	NADH-quinone oxidoreductase subunit L	1.01206	9.13955e-05
SMLT_RS16170	NADH-quinone oxidoreductase subunit NuoH	1.00542	1.11396e-05
SMLT_RS21270	dihydroxy-acid dehydratase	0.999741	0.00129249
SMLT_RS16165	NADH-quinone oxidoreductase subunit NuoI	0.998958	1.09291e-07
SMLT_RS20530	aminodeoxychorismate/anthranilate synthase component II	0.998542	0.00137278
SMLT_RS01955	peptidoglycan DD-metalloendopeptidase family protein	0.998125	6.50878e-08
SMLT_RS07855	hypothetical protein	0.990745	0.00589602
SMLT_RS07945	tRNA-Gly	0.984628	0.0117859
SMLT_RS11430	response regulator	0.980849	8.65418e-05
SMLT_RS03320	hypothetical protein	0.980025	0.00604693
SMLT_RS19450	methionine ABC transporter ATP-binding protein	0.978076	2.8756e-05
SMLT_RS15595	cytochrome c-type biogenesis protein CcmH	0.977098	0.0182186
SMLT_RS16440	MGMT family protein	0.976061	0.0181229
SMLT_RS07905	tetraacyldisaccharide 4'-kinase	0.974803	0.0426566
SMLT_RS03595	UDP-N-acetylmuramate--L-alanine ligase	0.974049	0.000891047
SMLT_RS17870	succinate--CoA ligase subunit alpha	0.972998	2.60055e-07
SMLT_RS18545	energy transducer TonB	0.972315	0.00206796
SMLT_RS13400	enterobactin synthase subunit F	0.957964	0.00258709
SMLT_RS15125	methionine synthase	0.957376	8.05716e-08
SMLT_RS02070	cytochrome c oxidase subunit I	0.951755	0.00040986
SMLT_RS16145	NADH-quinone oxidoreductase subunit M	0.946576	1.50898e-05
SMLT_RS00595	TldD/PmbA family protein	0.944149	0.000111193
SMLT_RS00930	electron transfer flavoprotein-ubiquinone oxidoreductase	0.936023	9.21861e-06
SMLT_RS14050	tRNA-Ala	0.926635	0.0189351
SMLT_RS14030	tRNA-Ala	0.925438	0.00939104
SMLT_RS16185	NADH-quinone oxidoreductase subunit NuoE	0.923928	0.000261264
SMLT_RS04350	30S ribosomal protein S19	0.922621	0.0777614
SMLT_RS10245	SDR family oxidoreductase	0.919319	0.000170896
SMLT_RS07365	tRNA-Leu	0.915081	0.0791984
SMLT_RS06850	TonB-dependent siderophore receptor	0.911705	1.32566e-07
SMLT_RS16580	nicotinate-nucleotide adenylyltransferase	0.909083	0.00284363
SMLT_RS10720	NAD-dependent succinate-semialdehyde dehydrogenase	0.908398	3.02709e-06
SMLT_RS18660	threonine dehydratase	0.907185	0.158508
SMLT_RS15585	heme lyase CcmF/NrfE family subunit	0.904967	0.00270844
SMLT_RS01115	acetyl/propionyl/methylcrotonyl-CoA carboxylase subunit alpha	0.904689	1.59726e-05
SMLT_RS03615	cell division protein FtsZ	0.904659	4.7076e-05
SMLT_RS15470	discoidin domain-containing protein	0.89941	3.20372e-07
SMLT_RS11325	heme ABC transporter ATP-binding protein	0.899236	0.0257061
SMLT_RS16155	NADH-quinone oxidoreductase subunit NuoK	0.89637	0.00230467
SMLT_RS19985	hypothetical protein	0.895873	1.88886e-05
SMLT_RS20280	response regulator	0.895094	0.000108312
SMLT_RS11215	NUDIX hydrolase	0.894895	0.0240147
SMLT_RS07720	cytochrome c1	0.894172	1.52541e-06
SMLT_RS03265	cell surface protein	0.893578	6.5307e-11
SMLT_RS20780	kinase	0.892411	0.0155749
SMLT_RS10820	chemotaxis protein CheR	0.891368	0.000714503
SMLT_RS00570	BatA domain-containing protein	0.891035	0.144332
SMLT_RS05025	tRNA-Val	0.890996	0.0514456
SMLT_RS21665	1-acyl-sn-glycerol-3-phosphate acyltransferase	0.890806	0.000210048
SMLT_RS13395	2%2C3-dihydro-2%2C3-dihydroxybenzoate dehydrogenase	0.890054	0.0637012
SMLT_RS00455	tRNA 2-thiocytidine(32) synthetase TtcA	0.889812	5.91658e-05
SMLT_RS07980	tRNA-Gly	0.88944	0.0111798
SMLT_RS22210	VacJ family lipoprotein	0.888327	8.56472e-05
SMLT_RS04150	peptide chain release factor 1	0.887904	8.07257e-05
SMLT_RS16690	DUF998 domain-containing protein	0.884961	3.94258e-05
SMLT_RS18720	TolC family outer membrane protein	0.884492	2.24058e-13
SMLT_RS00435	orotidine-5'-phosphate decarboxylase	0.881377	0.000742327
SMLT_RS18650	acetolactate synthase 2 catalytic subunit	0.878747	0.182066
SMLT_RS04905	tRNA-Ser	0.877574	0.0360411
SMLT_RS12370	PAS-domain containing protein	0.874898	0.000164729
SMLT_RS18940	S-formylglutathione hydrolase	0.87451	0.00542482
[truncated: 4,232 more rows]

## Sheet: Sa-Sm_Sa
Table S1:	Regulated genes of Staphylococcus aureus SH1000 after coincubation with Stenotrophomonas maltophilia K279a.
[truncated: 2,630 more rows]

[truncated: 3 more sheets: Sa-Sm-Ca_Sa, Pa-Sm_Pa, Pa-Sm-Ca_Pa]
