# Supplementary material for: Stenotrophomonas maltophilia affects the gene expression profiles of the major pathogens Pseudomonas aeruginosa and Staphylococcus aureus in an in vitro multispecies biofilm model
Source: Microbiol Spectr. 2023 Oct 11;11(6):e00859-23. doi: 10.1128/spectrum.00859-23 (PMC10714729; doi:10.1128/spectrum.00859-23)
Supplement: Table S2 — transcriptome data up and downregulated genes. [file spectrum.00859-23-s0004.xlsx]

## Sheet: Sm-Sa_Sm
	Table S2:	Up- and downregulated genes of Stenotrophomonas maltophilia K279a after coincubation with Staphylococcus aureus SH10000.
	Locu-tag	Annotation	log2 fold-change	pvalue
Upregulated genes	SMLT_RS06015	LysE family transporter	3.62369	5.65312e-08
	SMLT_RS21465	tRNA-Thr	2.66776	3.30295e-06
	SMLT_RS11405	hypothetical protein	2.5107	2.05856e-07
	SMLT_RS13840	L-lactate permease	2.42995	1.65446e-06
	SMLT_RS11395	FAD-dependent oxidoreductase	2.39439	1.94799e-07
	SMLT_RS11400	acyl-CoA desaturase	2.38879	1.6645e-06
	SMLT_RS11375	DUF1295 domain-containing protein	2.37286	7.40463e-06
	SMLT_RS10765	transcriptional regulator BetI	2.27736	1.47136e-05
	SMLT_RS12230	fasciclin domain-containing protein	2.27159	4.04147e-06
	SMLT_RS11410	sigma-70 family RNA polymerase sigma factor	2.16992	8.33266e-05
	SMLT_RS21925	manganese efflux pump MntP family protein	2.15425	0.00033314
	SMLT_RS04530	glutathione S-transferase N-terminal domain-containing protein	2.13743	0.000105242
	SMLT_RS06610	tRNA (guanosine(37)-N1)-methyltransferase TrmD	2.11399	0.000129523
	SMLT_RS11370	class I SAM-dependent methyltransferase	2.10976	2.23052e-08
	SMLT_RS11380	DUF2878 domain-containing protein	2.07007	9.51917e-05
	SMLT_RS04345	50S ribosomal protein L2	2.06269	3.22628e-05
	SMLT_RS11390	DUF1365 domain-containing protein	2.04463	2.41346e-05
	SMLT_RS06020	prolyl oligopeptidase family serine peptidase	2.04266	6.86677e-05
	SMLT_RS13835	transcriptional regulator LldR	2.03539	0.00049768
	SMLT_RS04195	redox-regulated ATPase YchF	2.02493	0.000254228
Downregulated genes	SMLT_RS12335	methionine synthase	-2.15913	5.31432e-08
	SMLT_RS12325	FMN reductase	-2.31989	1.22975e-09
	SMLT_RS12330	DUF1852 domain-containing protein	-2.35006	4.32184e-08
	SMLT_RS01090	isocitrate lyase	-3.27673	1.60567e-05
	SMLT_RS01085	malate synthase A	-3.37258	5.93452e-07

## Sheet: Sm-Pa_Sm
	Table S2:	Up- and downregulated genes of Stenotrophomonas maltophilia K279a after coincubation with Pseudomonas aeruginosa PA01.
	Locu-tag	Annotation	log2 fold-change	pvalue
Upregulated genes	SMLT_RS12865	efflux RND transporter periplasmic adaptor subunit	5.46955	4.61399e-17
	SMLT_RS19285	rod shape-determining protein RodA	5.17409	6.70228e-25
	SMLT_RS08485	pirin family protein	4.9815	5.45768e-27
	SMLT_RS12935	transferrin-binding protein-like solute binding protein	4.86809	3.4132e-33
	SMLT_RS13980	energy transducer TonB	4.67008	8.80706e-13
	SMLT_RS12870	TolC family protein	4.0964	1.67741e-14
	SMLT_RS20940	hypothetical protein	4.07761	4.27723e-14
	SMLT_RS04545	membrane protein	3.86643	4.63498e-28
	SMLT_RS04260	tRNA-Trp	3.80678	1.39559e-26
	SMLT_RS20860	hypothetical protein	3.74741	1.696e-17
	SMLT_RS22035	tRNA-Ile	3.59453	3.71047e-14
	SMLT_RS22060	tRNA-Ile	3.59328	2.95843e-14
	SMLT_RS02000	tRNA-Ile	3.57696	7.67623e-14
	SMLT_RS01975	tRNA-Ile	3.56941	1.74098e-13
	SMLT_RS13460	tetratricopeptide repeat protein	3.45524	1.5933e-23
	SMLT_RS15995	LysE family translocator	3.42128	3.49166e-31
	SMLT_RS01450	GPW/gp25 family protein	3.31486	1.33675e-07
	SMLT_RS13155	PAS sensor domain-containing protein	3.17311	6.9095e-12
	SMLT_RS10965	flagellar motor switch protein FliN	3.17266	6.55755e-25
	SMLT_RS08845	multidrug efflux RND transporter permease subunit	3.15633	8.13819e-23
	SMLT_RS13985	RidA family protein	3.11025	2.44099e-07
	SMLT_RS12940	TonB-dependent receptor	3.09799	1.82636e-23
	SMLT_RS13410	isochorismatase family protein	3.08246	1.64812e-12
	SMLT_RS12860	CusA/CzcA family heavy metal efflux RND transporter	3.07662	8.22544e-19
	SMLT_RS17185	methylisocitrate lyase	3.06235	7.7061e-16
	SMLT_RS03610	cell division protein FtsA	2.93089	9.25359e-23
	SMLT_RS08985	hypothetical protein	2.9306	1.06933e-10
	SMLT_RS09055	hypothetical protein	2.9194	3.77373e-10
	SMLT_RS01435	phage tail assembly protein	2.85134	8.26547e-07
	SMLT_RS10990	FliI/YscN family ATPase	2.83448	7.73593e-26
	SMLT_RS01445	phage tail sheath protein	2.82091	5.92152e-09
	SMLT_RS09040	hypothetical protein	2.77647	2.80619e-08
	SMLT_RS00570	BatA domain-containing protein	2.75135	3.79925e-09
	SMLT_RS21245	MoxR family ATPase	2.7385	2.441e-12
	SMLT_RS18910	HlyD family secretion protein	2.72842	1.39068e-10
	SMLT_RS20780	kinase	2.70996	1.78745e-17
	SMLT_RS04195	redox-regulated ATPase YchF	2.7006	1.07971e-06
	SMLT_RS10795	bifunctional aconitate hydratase 2/2-methylisocitrate dehydratase	2.69151	7.1508e-15
	SMLT_RS18815	CitMHS family transporter	2.63975	2.49623e-15
	SMLT_RS01430	GpE family phage tail protein	2.63155	0.00330911
	SMLT_RS05105	hypothetical protein	2.59299	1.9038e-06
	SMLT_RS05100	hypothetical protein	2.59006	5.99686e-09
	SMLT_RS09030	hypothetical protein	2.58022	2.06615e-08
	SMLT_RS09035	hypothetical protein	2.57731	1.04424e-05
	SMLT_RS03790	hypothetical protein	2.57501	3.60904e-12
	SMLT_RS02640	DoxX family protein	2.57461	1.28455e-14
	SMLT_RS02825	peptide-methionine (S)-S-oxide reductase MsrA	2.52662	2.43024e-13
	SMLT_RS09060	DUF3489 domain-containing protein	2.5196	2.41536e-08
	SMLT_RS00700	P-II family nitrogen regulator	2.50598	1.96165e-14
	SMLT_RS18925	universal stress protein	2.50127	4.91203e-09
	SMLT_RS08400	tRNA-Ser	2.48507	4.52821e-11
	SMLT_RS12930	surface lipoprotein assembly modifier	2.4809	6.53905e-19
	SMLT_RS08955	hypothetical protein	2.46997	0.0002261
	SMLT_RS14040	tRNA-Ala	2.45633	5.11094e-12
	SMLT_RS15585	heme lyase CcmF/NrfE family subunit	2.4552	6.74803e-24
	SMLT_RS16130	tRNA-Met	2.45482	1.36848e-09
	SMLT_RS13405	phosphopantetheine-binding protein	2.45091	3.94187e-07
	SMLT_RS08995	hypothetical protein	2.44332	0.000180309
	SMLT_RS06390	DUF945 domain-containing protein	2.43741	1.38125e-11
	SMLT_RS09000	hypothetical protein	2.41027	4.12885e-07
	SMLT_RS13210	nitrate reductase subunit beta	2.3957	8.76982e-17
	SMLT_RS00475	ATP-binding protein	2.38729	4.85656e-15
	SMLT_RS06250	CopG family transcriptional regulator	2.38506	1.53777e-05
	SMLT_RS05090	GPW/gp25 family protein	2.38365	7.33083e-10
	SMLT_RS13065	type II secretion system protein GspM	2.38023	0.000144486
	SMLT_RS20945	DUF6436 domain-containing protein	2.37363	1.12254e-11
	SMLT_RS09135	hypothetical protein	2.34184	3.71069e-09
	SMLT_RS06235	VirB3 family type IV secretion system protein	2.33589	3.40089e-05
	SMLT_RS00575	DUF58 domain-containing protein	2.33149	6.58134e-10
	SMLT_RS09025	phage portal protein	2.3168	2.33918e-09
	SMLT_RS14575	hypothetical protein	2.31549	8.07627e-06
	SMLT_RS09390	hypothetical protein	2.31081	0.000106322
	SMLT_RS07570	bacteriohemerythrin	2.3091	2.8889e-15
	SMLT_RS17175	Fe/S-dependent 2-methylisocitrate dehydratase AcnD	2.30534	6.75009e-22
	SMLT_RS08950	hypothetical protein	2.30405	0.00652501
	SMLT_RS10760	betaine-aldehyde dehydrogenase	2.28193	3.6972e-09
	SMLT_RS20230	hypothetical protein	2.27842	0.000511937
	SMLT_RS07335	multidrug efflux MFS transporter periplasmic adaptor subunit EmrA	2.26914	1.77907e-10
	SMLT_RS21185	tRNA uridine-5-carboxymethylaminomethyl(34) synthesis enzyme MnmG	2.26902	4.49721e-10
	SMLT_RS03605	cell division protein FtsQ/DivIB	2.26299	1.72455e-19
	SMLT_RS17365	alpha/beta hydrolase	2.25119	1.30763e-07
	SMLT_RS14050	tRNA-Ala	2.23458	1.53301e-10
	SMLT_RS09045	phage terminase large subunit family protein	2.22701	2.54606e-07
	SMLT_RS01360	hypothetical protein	2.22201	9.76311e-12
	SMLT_RS17025	siderophore-interacting protein	2.21843	1.00116e-12
	SMLT_RS09470	hypothetical protein	2.21227	1.73543e-08
	SMLT_RS10905	chemotaxis response regulator CheY	2.19654	6.66701e-18
	SMLT_RS18630	phosphomethylpyrimidine synthase ThiC	2.19548	2.20664e-12
	SMLT_RS08990	hypothetical protein	2.18325	1.95002e-10
	SMLT_RS02645	dioxygenase	2.17573	1.81075e-10
	SMLT_RS09415	hypothetical protein	2.17337	9.82944e-06
	SMLT_RS08980	DUF6441 family protein	2.17192	5.31048e-06
	SMLT_RS09155	hypothetical protein	2.17075	6.76719e-10
	SMLT_RS01375	hypothetical protein	2.1669	4.55373e-06
	SMLT_RS10925	flagellar biosynthesis protein FlhA	2.15848	4.4425e-19
	SMLT_RS21975	GspE/PulE family protein	2.1564	5.31892e-20
	SMLT_RS00580	MoxR family ATPase	2.13321	8.70246e-10
	SMLT_RS13400	enterobactin synthase subunit F	2.12005	8.36971e-15
	SMLT_RS20930	ubiquinol oxidase subunit II	2.11588	9.19251e-15
	SMLT_RS23645	hypothetical protein	2.11311	1.6732e-08
	SMLT_RS21915	acetate--CoA ligase	2.10864	8.02448e-17
	SMLT_RS01530	GPO family capsid scaffolding protein	2.10656	6.61758e-06
	SMLT_RS13395	2%2C3-dihydro-2%2C3-dihydroxybenzoate dehydrogenase	2.09093	1.64789e-08
	SMLT_RS08830	hypothetical protein	2.08989	5.76341e-18
	SMLT_RS14580	hypothetical protein	2.08967	1.66038e-06
	SMLT_RS03580	phospho-N-acetylmuramoyl-pentapeptide-transferase	2.08095	3.78868e-20
	SMLT_RS22435	Com family DNA-binding transcriptional regulator	2.06164	0.000188682
	SMLT_RS09050	hypothetical protein	2.05652	8.42224e-08
	SMLT_RS08965	hypothetical protein	2.05111	1.89282e-08
	SMLT_RS08960	DUF2163 domain-containing protein	2.04644	8.54888e-10
	SMLT_RS21380	diguanylate cyclase	2.04569	5.4259e-05
	SMLT_RS18180	DUF4381 family protein	2.0381	2.23712e-05
	SMLT_RS05795	Gfo/Idh/MocA family oxidoreductase	2.03209	1.06824e-08
	SMLT_RS21715	NUDIX domain-containing protein	2.03117	2.8886e-08
	SMLT_RS03600	D-alanine--D-alanine ligase	2.01892	1.10111e-18
	SMLT_RS01490	hypothetical protein	2.01715	2.89303e-05
	SMLT_RS00585	DUF4159 domain-containing protein	2.0165	2.7448e-11
	SMLT_RS09020	S49 family peptidase	2.01441	7.21732e-09
	SMLT_RS09460	hypothetical protein	2.00752	4.18861e-06
	SMLT_RS23320	hypothetical protein	2.0075	0.0122248
Downregulated genes	SMLT_RS08770	PsiF family protein	-2.00189	1.92359e-08
	SMLT_RS16265	hypothetical protein	-2.03861	1.44224e-10
	SMLT_RS07050	VOC family protein	-2.0718	7.7648e-09
	SMLT_RS20355	LysM peptidoglycan-binding domain-containing protein	-2.08524	0.000767207
	SMLT_RS12915	type II toxin-antitoxin system Phd/YefM family antitoxin	-2.08607	1.68532e-08
	SMLT_RS13900	LysR family transcriptional regulator	-2.08895	1.92401e-20
	SMLT_RS09660	hypothetical protein	-2.12074	0.000670969
	SMLT_RS22850	type II toxin-antitoxin system HicA family toxin	-2.1223	6.69724e-10
	SMLT_RS02735	hypothetical protein	-2.17303	6.28247e-08
	SMLT_RS13905	DsbA family protein	-2.17627	7.11437e-28
	SMLT_RS01630	hypothetical protein	-2.17645	8.8971e-14
	SMLT_RS08710	DUF6491 family protein	-2.17715	6.33961e-09
	SMLT_RS20350	hypothetical protein	-2.18856	8.01638e-05
	SMLT_RS16260	tryptophan synthase subunit alpha	-2.21167	3.94826e-10
	SMLT_RS14160	DUF2239 family protein	-2.21219	3.14619e-09
	SMLT_RS12075	hypothetical protein	-2.24085	4.30793e-06
	SMLT_RS18775	dicarboxylate/amino acid:cation symporter	-2.28563	9.87952e-10
	SMLT_RS13560	SMR family transporter	-2.30414	4.24819e-05
	SMLT_RS15960	DUF3011 domain-containing protein	-2.31169	6.44489e-08
	SMLT_RS01595	hypothetical protein	-2.31518	1.49579e-10
	SMLT_RS20065	co-chaperone GroES	-2.44473	1.42484e-06
	SMLT_RS12335	methionine synthase	-2.58079	1.68885e-10
	SMLT_RS02865	phasin family protein	-2.68317	5.60848e-07
	SMLT_RS19215	BON domain-containing protein	-2.73773	1.39759e-07
	SMLT_RS23660	hypothetical protein	-2.74056	4.51166e-10
	SMLT_RS01625	CsbD family protein	-2.92265	2.02472e-09
	SMLT_RS01085	malate synthase A	-3.08004	5.34964e-06
	SMLT_RS01090	isocitrate lyase	-3.20525	2.63268e-05
	SMLT_RS12330	DUF1852 domain-containing protein	-3.26398	6.26222e-14
	SMLT_RS22900	6S RNA	-3.46965	1.24399e-13
	SMLT_RS12325	FMN reductase	-3.62606	5.0762e-20

## Sheet: Sm-Sa-Ca_Sm
	Table S2:	Up- and downregulated genes of Stenotrophomonas maltophilia K279a after coincubation with Staphylococcus aureus SH1000 and Candida albicans SC5314.
	Locu-tag	Annotation	log2 fold-change	pvalue
Upregulated genes	SMLT_RS13840	L-lactate permease	2.81386	2.86543e-08
	SMLT_RS13835	transcriptional regulator LldR	2.31552	7.34204e-05
	SMLT_RS13830	FMN-dependent L-lactate dehydrogenase LldD	2.05435	1.79204e-05
	SMLT_RS13825	D-lactate dehydrogenase	2.04721	7.01076e-06
Downregulated genes	SMLT_RS01085	malate synthase A	-3.43921	3.6391e-07
	SMLT_RS01090	isocitrate lyase	-3.78974	6.54965e-07

## Sheet: Sm-Pa-Ca_Sm
	Table S2:	Up- and downregulated genes of Stenotrophomonas maltophilia K279a after coincubation with Pseudomonas aeruginosa PA01 and Candida albicans SC5314.
	Locu-tag	Annotation	log2 fold-change	pvalue
Upregulated genes	SMLT_RS21910	DcaP family trimeric outer membrane transporter	4.78482	1.37649e-25
	SMLT_RS10965	flagellar motor switch protein FliN	4.10188	1.26876e-33
	SMLT_RS04545	membrane protein	4.06357	1.50672e-24
	SMLT_RS02825	peptide-methionine (S)-S-oxide reductase MsrA	3.91371	1.40734e-24
	SMLT_RS17185	methylisocitrate lyase	3.62175	2.75911e-17
	SMLT_RS10990	FliI/YscN family ATPase	3.58995	1.64148e-32
	SMLT_RS10925	flagellar biosynthesis protein FlhA	3.51214	3.5137e-38
	SMLT_RS21915	acetate--CoA ligase	3.45106	1.42395e-33
	SMLT_RS04515	propionate--CoA ligase	3.22584	1.94757e-22
	SMLT_RS21905	MHS family MFS transporter	3.01262	6.10399e-16
	SMLT_RS13985	RidA family protein	3.00124	1.07715e-05
	SMLT_RS15995	LysE family translocator	2.98826	3.97882e-19
	SMLT_RS13980	energy transducer TonB	2.97358	5.79644e-05
	SMLT_RS09755	cold-shock protein	2.90855	4.56288e-19
	SMLT_RS22060	tRNA-Ile	2.87057	7.81131e-08
	SMLT_RS22035	tRNA-Ile	2.86376	9.49562e-08
	SMLT_RS02000	tRNA-Ile	2.847	1.40926e-07
	SMLT_RS01975	tRNA-Ile	2.82278	2.54423e-07
	SMLT_RS10905	chemotaxis response regulator CheY	2.7661	1.52981e-21
	SMLT_RS04245	tRNA-Gly	2.71538	1.09546e-14
	SMLT_RS21795	50S ribosomal protein L33	2.6716	5.98923e-06
	SMLT_RS04260	tRNA-Trp	2.63559	6.41245e-11
	SMLT_RS20945	DUF6436 domain-containing protein	2.61095	1.92773e-11
	SMLT_RS21920	response regulator transcription factor	2.58315	2.83132e-15
	SMLT_RS17025	siderophore-interacting protein	2.56849	1.43999e-13
	SMLT_RS13460	tetratricopeptide repeat protein	2.55749	1.04384e-10
	SMLT_RS13775	DUF3806 domain-containing protein	2.5309	3.88287e-16
	SMLT_RS10795	bifunctional aconitate hydratase 2/2-methylisocitrate dehydratase	2.51682	1.23189e-10
	SMLT_RS15575	heme exporter protein CcmD	2.50226	0.0166418
	SMLT_RS04295	DNA-directed RNA polymerase subunit beta	2.46106	1.31264e-08
	SMLT_RS08830	hypothetical protein	2.38037	4.12617e-18
	SMLT_RS20950	PLP-dependent aminotransferase family protein	2.34545	6.4966e-16
	SMLT_RS08075	ATP-binding protein	2.3404	1.96684e-42
	SMLT_RS04455	50S ribosomal protein L17	2.33553	1.66363e-06
	SMLT_RS17175	Fe/S-dependent 2-methylisocitrate dehydratase AcnD	2.30227	2.85917e-17
	SMLT_RS21185	tRNA uridine-5-carboxymethylaminomethyl(34) synthesis enzyme MnmG	2.29934	2.52272e-08
	SMLT_RS20940	hypothetical protein	2.2469	0.000277241
	SMLT_RS16130	tRNA-Met	2.2135	1.34056e-06
	SMLT_RS11000	flagellar motor switch protein FliG	2.2089	1.85217e-19
	SMLT_RS03610	cell division protein FtsA	2.06124	3.27352e-09
	SMLT_RS00600	TldD/PmbA family protein	2.05382	3.15552e-09
	SMLT_RS04990	acyl carrier protein	2.04161	3.73114e-14
	SMLT_RS08840	efflux RND transporter periplasmic adaptor subunit	2.01941	2.86149e-17
Downregulated genes	SMLT_RS14545	hypothetical protein	-2.00303	3.92346e-06
	SMLT_RS14350	MerR family transcriptional regulator	-2.01554	5.45319e-08
	SMLT_RS12325	FMN reductase	-2.03587	4.57227e-06
	SMLT_RS06140	EF-hand domain-containing protein	-2.07193	2.89817e-10
	SMLT_RS12330	DUF1852 domain-containing protein	-2.14841	1.24685e-05
	SMLT_RS23315	hypothetical protein	-2.17929	0.152489
	SMLT_RS14550	hypothetical protein	-2.19889	1.53864e-07
	SMLT_RS09455	hypothetical protein	-2.23743	0.0730465
	SMLT_RS20355	LysM peptidoglycan-binding domain-containing protein	-2.23899	0.0014432
	SMLT_RS06955	MerC domain-containing protein	-2.31727	7.26552e-08
	SMLT_RS03685	Cys-tRNA(Pro) deacylase	-2.32152	3.07602e-05
	SMLT_RS21100	hemagglutinin repeat-containing protein	-2.339	1.40522e-22
	SMLT_RS12915	type II toxin-antitoxin system Phd/YefM family antitoxin	-2.36375	3.23172e-08
	SMLT_RS10025	membrane protein	-2.3746	1.59845e-09
	SMLT_RS23280	hypothetical protein	-2.4487	6.84283e-12
	SMLT_RS23455	DUF1508 domain-containing protein	-2.49417	1.69631e-08
	SMLT_RS01625	CsbD family protein	-2.49818	5.95373e-06
	SMLT_RS01630	hypothetical protein	-2.51208	4.41944e-10
	SMLT_RS09900	TetR family transcriptional regulator	-2.52588	0.000476521
	SMLT_RS09660	hypothetical protein	-2.56731	0.000278695
	SMLT_RS07320	helix-turn-helix transcriptional regulator	-2.59288	3.21964e-12
	SMLT_RS19215	BON domain-containing protein	-2.81217	2.1783e-06
	SMLT_RS18775	dicarboxylate/amino acid:cation symporter	-2.8766	1.7349e-11
	SMLT_RS13065	type II secretion system protein GspM	-2.90833	0.0277286
	SMLT_RS05135	hypothetical protein	-3.89853	1.79352e-07
	SMLT_RS13565	SMR family transporter	-4.31321	8.69915e-14
	SMLT_RS13560	SMR family transporter	-4.47178	1.25847e-10

## Sheet: Sa-Sm_Sa
	Table S2:	Up- and downregulated genes of Staphylococcus aureus SH1000 after coincubation with Stenotrophomonas maltophilia K279a.
	Locu-tag	Annotation	log2 fold-change	pvalue
Upregulated genes	SAOUHSC_01450	serine/threonine exchange transporter, LAT family	5.57354	1.24827e-45
	SAOUHSC_02824	phospholipase/carboxylesterase	5.31901	3.7227e-50
	SAOUHSC_01765	hypothetical protein	4.52683	2.28673e-26
	SAOUHSC_02151	hypothetical protein	4.44217	2.74765e-62
	SAOUHSC_02889	hypothetical protein	4.30481	3.85532e-07
	SAOUHSC_01761a	hypothetical protein	4.18808	6.15752e-27
	SAOUHSC_02826	transcriptional regulator, MarR family	3.9256	1.76037e-31
	SAOUHSC_02825	glyoxalase family protein	3.88396	2.18152e-15
	SAOUHSC_02381	starvation-inducible DNA-binding protein	3.75419	5.33458e-63
	SAOUHSC_02532	SarV -Hypothetical protein	3.70327	2.01705e-46
	SAOUHSC_02153	hypothetical protein	3.68068	3.6805e-33
	SAOUHSC_00557	[Long-chain-fatty-acid--CoA ligase (EC 6.2.1.3)]	3.67261	4.64538e-22
	SAOUHSC_01681	ribosomal protein L11 methyltransferase	3.65934	8.50254e-80
	SAOUHSC_00913	transcriptional regulator, LysR family	3.59209	1.61966e-29
	SAOUHSC_01682	DnaJ protein	3.59163	8.67188e-58
	SAOUHSC_01513	hypothetical protein	3.55244	2.63559e-28
	SAOUHSC_01675	hypothetical protein -signal peptide	3.5519	5.08356e-55
	SAOUHSC_01763	DNA replication and repair protein RadC	3.51769	9.13841e-22
	SAOUHSC_00935	adapter protein MecA	3.49927	6.48104e-40
	SAOUHSC_02152	ABC transporter, ATP-binding protein, putative	3.48296	1.25507e-40
	SAOUHSC_00728	lipoteichoic acid synthase	3.43198	1.96135e-30
	SAOUHSC_02154	ABC transporter, ATP-binding protein, putative	3.4181	6.15244e-37
	SAOUHSC_00238	hypothetical protein	3.41742	4.92873e-09
	SAOUHSC_00555	hydrolase, haloacid dehalogenase-like	3.40984	1.14388e-23
	SAOUHSC_01679	threonylcarbamoyladenosine tRNA methylthiotransferase MtaB	3.40584	1.43744e-49
	SAOUHSC_02872	hypothetical protein	3.36062	1.16546e-19
	SAOUHSC_01760	hypothetical protein	3.3471	2.5879e-39
	SAOUHSC_R0001	16S Ribosomal RNA	3.34505	0.012186
	SAOUHSC_01683	DNAk protein, putative	3.30962	3.44454e-66
	SAOUHSC_01662	RNA polymerase sigma factor, putative	3.28858	3.01674e-41
	SAOUHSC_01680	16S rRNA (uracil1498-N3)-methyltransferase	3.27799	3.83605e-50
	SAOUHSC_00401	hypothetical protein- signal peptide	3.25508	6.61327e-47
	SAOUHSC_00097	purine-nucleoside phosphorylase	3.18985	2.29003e-28
	SAOUHSC_01676	hypothetical protein	3.17909	5.76578e-44
	SAOUHSC_00560	hypothetical protein	3.17169	1.14478e-24
	SAOUHSC_02155	transcriptional regulator, GntR family	3.1445	4.38824e-22
	SAOUHSC_00633	sodium/proton antiporter, CPA1 family	3.12159	1.5728e-32
	SAOUHSC_00582	transcriptional regulator, BadM/Rrf2 family	3.11187	2.26816e-11
	SAOUHSC_01611	branched-chain alpha-keto acid dehydrogenase E2 componen	3.10758	7.20581e-52
	SAOUHSC_02568	hypothetical protein	3.04817	1.86858e-32
	SAOUHSC_01684	co-chaperone GrpE	3.0457	4.37157e-41
	SAOUHSC_00006	DNA gyrase, A subunit	3.02773	6.13032e-52
	SAOUHSC_02449	6-phospho-beta-galactosidase	3.0083	3.78036e-20
	SAOUHSC_02376	hypothetical protein	2.99063	4.881e-56
	SAOUHSC_00505	endopeptidase, putative clpC	2.90386	3.09819e-52
	SAOUHSC_00581	hypothetical protein	2.90256	1.13269e-14
	SAOUHSC_01764	leader peptidase (prepilin peptidase) / N-methyltransferase	2.87354	4.99112e-12
	SAOUHSC_03022	hypothetical protein	2.82372	2.64864e-32
	SAOUHSC_02109	hypothetical protein	2.81657	1.36344e-21
	SAOUHSC_R00013	5S Ribosomal RNA	2.7932	0.0117221
	SAOUHSC_00912	ATP-dependent Clp protease, ATP-binding subunit ClpB	2.78265	5.40036e-57
	SAOUHSC_00508	hypothetical protein	2.76701	4.29945e-27
	SAOUHSC_T00041	tRNA-Met-CAT	2.75759	0.000100591
	SAOUHSC_01661	tRNA (adenine22-N1)-methyltransferase	2.75385	1.46476e-25
	SAOUHSC_01879	virulence factor regulator protein	2.75168	1.43663e-21
	SAOUHSC_01758	rod shape-determining protein MreD- Bacterial_Cytoskeleton	2.73783	1.22663e-23
	SAOUHSC_01583	conserved hypothetical phage protein	2.73668	2.12995e-22
	SAOUHSC_02378	hypothetical protein	2.73663	7.3397e-14
	SAOUHSC_01685	heat-inducible transcription repressor HrcA	2.72014	5.84588e-28
	SAOUHSC_00239	ribokinase, putative	2.71804	2.07479e-17
	SAOUHSC_01660	conserved hypothetical protein	2.71332	2.58582e-32
	SAOUHSC_00099	MFS transporter, DHA2 family, metal-tetracycline-proton antiporter	2.70037	2.83135e-29
	SAOUHSC_00241	putative ribose uptake protein	2.70025	2.08556e-12
	SAOUHSC_00790	ATP-dependent Clp protease, proteolytic subunit ClpP	2.67916	2.87385e-16
	SAOUHSC_01761	hypothetical protein	2.67225	9.91652e-17
	SAOUHSC_02364	transcriptional regulator, HxlR family	2.63871	4.86709e-23
	SAOUHSC_00553	3-hexulose-6-phosphate synthase	2.62464	3.54861e-16
	SAOUHSC_01759	rod shape-determining protein MreC	2.60224	5.53896e-23
	SAOUHSC_01767	valyl-tRNA synthetase	2.58915	1.82248e-12
	SAOUHSC_00707	fructose 1-phosphate kinase, putative	2.56945	9.62405e-21
	SAOUHSC_02569	hypothetical protein	2.55068	2.41463e-16
	SAOUHSC_00558	acetyl-CoA acetyltransferase, putative	2.54809	4.93789e-12
	SAOUHSC_01677	hypothetical protein	2.5374	1.09635e-21
	SAOUHSC_T0004	tRNA-Arg-ACG	2.52082	0.00733696
	SAOUHSC_T00011	tRNA-Asp-GTC	2.51654	0.351176
	SAOUHSC_00003	hypothetical protein	2.50088	4.55045e-15
	SAOUHSC_00101	phosphopentomutase	2.49996	4.82955e-40
	SAOUHSC_01798	hypothetical protein	2.4903	1.15176e-20
	SAOUHSC_00502	transcriptional regulator CtsR	2.48877	4.1982e-13
	SAOUHSC_01113	hypothetical protein	2.4868	2.99272e-16
	SAOUHSC_02012	Transglycosylase domain protein	2.46586	1.10492e-17
	SAOUHSC_00420	neurotransmitter:Na+ symporter, NSS family	2.46365	2.01576e-14
	SAOUHSC_01813	hypothetical protein	2.44385	2.25727e-33
	SAOUHSC_02451	PTS system lactose-specific IIA component, Lac family	2.42865	8.26779e-12
	SAOUHSC_00770	hypothetical protein	2.42456	3.73943e-08
	SAOUHSC_01972	protein export protein PrsA, putative -signal peptide	2.42409	1.84816e-16
	SAOUHSC_01412	Nitric oxide reductase activation protein NorD- (IMG SEED)	2.4221	6.22782e-18
	SAOUHSC_01414	hypothetical protein	2.41519	5.36627e-18
	SAOUHSC_02457	transcriptional regulator, Sir2 family, putative	2.40599	6.55659e-18
	SAOUHSC_02377	thymidine phosphorylase	2.39247	2.94871e-32
	SAOUHSC_02379	deoxyribose-phosphate aldolase	2.37941	9.4488e-23
	SAOUHSC_01612	2-oxoisovalerate dehydrogenase, E1 component, beta subunit, putative	2.36201	2.20748e-28
	SAOUHSC_00504	ATP:guanido phosphotransferase, C-terminal catalytic domain protein	2.36089	1.25793e-32
	SAOUHSC_00556	proline/betaine transporter, putative	2.33247	3.30384e-13
	SAOUHSC_02450	PTS system lactose-specific IIB component, Lac family	2.33179	1.91757e-18
	SAOUHSC_01613	2-oxoisovalerate dehydrogenase, E1 component, alpha subunit, putative	2.32449	4.4263e-33
	SAOUHSC_01663	DNA primase, putative	2.31578	6.4584e-17
	SAOUHSC_02830	D-lactate dehydrogenase, putative	2.3021	3.94591e-13
	SAOUHSC_01834	hypothetical protein	2.29621	0.000237141
	SAOUHSC_00962	hypothetical protein	2.29461	6.33073e-21
	SAOUHSC_02452	tagatose-bisphosphate aldolase	2.29277	1.00038e-15
	SAOUHSC_01833	D-3-phosphoglycerate dehydrogenase	2.28903	2.49673e-15
	SAOUHSC_00544	sdrC protein, putative	2.28636	1.10884e-30
	SAOUHSC_00708	fructose specific permease, putative	2.26801	1.82434e-30
	SAOUHSC_02661	PTS system sucrose-specific IIBC component, putative	2.26507	2.97511e-16
	SAOUHSC_T00039	tRNA-Met-CAT	2.25238	4.57564e-11
	SAOUHSC_00037	sulfide:quinone oxidoreductase	2.24223	7.00847e-27
	SAOUHSC_00706	transcriptional regulator, DeoR family	2.23195	4.89927e-19
	SAOUHSC_01811	DNA polymerase III catalytic subunit, DnaE type	2.22562	5.71687e-29
	SAOUHSC_T00031	tRNA-Leu-CAA	2.22367	0.0010619
	SAOUHSC_00408	hypothetical protein	2.21422	4.04275e-17
	SAOUHSC_00650	hypothetical protein	2.21401	2.00604e-11
	SAOUHSC_T00019	tRNA-Glu-TTC	2.2118	2.26071e-05
	SAOUHSC_00561	hypothetical protein	2.2026	1.21813e-08
	SAOUHSC_00507	DNA replication and repair protein RadA	2.19817	5.614e-29
	SAOUHSC_00934	regulatory protein spx	2.19322	1.33778e-20
	SAOUHSC_02691	toxin YoeB	2.19231	1.46178e-18
	SAOUHSC_02411	hypothetical protein	2.18547	0.000934838
	SAOUHSC_00173	acyl carrier phosphodiesterase	2.1715	1.01114e-32
	SAOUHSC_01510	hypothetical protein	2.14924	0.0379827
	SAOUHSC_00331	putative transcriptional regulator	2.14857	0.00190612
	SAOUHSC_00645	Glycerol-3-phosphate cytidylyltransferase	2.14788	4.06041e-22
	SAOUHSC_02006	hypothetical protein	2.126	2.88335e-23
	SAOUHSC_01614	dihydrolipoamide dehydrogenase	2.11554	2.10145e-21
	SAOUHSC_01667	DNA replication and repair protein RecO	2.11472	3.22023e-21
	SAOUHSC_T00042	tRNA-Phe-GAA	2.10151	6.5105e-06
	SAOUHSC_01766	folylpolyglutamate synthase/dihydrofolate synthase, putative	2.09998	9.41192e-12
	SAOUHSC_R0007	23S Ribosomal RNA	2.08975	0.0565556
	SAOUHSC_01415	hypothetical protein	2.08535	1.61203e-13
	SAOUHSC_02867	transcriptional regulator, TetR family	2.08469	2.29329e-12
	SAOUHSC_02455	galactose-6-phosphate isomerase lacA subunit	2.07375	5.64451e-09
	SAOUHSC_T00027	tRNA-His-GTG	2.06648	2.13817e-07
	SAOUHSC_00036	hydroxyacylglutathione hydrolase	2.03868	1.51522e-17
	SAOUHSC_01937	hypothetical protein	2.0308	0.495151
	SAOUHSC_02340	ATP synthase F1 subcomplex epsilon subunit	2.01725	3.84526e-16
Downregulated genes	SAOUHSC_01963	hypothetical protein	-2.01081	0.185841
	SAOUHSC_01635	shikimate kinase	-2.02502	5.04856e-12
	SAOUHSC_01114	fibrinogen-binding protein	-2.02954	2.19663e-17
	SAOUHSC_02785	hypothetical protein	-2.04468	0.0841322
	SAOUHSC_02368	CTP synthase	-2.04626	1.48613e-12
	SAOUHSC_02688	hypothetical protein	-2.05837	0.0137034
	SAOUHSC_00837	hypothetical protein	-2.06002	0.0545446
	SAOUHSC_02820	ABC-2 type transport system ATP-binding protein	-2.0602	3.79687e-05
	SAOUHSC_01338	hypothetical protein	-2.07035	9.7005e-21
	SAOUHSC_01311	ABC transporter, ATP-binding protein, putative	-2.08017	1.334e-05
	SAOUHSC_T00036	tRNA-Lys-TTT	-2.0904	0.00386592
	SAOUHSC_01490	DNA-binding protein HU, putative	-2.09173	1.8885e-15
	SAOUHSC_02693	hypothetical protein	-2.097	0.00932759
	SAOUHSC_T0008	tRNA-Asn-GTT	-2.10653	0.00186685
	SAOUHSC_00069	Immunoglobulin G-binding protein A	-2.10818	1.24255e-29
	SAOUHSC_01712	hypothetical protein	-2.11075	1.00875e-09
	SAOUHSC_00191	complement inhibitor	-2.12486	1.68053e-09
	SAOUHSC_02701	hypothetical protein	-2.13894	0.110366
	SAOUHSC_00567	hypothetical protein	-2.1401	4.34919e-09
	SAOUHSC_00347	hypothetical protein	-2.14207	3.42752e-12
	SAOUHSC_00927	oligopeptide ABC transporter, substrate-binding protein, putative	-2.14565	3.45229e-11
	SAOUHSC_00348	SSU ribosomal protein S6P	-2.15476	2.87054e-09
	SAOUHSC_02779	hypothetical protein	-2.16386	1.38504e-13
	SAOUHSC_02280	tRNA threonylcarbamoyladenosine biosynthesis protein TsaE	-2.17388	9.45184e-05
	SAOUHSC_01209	16S rRNA processing protein RimM	-2.18707	0.000306096
	SAOUHSC_02385	mannose-6-phosphate isomerase, class I	-2.19409	8.43425e-08
	SAOUHSC_02619	ABC-2 type transport system ATP-binding protein	-2.21157	0.0322903
	SAOUHSC_00955	hypothetical protein	-2.21233	0.00458196
	SAOUHSC_A02450	hypothetical protein	-2.21514	3.3646e-09
	SAOUHSC_00542	[Hydrolase (HAD superfamily)]	-2.21706	2.54567e-08
	SAOUHSC_02694	[Protein-disulfide isomerase, related to DsbA	-2.22501	1.90043e-10
	SAOUHSC_00402	hypothetical protein	-2.23059	0.0784566
	SAOUHSC_01287	glutamine synthetase, type I	-2.24084	3.87726e-18
	SAOUHSC_01112	FPRL1 inhibitory protein	-2.24199	1.98534e-13
	SAOUHSC_01392	ABC transporter, ATP-binding protein, putative	-2.24794	4.92615e-16
	SAOUHSC_01625	translation elongation factor P	-2.24944	2.11335e-21
	SAOUHSC_00753	hypothetical protein	-2.25288	1.79959e-05
	SAOUHSC_00427	autolysin precursor, putative	-2.27104	1.33877e-14
	SAOUHSC_00743	ribonucleotide-disphosphate reductase beta chain, putative	-2.27237	1.71202e-16
	SAOUHSC_01312	ABC-2 type transport system permease protein	-2.2831	1.42208e-07
	SAOUHSC_02896	hypothetical protein	-2.29053	0.066616
	SAOUHSC_02469	hypothetical protein	-2.30243	0.083104
	SAOUHSC_01275	glycerol uptake facilitator protein	-2.33771	2.42559e-15
	SAOUHSC_00212	hypothetical protein	-2.34236	0.224983
	SAOUHSC_00742	ribonucleotide-diphosphate reductase alpha chain, putative	-2.35688	3.49949e-17
	SAOUHSC_01067	putative membrane protein	-2.36008	7.491e-13
	SAOUHSC_00084	hypothetical protein	-2.36393	0.00387151
	SAOUHSC_01090	hypothetical protein	-2.36603	0.375953
	SAOUHSC_01389	phosphate ABC transporter substrate-binding protein, PhoT family	-2.36737	0.000145726
	SAOUHSC_01066	protoheme IX farnesyltransferase	-2.36868	1.29688e-15
	SAOUHSC_01710	acetyl-CoA carboxylase, biotin carboxyl carrier protein, putative	-2.39016	1.53796e-06
	SAOUHSC_00821	hypothetical protein	-2.40936	0.000208887
	SAOUHSC_00816	extracellular matrix and plasma binding protein, putative	-2.42572	9.4664e-12
	SAOUHSC_00214	PTS system IIA component, Gat family	-2.43481	0.197643
	SAOUHSC_01484	hypothetical protein	-2.45857	0.0339254
	SAOUHSC_02996	peptide methionine sulfoxide reductase, putative	-2.50774	0.0651989
	SAOUHSC_02294	hypothetical protein	-2.513	0.051545
	SAOUHSC_02386	hypothetical protein	-2.51551	1.55507e-05
	SAOUHSC_02695	hypothetical protein	-2.52396	1.72234e-06
	SAOUHSC_00741	ribonucleoside-diphosphate reductase 2, putative	-2.536	6.25812e-09
	SAOUHSC_00926	oligopeptide ABC transporter, ATP-binding protein, putative	-2.53904	2.03822e-08
	SAOUHSC_00954	UDP-N-acetylmuramoylalanyl-D-glutamate--2, 6-diaminopimelate ligase	-2.58584	1.03405e-12
	SAOUHSC_01072	hypothetical protein	-2.64179	4.58283e-07
	SAOUHSC_01366	anthranilate synthase, component I	-2.64937	1.58835e-09
	SAOUHSC_00867	hypothetical protein	-2.66577	1.36508e-09
	SAOUHSC_02572	hypothetical protein	-2.67232	3.60144e-24
	SAOUHSC_01121	alpha-hemolysin precursor	-2.69632	5.81265e-30
	SAOUHSC_02848	PTS system glucose-specific IIABC component	-2.69834	4.05453e-21
	SAOUHSC_00276	hypothetical protein	-2.73536	0.0650592
	SAOUHSC_01921	hypothetical protein	-2.76923	0.00214731
	SAOUHSC_R00016	5S Ribosomal RNA	-2.78225	3.70863e-10
	SAOUHSC_01370	phosphoribosylanthranilate isomerase	-2.78668	1.74355e-05
	SAOUHSC_00543	FMN-dependent NADPH-azoreductase	-2.81099	4.31334e-18
	SAOUHSC_01285	MerR family transcriptional regulator, glutamine synthetase repressor/oligopeptide transport system substrate-binding protein	-2.83753	4.97312e-15
	SAOUHSC_02947	sulfite reductase (NADPH) alpha subunit	-2.84327	4.86137e-17
	SAOUHSC_02729	amino acid ABC transporter-like protein, putative	-2.85104	1.2446e-30
	SAOUHSC_00924	oligopeptide transport system permease protein	-2.87337	4.98363e-09
	SAOUHSC_00922	hypothetical protein	-2.92689	5.71054e-07
	SAOUHSC_00972	hypothetical protein	-2.95205	0.00378354
	SAOUHSC_00738	proton-dependent oligopeptide transporter, POT family	-3.08107	7.58479e-31
	SAOUHSC_01367	anthranilate synthase, component II	-3.31589	9.1226e-05
	SAOUHSC_01371	tryptophan synthase, beta chain	-3.32406	7.67698e-14
	SAOUHSC_00352	integrase-like protein	-3.3614	0.0379407
	SAOUHSC_02669	transcriptional regulator, MarR family	-3.40022	9.93939e-51
	SAOUHSC_R00012	5S Ribosomal RNA	-3.47063	0.004811
	SAOUHSC_00387	hypothetical protein	-3.6074	0.0634297
	SAOUHSC_01372	tryptophan synthase, alpha chain	-3.64752	2.91192e-19
	SAOUHSC_01368	anthranilate phosphoribosyltransferase	-3.88661	2.21807e-09
	SAOUHSC_01369	indole-3-glycerol phosphate synthase	-3.99577	6.93546e-07
	SAOUHSC_02646	hypothetical protein	-4.1687	4.34952e-39
	SAOUHSC_02645	transcriptional regulator, LytTR family	-5.12883	4.47176e-59

## Sheet: Sa-Sm-Ca_Sa
	Table S2:	Up- and downregulated genes of Staphylococcus aureus SH1000 after coincubation with Stenotrophomonas maltophilia K279a and Candida albicans SC5314.
	Locu-tag	Annotation	log2 fold-change	pvalue
Upregulated genes	SAOUHSC_01450	serine/threonine exchange transporter, LAT family	4.95919	1.91596e-36
	SAOUHSC_01765	hypothetical protein	4.39342	6.49099e-25
	SAOUHSC_00582	transcriptional regulator, BadM/Rrf2 family	4.21693	5.76899e-20
	SAOUHSC_T00039	tRNA-Met-CAT	3.80369	5.67178e-30
	SAOUHSC_03037a	permease, putative, [Bacitracin export permease protein BceB]	3.7834	0.139886
	SAOUHSC_01763	DNA replication and repair protein RadC	3.72545	3.00558e-24
	SAOUHSC_00557	hypothetical protein	3.72396	1.20792e-22
	SAOUHSC_01761a	hypothetical protein	3.66346	5.44567e-21
	SAOUHSC_00581	hypothetical protein	3.54706	3.26068e-21
	SAOUHSC_00728	lipoteichoic acid synthase	3.48632	2.3649e-31
	SAOUHSC_00555	hydrolase, haloacid dehalogenase-like	3.36482	4.31624e-23
	SAOUHSC_02151	hypothetical protein	3.36281	3.62046e-36
	SAOUHSC_02824	phospholipase/carboxylesterase	3.32046	5.81628e-20
	SAOUHSC_01767	valyl-tRNA synthetase	3.2612	6.11958e-19
	SAOUHSC_R0007	23S Ribosomal RNA	3.18734	0.00209487
	SAOUHSC_T00054	tRNA-Thr-TGT	3.14357	4.92329e-07
	SAOUHSC_00420	neurotransmitter:Na+ symporter, NSS family	3.13682	1.31581e-22
	SAOUHSC_00558	acetyl-CoA acetyltransferase, putative	3.09884	4.14147e-17
	SAOUHSC_02153	hypothetical protein	3.02533	1.57782e-22
	SAOUHSC_T00010	tRNA-Asn-GTT	3.02054	9.36654e-06
	SAOUHSC_02532	HTH-type transcriptional regulator sarV	2.94529	1.80425e-29
	SAOUHSC_01662	RNA polymerase sigma factor, putative	2.94058	2.60508e-33
	SAOUHSC_01764	leader peptidase (prepilin peptidase) / N-methyltransferase- signal peptide	2.92834	1.92623e-12
	SAOUHSC_02381	starvation-inducible DNA-binding protein	2.9081	1.65627e-38
	SAOUHSC_00238	hypothetical protein	2.90571	1.03504e-06
	SAOUHSC_02826	transcriptional regulator, MarR family	2.86663	2.18194e-17
	SAOUHSC_T00042	tRNA-Phe-GAA	2.8505	4.06405e-10
	SAOUHSC_T00020	tRNA-Glu-TTC	2.84943	0.430211
	SAOUHSC_02830	D-lactate dehydrogenase, putative	2.80596	5.77693e-19
	SAOUHSC_00401	hypothetical protein-signal peptide	2.72488	2.62416e-33
	SAOUHSC_00913	transcriptional regulator, LysR family	2.68667	4.15537e-17
	SAOUHSC_02889	hypothetical protein	2.65364	0.00269991
	SAOUHSC_00553	3-hexulose-6-phosphate synthase	2.63751	2.50723e-16
	SAOUHSC_00243	NADH dehydrogenase subunit, putative	2.6283	0.00411402
	SAOUHSC_01760	hypothetical protein	2.62771	7.28704e-25
	SAOUHSC_00633	sodium/proton antiporter, CPA1 family	2.62576	1.77964e-23
	SAOUHSC_02872	conserved hypothetical protein	2.61079	1.81592e-12
	SAOUHSC_T00061	tRNA-Val-TAC	2.58224	1.69297e-11
	SAOUHSC_00778	transposase, IS5 family	2.5734	0.334703
	SAOUHSC_T00043	tRNA-Phe-GAA	2.52231	3.05714e-11
	SAOUHSC_02154	ABC transporter, ATP-binding protein, putative	2.48748	7.33667e-20
	SAOUHSC_01661	tRNA (adenine22-N1)-methyltransferase	2.48351	6.28528e-21
	SAOUHSC_T00057	tRNA-Tyr-GTA	2.47354	4.3131e-07
	SAOUHSC_T00041	tRNA-Met-4	2.4544	0.000538518
	SAOUHSC_01929	hypothetical protein	2.4539	7.1555e-07
	SAOUHSC_00639	hypothetical protein	2.44222	9.73346e-12
	SAOUHSC_02734	hypothetical protein	2.42566	0.339409
	SAOUHSC_02152	ABC transporter, ATP-binding protein, putative	2.39796	1.16024e-19
	SAOUHSC_T00031	tRNA-Leu-CAA	2.38938	0.000433938
	SAOUHSC_00171	gamma-glutamyltranspeptidase, putative	2.38828	1.86026e-13
	SAOUHSC_01331	hypothetical protein	2.37557	0.000173542
	SAOUHSC_02364	transcriptional regulator, HxlR family	2.3401	1.87148e-18
	SAOUHSC_02411	hypothetical protein	2.33573	0.000361597
	SAOUHSC_00241	putative ribose uptake protein	2.32892	1.95567e-09
	SAOUHSC_02155	transcriptional regulator, GntR family	2.32561	1.71024e-12
	SAOUHSC_01766	folylpolyglutamate synthase/dihydrofolate synthase, putative	2.3156	5.32523e-14
	SAOUHSC_01761	hypothetical protein	2.30239	8.31647e-13
	SAOUHSC_00559	hypothetical protein	2.29452	1.35523e-08
	SAOUHSC_01513	hypothetical protein	2.27047	9.64963e-12
	SAOUHSC_00170	peptide/nickel transport system substrate-binding protein	2.24412	5.34798e-07
	SAOUHSC_00556	proline/betaine transporter, putative	2.23925	2.74359e-12
	SAOUHSC_00239	ribokinase, putative	2.23657	4.87165e-12
	SAOUHSC_00561	hypothetical protein	2.22882	8.16683e-09
	SAOUHSC_T00019	tRNA-Glu-TTC	2.21092	2.20972e-05
	SAOUHSC_01330	guanosine monophosphate reductase	2.20578	1.58574e-11
	SAOUHSC_00560	hypothetical protein	2.19602	1.27839e-12
	SAOUHSC_02109	hypothetical protein	2.19109	1.61894e-13
	SAOUHSC_01663	DNA primase	2.18091	3.56259e-15
	SAOUHSC_00935	adapter protein MecA 1/2	2.17814	1.89692e-16
	SAOUHSC_01798	hypothetical protein	2.15008	1.1617e-15
	SAOUHSC_T00052	tRNA-Ser-TGA	2.14663	1.88881e-08
	SAOUHSC_00790	ATP-dependent Clp protease, proteolytic subunit ClpP	2.14165	6.27779e-11
	SAOUHSC_00167	peptide ABC transporter, ATP-binding protein, putative	2.12759	2.37901e-12
	SAOUHSC_02998	capsular polysaccharide biosynthesis protein, Cap5C	2.12291	0.00176585
	SAOUHSC_03022	hypothetical protein	2.11676	7.62885e-19
	SAOUHSC_01660	hypothetical protein	2.10573	5.50736e-20
	SAOUHSC_01113	hypothetical protein	2.10304	5.20092e-12
	SAOUHSC_T00027	tRNA-His-GTG	2.1015	1.29119e-07
	SAOUHSC_01412	Nitric oxide reductase activation protein NorD	2.09121	1.12525e-13
	SAOUHSC_01784	ribosomal protein L20	2.08652	3.20162e-15
	SAOUHSC_R0001	16S Ribosomal RNA	2.08242	0.13758
	SAOUHSC_01676	hypothetical protein	2.07599	1.16375e-19
	SAOUHSC_02825	glyoxalase family protein	2.07474	4.03572e-05
	SAOUHSC_00002	DNA polymerase III, beta subunit	2.05853	2.68963e-20
	SAOUHSC_00525	DNA-directed RNA polymerase subunit beta'	2.03013	2.75589e-21
	SAOUHSC_00169	peptide ABC transporter, permease protein, putative	2.02829	0.00200914
Downregulated genes	SAOUHSC_R00014	5S Ribosomal RNA	-2.00845	0.0151344
	SAOUHSC_00399	hypothetical protein- signal peptide	-2.00868	0.0683295
	SAOUHSC_01964	signal transduction protein	-2.03032	2.43415e-19
	SAOUHSC_02663	[Probable type II DNA modification enzyme]	-2.07536	5.03073e-11
	SAOUHSC_00158	PTS system component	-2.07753	3.77973e-18
	SAOUHSC_00202	hypothetical protein	-2.07914	0.000865397
	SAOUHSC_00924	oligopeptide transport system permease protein	-2.08674	2.29668e-06
	SAOUHSC_01318	hypothetical protein	-2.09291	5.14982e-13
	SAOUHSC_02717	hypothetical protein	-2.09506	0.000315842
	SAOUHSC_00816	extracellular matrix and plasma binding protein, putative	-2.12771	7.27081e-10
	SAOUHSC_02947	sulfite reductase (NADPH) flavoprotein alpha-component, putative	-2.14245	2.23378e-11
	SAOUHSC_02729	amino acid ABC transporter-like protein, putative	-2.20186	6.08982e-20
	SAOUHSC_01368	anthranilate phosphoribosyltransferase	-2.22819	5.65972e-06
	SAOUHSC_02848	PTS system glucose-specific IIABC component	-2.23322	3.19974e-16
	SAOUHSC_00157	N-acetylmuramic acid 6-phosphate etherase	-2.24677	1.32426e-08
	SAOUHSC_01311	ABC transporter, ATP-binding protein, putative	-2.2549	3.57575e-06
	SAOUHSC_00741	ribonucleoside-diphosphate reductase 2, putative	-2.25746	9.4379e-08
	SAOUHSC_01370	phosphoribosylanthranilate isomerase	-2.25999	0.000150127
	SAOUHSC_01711	Allophanate hydrolase 2 subunit 2	-2.26324	1.63532e-10
	SAOUHSC_02701	hypothetical protein	-2.27579	0.0948773
	SAOUHSC_01712	hypothetical protein	-2.27639	7.88685e-11
	SAOUHSC_00069	Adhesins_in_Staphylococcus- signal peptide	-2.2816	3.99624e-34
	SAOUHSC_01709	acetyl-CoA carboxylase, biotin carboxylase, putative	-2.301	1.19444e-15
	SAOUHSC_T0001	tRNA-Ala-TGC	-2.30131	0.000233122
	SAOUHSC_01285	MerR family transcriptional regulator, glutamine synthetase repressor/oligopeptide transport system substrate-binding protein	-2.32255	2.20215e-11
	SAOUHSC_02705	hypothetical protein	-2.36536	0.141194
	SAOUHSC_00738	proton-dependent oligopeptide transporter, POT family	-2.38783	5.96945e-21
	SAOUHSC_01367	anthranilate synthase component II, putative	-2.40565	0.000827673
	SAOUHSC_T00029	tRNA-Ile-GAT	-2.42622	0.0743719
	SAOUHSC_T0008	tRNA-Asn-GTT	-2.44116	0.000499804
	SAOUHSC_02572	hypothetical protein	-2.50322	1.77332e-21
	SAOUHSC_03047	hypothetical protein	-2.5129	0.0134588
	SAOUHSC_00972	hypothetical protein	-2.53394	0.00765365
	SAOUHSC_00955	hypothetical protein	-2.66213	0.00145948
	SAOUHSC_01312	ABC-2 type transport system permease protein	-2.71105	3.34021e-09
	SAOUHSC_01372	tryptophan synthase, alpha subunit	-2.73423	5.18345e-14
	SAOUHSC_01109	hypothetical protein	-2.7531	0.0935672
	SAOUHSC_02669	transcriptional regulator, MarR family	-2.76085	2.61222e-35
	SAOUHSC_01369	indole-3-glycerol phosphate synthase, putative	-2.82409	2.62235e-05
	SAOUHSC_01371	tryptophan synthase, beta chain	-2.84926	4.89569e-12
	SAOUHSC_02646	hypothetical protein	-2.8712	1.68596e-19
	SAOUHSC_02469	hypothetical protein	-2.87579	0.0413401
	SAOUHSC_00109	replication initiation protein, putative	-2.94508	0.0278538
	SAOUHSC_T00053	tRNA-Thr-TGT	-2.97062	6.40938e-05
	SAOUHSC_00218	hypothetical protein	-3.00498	0.16659
	SAOUHSC_00347	hypothetical protein	-3.17553	5.12623e-24
	SAOUHSC_T00036	tRNA-Lys-TTT	-3.28276	0.000164923
	SAOUHSC_00837	hypothetical protein	-3.34438	0.0121882
	SAOUHSC_00289	hypothetical protein	-3.4407	0.0231891
	SAOUHSC_00922	hypothetical protein	-3.46595	7.53053e-08
	SAOUHSC_01710	acetyl-CoA carboxylase, biotin carboxyl carrier protein, putative	-3.56564	5.6046e-09
	SAOUHSC_01636	hypothetical protein	-3.63421	0.0431928
	SAOUHSC_02645	transcriptional regulator, LytTR family	-3.68534	6.15051e-32
	SAOUHSC_01121	alpha-hemolysin precursor	-3.6869	1.8502e-48

## Sheet: Pa-Sm_Pa
	Table S2:	Up- and downregulated genes of Pseudomonas aeruginosa PA01 after coincubation with Stenotrophomonas maltophilia K279a.
	Locu-tag	Annotation	log2 fold-change	pvalue
Upregulated genes	PA1019a	thioesterase	4.47264	1.56271e-17
	PA1210	quercetin 2%2C3-dioxygenase	4.2467	3.27835e-20
	PA3501	hypothetical protein	3.76898	5.06734e-10
	PA0522	hypothetical protein	3.76652	1.10984e-14
	PA5386	3-hydroxybutyryl-CoA dehydrogenase	3.75694	2.08497e-21
	PA2295	ABC transporter permease	3.72178	3.24216e-28
	PA4104	hypothetical protein	3.61339	9.8222e-36
	PA0725	hypothetical protein	3.59245	6.15758e-44
	PA3406	transporter HasD	3.59238	2.59577e-41
	PA4814	2%2C4-dienoyl-CoA reductase	3.58326	4.89788e-66
	PA4103	hypothetical protein	3.55232	4.39364e-42
	PA0880	ring-cleaving dioxygenase	3.54261	1.8864e-19
	PA3240	quercetin 2%2C3-dioxygenase	3.52702	2.65704e-10
	PA4096	major facilitator superfamily transporter	3.49242	2.19787e-40
	PA5384	lipolytic protein	3.48788	3.36384e-16
	PA3773	hypothetical protein	3.48492	6.97442e-31
	PA3222	hypothetical protein	3.46636	1.8797e-33
	PA0237	oxidoreductase	3.44649	3.30878e-38
	PA3591	enoyl-CoA hydratase	3.43765	8.43079e-17
	PA5326	hypothetical protein	3.40343	1.71399e-55
	PA5383	hypothetical protein	3.39846	1.44536e-42
	PA2864	hypothetical protein	3.38451	1.00083e-31
	PA5392	hypothetical protein	3.38186	5.08968e-18
	PA3661	hypothetical protein	3.35293	2.37134e-91
	PA3774	acetylpolyamine aminohydrolase	3.32209	3.99587e-21
	PA5387	carnitine dehydrogenase	3.32169	1.35595e-31
	PA1352	hypothetical protein	3.30294	1.43292e-31
	PA1698	type III secretion outer membrane protein PopN	3.29895	3.96703e-19
	PA2060	ABC transporter permease	3.25406	4.63547e-32
	PA1724	type III export protein PscK	3.25172	4.33786e-12
	PA1707	regulatory protein PcrH	3.23353	1.4835e-22
	PA2836	secretion protein	3.21626	6.00828e-32
	PA4173	hypothetical protein	3.21223	1.26867e-20
	PA3549	alginate o-acetylase AlgJ	3.16751	3.73171e-37
	PA3223	FMN-dependent NADH-azoreductase	3.16746	2.80938e-11
	PA3609	polyamine ABC transporter permease PotC	3.16351	1.12608e-40
	PA2091	hypothetical protein	3.14967	9.95393e-29
	PA4095	hypothetical protein	3.09937	2.13738e-31
	PA1394	hypothetical protein	3.08441	6.70729e-45
	PA2933	major facilitator superfamily transporter	3.07449	1.26241e-26
	PA0188	hypothetical protein	3.0539	5.14544e-36
	PA2090	hypothetical protein	3.05225	3.85341e-17
	PA0235	4-hydroxybenzoate transporter PcaK	3.04474	2.44634e-48
	PA1702	hypothetical protein	3.04095	0.00116613
	PA5385	carnitine dehydrogenase	3.04094	3.07509e-18
	PA2936	hypothetical protein	3.02501	2.80405e-37
	PA4105	hypothetical protein	3.02471	9.47234e-22
	PA2513	anthranilate dioxygenase small subunit	3.02125	1.16285e-09
	PA2912	ABC transporter ATP-binding protein	3.00816	3.82023e-19
	PA5393	hypothetical protein	3.00564	5.00386e-42
	PA2514	anthranilate dioxygenase reductase	2.97461	5.30868e-21
	PA0185	ABC transporter permease	2.97024	1.88149e-32
	PA0221	aminotransferase	2.97016	1.57449e-46
	PA3592	hypothetical protein	2.96761	9.43809e-33
	PA0695	hypothetical protein	2.93859	2.64906e-23
	PA1313	major facilitator superfamily transporter	2.90802	4.7435e-42
	PA4188	hypothetical protein	2.903	1.19581e-22
	PA0187	hypothetical protein	2.88703	3.17867e-29
	PA0184	ABC transporter ATP-binding protein	2.8847	1.58623e-27
	PA4087	hypothetical protein	2.88182	3.0886e-31
	PA4900	major facilitator superfamily transporter	2.87108	1.09117e-37
	PA5115	hypothetical protein	2.87021	4.77376e-26
	PA0041a	transposase	2.8594	2.90099e-26
	PA0698	hypothetical protein	2.84579	2.22326e-20
	PA4106	hypothetical protein	2.84499	3.50645e-25
	PA2086	epoxide hydrolase	2.84318	1.23029e-23
	PA2512	anthranilate dioxygenase large subunit	2.83821	9.58734e-24
	PA2697	hypothetical protein	2.83478	1.83404e-24
	PA1918	hypothetical protein	2.82432	4.49185e-43
	PA4083	chaperone CupB4	2.81305	6.95844e-22
	PA4860	ABC transporter permease	2.80247	2.4676e-34
	PA2835	major facilitator superfamily transporter	2.79622	2.82871e-50
	PA5325	hypothetical protein	2.79385	2.36834e-56
	PA1153	hypothetical protein	2.79302	1.16548e-28
	PA4622	major facilitator superfamily transporter	2.78956	6.21076e-53
	PA2515	1%2C6-dihydroxycyclohexa-2%2C4-diene-1-carboxylate dehydrogenase	2.78776	5.47793e-17
	PA3380	hypothetical protein	2.77926	1.6421e-08
	PA3589	acetyl-CoA acetyltransferase	2.77778	4.0558e-21
	PA3892	hypothetical protein	2.77278	1.21023e-38
	PA0324	ABC transporter permease	2.77219	4.81208e-35
	PA0697	hypothetical protein	2.77142	1.53541e-26
	PA1231	hypothetical protein	2.76687	4.48784e-18
	PA1694	type III secretion system protein	2.76554	9.84497e-28
	PA0326	ABC transporter ATP-binding protein	2.76409	4.12054e-41
	PA0513	heme d1 biosynthesis protein NirG	2.75676	3.296e-14
	PA1700	hypothetical protein	2.75428	1.83847e-05
	PA4836	hypothetical protein	2.75213	9.42042e-29
	PA1149	hypothetical protein	2.73889	1.04186e-20
	PA1696	translocation protein in type III secretion	2.73411	7.41703e-08
	PA0242	hypothetical protein	2.73272	5.29228e-46
	PA2507	catechol 1%2C2-dioxygenase	2.73241	1.46468e-28
	PA1695	translocation protein in type III secretion	2.72095	9.48804e-17
	PA1917	hypothetical protein	2.71656	3.00918e-19
	PA1329	hypothetical protein	2.711	3.51118e-08
	PA1719	type III export protein PscF	2.70726	1.09235e-14
	PA4088	aminotransferase	2.70646	5.50255e-34
	PA4903	major facilitator superfamily transporter	2.70433	1.33351e-30
	PA2217	aldehyde dehydrogenase	2.69978	4.94142e-33
	PA2522	outer membrane protein CzcC	2.69809	9.47225e-20
	PA3772	hypothetical protein	2.68578	4.07407e-41
	PA2508	muconolactone delta-isomerase	2.68394	3.84606e-25
	PA0521	cytochrome C oxidase subunit	2.67755	1.77684e-24
	PA2133	hypothetical protein	2.676	6.12361e-17
	PA2863	lipase chaperone	2.67483	1.38952e-26
	PA4819	glycosyl transferase family protein	2.6691	1.29174e-23
	PA2516	toluate 1%2C2-dioxygenase electron transfer subunit	2.66823	4.33697e-22
	PA4978	hypothetical protein	2.65563	1.77937e-39
	PA3376	phosphonate C-P lyase system protein PhnK	2.62406	1.21083e-17
	PA4097	alcohol dehydrogenase	2.62312	1.64792e-12
	PA1019	cis%2Ccis-muconate transporter MucK	2.61641	1.92202e-43
	PA1367	hypothetical protein	2.61081	1.13256e-36
	PA0701	transcriptional regulator	2.60011	7.74184e-21
	PA1744	hypothetical protein	2.5987	6.45769e-23
	PA2724	hypothetical protein	2.59816	1.92011e-19
	PA3775	hypothetical protein	2.59807	7.55178e-23
	PA4107	hypothetical protein	2.59481	3.96551e-25
	PA5327	oxidoreductase	2.59058	5.01679e-48
	PA2916	hypothetical protein	2.58178	1.12664e-18
	PA0694	transporter ExbD	2.58084	3.78885e-15
	PA4085	chaperone CupB2	2.5733	8.05614e-29
	PA2861	2'-5' RNA ligase	2.5726	2.05186e-26
	PA4859	ABC transporter permease	2.56905	1.0823e-34
	PA0881	hypothetical protein	2.56608	3.58068e-25
	PA5031	short-chain dehydrogenase	2.56324	7.13826e-35
	PA1697	type III secretion system ATPase	2.55629	1.19428e-29
	PA4121	hypothetical protein	2.55386	1.38554e-26
	PA1602	oxidoreductase	2.55263	1.08997e-23
	PA0509	cytochrome C	2.54628	1.67354e-33
	PA1230	hypothetical protein	2.53935	2.9127e-19
	PA3059	pellicle/biofilm biosynthesis glycosyltransferase PelF	2.53545	5.54466e-39
	PA4901	benzoylformate decarboxylase	2.53421	9.96318e-33
	PA4866	hypothetical protein	2.5248	1.2798e-15
	PA0273	major facilitator superfamily transporter	2.52201	8.81889e-20
	PA1275	cobalamin biosynthesis protein CobD	2.52017	1.22242e-14
	PA1718	type III export protein PscE	2.51903	0.00283955
	PA0726	hypothetical protein	2.51387	1.03561e-51
	PA2509	muconate cycloisomerase I	2.51061	4.23613e-28
	PA2214	major facilitator superfamily transporter	2.50072	3.23375e-35
	PA3282	hypothetical protein	2.50007	3.93853e-21
	PA3294	hypothetical protein	2.49657	7.83616e-23
	PA5160	drug efflux transporter	2.49452	8.99867e-51
	PA4189	aldehyde dehydrogenase	2.49366	4.03068e-29
	PA1168	hypothetical protein	2.48475	1.26628e-22
	PA3776	transcriptional regulator	2.48437	4.47818e-23
	PA0818	hypothetical protein	2.48026	1.2927e-24
	PA3550	alginate o-acetyltransferase AlgF	2.47405	3.03121e-30
	PA1412	hypothetical protein	2.47152	5.27063e-22
	PA3873	respiratory nitrate reductase subunit delta	2.47088	1.63389e-15
	PA0883	acyl-CoA lyase subunit beta	2.46797	5.37062e-20
	PA3061	pellicle/biofilm biosynthesis protein PelD	2.46783	2.55922e-31
	PA0516	heme d1 biosynthesis protein NirF	2.46703	1.788e-31
	PA0193	hypothetical protein	2.46626	7.58907e-24
	PA2474	hypothetical protein	2.46138	6.45123e-30
	PA3511	short-chain dehydrogenase	2.44855	1.73248e-12
	PA3893	hypothetical protein	2.4478	7.28733e-41
	PA1486	hypothetical protein	2.44749	9.54535e-21
	PA0241	major facilitator superfamily transporter	2.44462	1.40527e-40
	PA3510	hypothetical protein	2.43969	8.80681e-29
	PA2180	hypothetical protein	2.43043	6.74867e-25
	PA4616	C4-dicarboxylate-binding protein	2.42809	2.64684e-36
	PA0183	arylsulfatase	2.42754	1.27426e-36
	PA0711	hypothetical protein	2.42601	2.50915e-25
	PA0204	ABC transporter permease	2.41564	9.14083e-30
	PA3063	pellicle/biofilm biosynthesis protein PelB	2.4105	5.28121e-38
	PA0819	hypothetical protein	2.40454	1.52337e-27
	PA1701	hypothetical protein	2.40282	0.00518524
	PA0231	3-oxoadipate enol-lactonase	2.40097	2.32126e-17
	PA2058	ABC transporter	2.40037	3.28112e-36
	PA0724	phage coat protein A	2.39808	4.47673e-34
	PA1691	translocation protein in type III secretion	2.39221	1.07022e-31
	PA1722	type III export protein PscI	2.39061	1.24145e-10
	PA1258	ABC transporter permease	2.39	6.91462e-24
	PA4082	adhesive protein CupB5	2.38729	1.30529e-46
	PA2150	non-homologous end joining protein Ku	2.38446	2.47115e-30
	PA1601	aldehyde dehydrogenase	2.38329	9.47122e-35
	PA3279	phosphate-specific outer membrane porin OprP	2.38069	2.16538e-45
	PA5090	hypothetical protein	2.37797	3.39743e-53
	PA2922	hydrolase	2.37737	3.43796e-24
	PA4820	hypothetical protein	2.37672	1.26523e-14
	PA3395	membrane protein NosY	2.37396	1.6679e-18
	PA2517	toluate 1%2C2-dioxygenase subunit beta	2.37325	6.24923e-25
	PA3378	hypothetical protein	2.37266	2.95051e-29
	PA0510	uroporphyrin-III C-methyltransferase	2.37089	2.04592e-14
	PA3915	molybdopterin biosynthesis protein B	2.36687	1.61408e-18
	PA4835	hypothetical protein	2.36441	1.46234e-31
	PA3547	alginate lyase	2.35709	4.62569e-29
	PA0227	CoA transferase subunit B	2.35528	8.49035e-16
	PA4038	hypothetical protein	2.35499	1.5077e-32
	PA2140	metallothionein	2.34579	2.33897e-07
	PA5282	major facilitator superfamily transporter	2.33939	1.15915e-28
	PA0511	heme d1 biosynthesis protein NirJ	2.3385	5.28698e-27
	PA0220	amino acid APC family transporter	2.3338	8.13234e-40
	PA1400	pyruvate carboxylase	2.31873	2.98599e-34
	PA1490	transcriptional regulator	2.31754	2.74618e-25
	PA2575	hypothetical protein	2.31451	1.38003e-21
	PA5293	transcriptional regulator	2.30815	1.34704e-29
	PA0714	hypothetical protein	2.30748	4.10362e-27
	PA0700	hypothetical protein	2.305	1.85877e-08
	PA0219	aldehyde dehydrogenase	2.30168	6.7971e-28
	PA0226	CoA transferase subunit A	2.30106	3.4197e-25
	PA1705	type III secretion regulator	2.30096	2.8544e-07
	PA2293	hypothetical protein	2.2911	1.63763e-06
	PA0882	hypothetical protein	2.28919	6.07112e-22
	PA4071	hypothetical protein	2.28433	1.99155e-19
	PA2924	histidine ABC transporter permease HisQ	2.2812	9.79293e-23
	PA2213	porin	2.28061	5.83915e-33
	PA2470	gentisate 1%2C2-dioxygenase	2.27861	1.14185e-25
	PA3608	polyamine ABC transporter permease PotB	2.27783	4.2395e-27
	PA0205	ABC transporter permease	2.27672	2.55065e-32
	PA3926	major facilitator superfamily transporter	2.27593	1.61196e-28
	PA5030	major facilitator superfamily transporter	2.27383	3.17512e-42
	PA2335	TonB-dependent receptor	2.273	1.40811e-45
	PA0514	heme d1 biosynthesis protein NirL	2.27229	4.34577e-13
	PA1384	UDP-glucose 4-epimerase	2.27136	4.28124e-35
	PA4867	urease subunit beta	2.26985	3.91433e-20
	PA0885	C4-dicarboxylate transporter	2.26739	5.2263e-23
	PA4172	nuclease	2.26661	7.81526e-22
	PA2085	ring-hydroxylating dioxygenase small subunit	2.2662	6.52722e-14
	PA1923	cobaltochelatase subunit CobN	2.26373	7.20847e-27
	PA1148	exotoxin A	2.2618	6.35418e-39
	PA1410	spermidine/putrescine-binding protein	2.25724	1.04235e-30
	PA0021	hypothetical protein	2.25673	9.39218e-19
	PA4979	acyl-CoA dehydrogenase	2.25304	2.04581e-31
	PA0480	3-oxoadipate enol-lactonase	2.2527	6.15148e-22
	PA3546	alginate biosynthesis protein AlgX	2.25107	7.95055e-29
	PA1849	hypothetical protein	2.24928	2.87321e-06
	PA0192	TonB-dependent receptor	2.24703	1.7488e-44
	PA2676	type II secretion system protein	2.24312	1.25716e-38
	PA3508	transcriptional regulator	2.2416	3.11443e-22
	PA4089	3-ketoacyl-ACP reductase	2.24055	2.5966e-13
	PA1497	transporter	2.23859	5.41987e-16
	PA5032	transcriptional regulator	2.23507	1.37544e-29
	PA3421	hypothetical protein	2.23164	3.97118e-34
	PA3062	pellicle/biofilm biosynthesis outer membrane protein PelC	2.23033	3.24564e-06
	PA4654	major facilitator superfamily transporter	2.22989	1.76041e-25
	PA1310	2-aminoethylphosphonate--pyruvate transaminase	2.2293	1.50357e-29
	PA1276	threonine-phosphate decarboxylase	2.22898	2.97013e-09
	PA3464	hypothetical protein	2.22849	1.22687e-29
	PA4137	porin	2.22476	2.77086e-41
	PA1138	transcriptional regulator	2.21774	9.24263e-23
	PA2471	hypothetical protein	2.21394	4.15475e-17
	PA1922	TonB-dependent receptor	2.21312	3.17752e-37
	PA3506	hypothetical protein	2.21176	8.6816e-28
	PA0693	transporter ExbB	2.20949	2.94756e-27
	PA2207	hypothetical protein	2.20783	1.05099e-33
	PA1783	nitrate transporter	2.20428	8.00073e-24
	PA2729	hypothetical protein	2.20329	1.92277e-30
	PA1924	hypothetical protein	2.20141	4.04093e-09
	PA2074	hypothetical protein	2.19816	3.19436e-12
	PA1407	hypothetical protein	2.19788	5.38797e-24
	PA1280	hypothetical protein	2.19685	3.56775e-11
	PA2465	hypothetical protein	2.19652	1.36002e-27
	PA0443	transporter	2.19117	9.85258e-39
	PA0683	type II secretion system protein	2.18973	1.27363e-12
	PA0029	sulfate transporter	2.18361	2.60096e-23
	PA4623	hypothetical protein	2.17853	9.84199e-24
	PA3727	hypothetical protein	2.1782	2.30788e-27
	PA1485	amino acid permease	2.16949	6.19899e-34
	PA3509	hydrolase	2.16899	1.04227e-10
	PA3293	hypothetical protein	2.1684	1.68916e-17
	PA2216	hypothetical protein	2.16711	9.5514e-19
	PA2923	histidine ABC transporter substrate-binding protein HisJ	2.16657	7.72091e-28
	PA0569	hypothetical protein	2.16345	6.31693e-16
	PA3548	alginate o-acetylase AlgI	2.16308	1.17777e-37
	PA3375	ABC transporter ATP-binding protein	2.1583	3.31997e-13
	PA3502	hypothetical protein	2.15494	3.28635e-18
	PA3946	two-component sensor	2.15425	4.11395e-44
	PA4177	hypothetical protein	2.15286	8.92071e-14
	PA2355	FMNH2-dependent monooxygenase	2.15282	2.8626e-20
	PA4981	amino acid permease	2.15246	1.04054e-39
	PA4155	hypothetical protein	2.15219	3.11768e-20
	PA2349	hypothetical protein	2.14946	3.55214e-21
	PA4167	2%2C5-diketo-D-gluconate reductase B	2.14774	4.35825e-26
	PA0323	ABC transporter	2.14538	4.70152e-37
	PA0692	hypothetical protein	2.14512	3.17786e-28
	PA3757	transcriptional regulator	2.14316	1.33247e-30
	PA1663	transcriptional regulator	2.14233	7.81551e-30
	PA1022	acyl-CoA dehydrogenase	2.13623	6.46381e-37
	PA2130	usher CupA3	2.13599	5.43521e-33
	PA4883	hypothetical protein	2.13599	7.85854e-21
	PA0028	hypothetical protein	2.13471	2.18657e-09
	PA1717	type III export protein PscD	2.12721	2.646e-24
	PA1322	TonB-dependent receptor	2.12367	2.20137e-45
	PA3891	ABC transporter ATP-binding protein	2.12311	1.9632e-23
	PA1144	major facilitator superfamily transporter	2.12241	1.73329e-32
	PA2845	hypothetical protein	2.12213	3.36105e-09
	PA0197	transporter TonB	2.1183	9.03377e-14
	PA2188	alcohol dehydrogenase	2.11363	5.02836e-25
	PA0347	glycerophosphoryl diester phosphodiesterase	2.11021	3.31139e-28
	PA1782	serine/threonine-protein kinase	2.10729	6.07734e-26
	PA3500	hypothetical protein	2.10385	1.11888e-25
	PA4899	aldehyde dehydrogenase	2.10333	1.6431e-22
	PA2132	chaperone CupA5	2.10298	6.2355e-08
	PA1212	major facilitator superfamily transporter	2.10187	1.20627e-27
	PA3320	hypothetical protein	2.0994	5.13609e-18
	PA4099	hypothetical protein	2.09802	1.12007e-33
	PA3610	polyamine ABC transporter substrate-binding protein PotD	2.09782	7.02129e-34
	PA3060	pellicle/biofilm biosynthesis protein PelE	2.09661	1.30196e-12
	PA2215	hypothetical protein	2.09385	3.22404e-30
	PA2839	hypothetical protein	2.08996	8.96462e-16
	PA2472	major facilitator superfamily transporter	2.08934	5.69458e-21
	PA2168	hypothetical protein	2.0888	1.24197e-14
	PA2473	glutathione S-transferase	2.08809	2.11524e-12
	PA1635	potassium-transporting ATPase subunit C	2.08647	1.20875e-09
	PA4122	hypothetical protein	2.0853	1.85719e-21
	PA2092	major facilitator superfamily transporter	2.08345	1.51974e-15
	PA1381	hypothetical protein	2.07784	9.93682e-21
	PA0137	ABC transporter permease	2.07736	1.10572e-19
	PA4849	hypothetical protein	2.07699	6.21329e-31
	PA0878	hypothetical protein	2.07682	7.97377e-20
	PA2784	hypothetical protein	2.07659	4.2234e-20
	PA2325	hypothetical protein	2.07539	1.22439e-20
	PA4652	hypothetical protein	2.07286	2.77851e-35
	PA1277	cobyric acid synthase	2.07223	9.9089e-17
	PA0830	hypothetical protein	2.07148	8.66281e-29
	PA0030	hypothetical protein	2.07123	1.92215e-17
	PA2129	chaperone CupA2	2.07042	5.99235e-13
	PA3871	PpiC-type peptidyl-prolyl cis-trans isomerase	2.06507	7.20775e-19
	PA1723	type III export protein PscJ	2.06253	1.76365e-27
	PA0478	N-acetyltransferase	2.0618	8.16687e-23
	PA2664	flavohemoprotein	2.06139	4.86273e-24
	PA0728	bacteriophage integrase	2.06054	2.78266e-27
	PA0691	hypothetical protein	2.0595	4.89141e-13
	PA1708	translocator protein PopB	2.05802	1.88721e-24
	PA0058	hypothetical protein	2.05714	1.44319e-14
	PA1725	type III secretion system protein	2.05619	3.15268e-18
	PA0817	ring-cleaving dioxygenase	2.05564	1.03031e-19
	PA5084	oxidoreductase	2.05545	3.00372e-20
	PA4788	hypothetical protein	2.05266	2.25203e-22
	PA1023	short-chain dehydrogenase	2.05024	7.49903e-27
	PA1709	translocator outer membrane protein PopD	2.04536	1.05703e-19
	PA4861	ABC transporter ATP-binding protein	2.04249	1.42562e-15
	PA1908	major facilitator superfamily transporter	2.03743	1.33913e-12
	PA0912	hypothetical protein	2.03716	7.34012e-19
	PA2324	hypothetical protein	2.0359	8.72284e-13
	PA0785	FMN-dependent NADH-azoreductase AzoR	2.02414	1.67872e-15
	PA2208	hypothetical protein	2.0236	5.57916e-15
	PA0118	hypothetical protein	2.02161	3.79079e-22
	PA2211	hypothetical protein	2.02087	1.19099e-15
	PA1566	hypothetical protein	2.02017	1.12783e-22
	PA0097	hypothetical protein	2.01986	2.00451e-18
	PA3714	two-component response regulator	2.01936	6.14303e-22
	PA1390	glycosyl transferase family protein	2.01923	3.6874e-34
	PA2505	tyrosine porin OpdT	2.01848	1.97607e-28
	PA1225	NAD(P)H dehydrogenase	2.01795	1.71801e-16
	PA2307	ABC transporter permease	2.01439	2.88921e-21
	PA2343	xylulose kinase	2.01336	4.66993e-13
	PA0440	oxidoreductase	2.01224	9.24251e-27
	PA4818	hypothetical protein	2.01136	2.32869e-20
	PA2880	hypothetical protein	2.01041	4.14248e-24
	PA2342	mannitol dehydrogenase	2.0089	3.09976e-23
	PA3593	acyl-CoA dehydrogenase	2.00775	9.56286e-27
	PA1488	hypothetical protein	2.00699	2.43779e-14
	PA0685	type II secretion system protein	2.00275	1.86521e-32
	PA4187	major facilitator superfamily transporter	2.00271	4.62434e-33
	PA2136	hypothetical protein	2.00152	9.78404e-15
Downregulated genes	PA5424	hypothetical protein	-2.00004	1.5616e-44
	PA1454	flagellar synthesis regulator FleN	-2.00075	1.0854e-21
	PA0722	hypothetical protein	-2.004	1.08922e-22
	PA5108	hypothetical protein	-2.00418	2.2835e-35
	PA4209	phenazine-specific methyltransferase	-2.00771	1.31319e-48
	PA3347	hypothetical protein	-2.0078	2.70158e-42
	PA1291	hypothetical protein	-2.00895	2.60415e-27
	PA2869	hypothetical protein	-2.0104	4.1162e-14
	PA2570.1	tRNA-Leu	-2.01143	3.02872e-26
	PA0962	DNA-binding stress protein	-2.01185	2.21405e-34
	PA1453	flagellar biosynthesis regulator FlhF	-2.01718	4.01286e-21
	PA5214	glycine cleavage system protein H	-2.01919	2.35435e-48
	PA0425	multidrug resistance protein MexA	-2.02589	0.000895406
	PA1103	flagellar assembly protein FliH	-2.02745	8.96984e-14
	PA1974	hypothetical protein	-2.02747	6.53056e-06
	PA0998	hypothetical protein	-2.02819	5.61397e-46
	PA4407	cell division protein FtsZ	-2.0284	3.86982e-31
	PA3940	DNA binding protein	-2.03072	1.09967e-40
	PA4269	DNA-directed RNA polymerase subunit beta'	-2.03344	2.35513e-23
	PA3244	cell division inhibitor MinD	-2.03397	8.37713e-44
	PA5555	ATP synthase subunit gamma	-2.03632	3.39405e-46
	PA1245	hypothetical protein	-2.0366	4.2937e-25
	PA1444	flagellar motor switch protein FliN	-2.03717	1.91392e-21
	PA0408	pilus biosynthesis/twitching motility protein PilG	-2.03728	1.3778e-30
	PA4739	hypothetical protein	-2.03759	1.47522e-30
	PA5107	outer membrane lipoprotein Blc	-2.03899	1.92167e-44
	PA4246	30S ribosomal protein S5	-2.04488	4.01766e-41
	PA0071	hypothetical protein	-2.04599	2.21649e-45
	PA4274	50S ribosomal protein L11	-2.04859	1.79145e-51
	PA4260	50S ribosomal protein L2	-2.05426	1.49965e-32
	PA4237	50S ribosomal protein L17	-2.05468	4.3685e-43
	PA5061	hypothetical protein	-2.0559	6.30048e-51
	PA1673	bacteriohemerythrin	-2.06172	9.56249e-38
	PA4263	50S ribosomal protein L3	-2.06549	8.53655e-34
	PA2737	hypothetical protein	-2.06633	1.39742e-40
	PA4323	hypothetical protein	-2.0685	2.54984e-28
	PA1586	2-oxoglutarate dehydrogenase complex dihydrolipoyllysine-residue succinyltransferase	-2.07104	2.95992e-49
	PA2204	ABC transporter	-2.07283	1.59958e-36
	PA4249	30S ribosomal protein S8	-2.07627	1.07762e-45
	PA2249	branched-chain alpha-keto acid dehydrogenase complex lipoamide acyltransferase	-2.07641	2.90668e-42
	PA3386	hypothetical protein	-2.07695	8.81962e-31
	PA4963	hypothetical protein	-2.08602	1.44269e-49
	PA4324	hypothetical protein	-2.09507	1.57834e-61
	PA4240	30S ribosomal protein S11	-2.09747	3.69822e-39
	PA1587	2-oxoglutarate dehydrogenase complex dihydrolipoyl dehydrogenase	-2.09848	5.39104e-44
	PA4556	type 4 fimbrial biogenesis protein PilE	-2.09893	3.9863e-39
	PA4614	large-conductance mechanosensitive channel	-2.10094	1.81482e-41
	PA5427	alcohol dehydrogenase	-2.10226	3.23317e-39
	PA3178	hypothetical protein	-2.10317	3.80578e-32
	PA3006	transcriptional regulator PsrA	-2.10478	6.40675e-21
	PA2951	electron transfer flavoprotein subunit alpha	-2.10774	1.36064e-38
	PA1986	coenzyme PQQ synthesis protein B	-2.10988	6.60474e-16
	PA0336	RNA pyrophosphohydrolase	-2.11509	5.40948e-49
	PA4524.1	tRNA-Thr	-2.11715	1.05622e-31
	PA1852	hypothetical protein	-2.11791	2.06933e-47
	PA4541.2	tRNA-Pro	-2.11989	1.13825e-20
	PA5037	hypothetical protein	-2.12027	9.67635e-50
	PA0729.1	tRNA-Gly	-2.12435	2.4635e-40
	PA3600	50S ribosomal protein L36	-2.12785	5.92426e-23
	PA0736a	hypothetical protein	-2.13017	1.95205e-58
	PA3094.3	tRNA-Val	-2.13432	1.97349e-12
	PA4696	acetolactate synthase 3 catalytic subunit	-2.13506	8.87798e-28
	PA1441	hypothetical protein	-2.14046	5.61953e-41
	PA4843	two-component response regulator	-2.14403	2.66538e-35
	PA1151	pyocin-S2 immunity protein	-2.1491	5.15332e-22
	PA1592	hypothetical protein	-2.14929	1.76278e-50
	PA4774	hypothetical protein	-2.15139	2.71099e-32
	PA0734	hypothetical protein	-2.1527	1.60488e-40
	PA4782	hypothetical protein	-2.15276	1.91632e-43
	PA5549	glucosamine--fructose-6-phosphate aminotransferase	-2.15308	1.73287e-19
	PA3161	integration host factor subunit beta	-2.15376	2.06854e-65
	PA4358	ferrous iron transporter B	-2.1544	8.66703e-54
	PA2094	transmembrane sensor	-2.15614	9.9943e-15
	PA1987	pyrroloquinoline-quinone synthase	-2.15746	4.56608e-06
	PA4254	30S ribosomal protein S17	-2.16088	2.68344e-37
	PA0546	S-adenosylmethionine synthetase	-2.16365	1.76626e-61
	PA3038	porin	-2.16401	1.54565e-16
	PA3858	amino acid-binding protein	-2.16826	6.70543e-51
	PA5558	ATP synthase subunit B	-2.17117	4.42065e-34
	PA3655	elongation factor Ts	-2.17227	6.14019e-50
	PA1518	5-hydroxyisourate hydrolase	-2.17291	6.12927e-37
	PA0723	phage coat protein B	-2.17592	1.30016e-43
	PA2738	integration host factor subunit alpha	-2.17873	4.21463e-33
	PA5119	glutamine synthetase	-2.18624	9.62987e-36
	PA5550	GlmR transcriptional regulator	-2.19163	4.98093e-16
	PA4661	lipid A 3-O-deacylase	-2.19325	4.40896e-48
	PA0973	peptidoglycan associated lipoprotein OprL	-2.1956	1.1786e-48
	PA2384	hypothetical protein	-2.19999	5.40616e-24
	PA4262	50S ribosomal protein L4	-2.20775	1.37772e-37
	PA4918	hypothetical protein	-2.21077	2.36559e-45
	PA0997	hypothetical protein	-2.21161	3.77264e-31
	PA1465	hypothetical protein	-2.21475	1.0242e-13
	PA4578	hypothetical protein	-2.21589	7.90475e-63
	PA1980	response regulator EraR	-2.21966	8.31191e-06
	PA4694	ketol-acid reductoisomerase	-2.2217	9.86627e-34
	PA5171	arginine deiminase	-2.22308	4.27623e-46
	PA3245	cell division topological specificity factor MinE	-2.22414	3.85705e-22
	PA0958	porin D	-2.22664	2.83854e-60
	PA0149	ECF subfamily sigma-70 factor	-2.23166	6.57848e-29
	PA4243	preprotein translocase subunit SecY	-2.23411	1.36712e-68
	PA4471	hypothetical protein	-2.23486	6.22721e-07
	PA2659	hypothetical protein	-2.23563	3.52181e-44
	PA4270	DNA-directed RNA polymerase subunit beta	-2.23614	1.25968e-40
	PA4238	DNA-directed RNA polymerase subunit alpha	-2.23763	7.65734e-54
	PA1588	succinyl-CoA ligase subunit beta	-2.24628	1.0913e-50
	PA1546	oxygen-independent coproporphyrinogen-III oxidase	-2.248	3.51034e-76
	PA0887	acetyl-CoA synthetase	-2.26029	9.48268e-07
	PA4934	30S ribosomal protein S18	-2.27312	4.8846e-29
	PA4212	phenazine biosynthesis protein PhzC	-2.2733	0.00233693
	PA2581.1	tRNA-Cys	-2.27527	7.05242e-47
	PA4822	hypothetical protein	-2.27862	1.08023e-42
	PA2553	acyl-CoA thiolase	-2.28367	1.22314e-30
	PA4253	50S ribosomal protein L14	-2.2838	1.26782e-43
	PA4244	50S ribosomal protein L15	-2.28792	2.922e-56
	PA4933	hypothetical protein	-2.28962	7.65856e-39
	PA4258	50S ribosomal protein L22	-2.29226	2.40584e-75
	PA1975	hypothetical protein	-2.29456	2.59415e-17
	PA4241	30S ribosomal protein S13	-2.29514	2.73842e-52
	PA1099	two-component response regulator	-2.29778	2.76189e-19
	PA0922	hypothetical protein	-2.2985	4.5409e-47
	PA1589	succinyl-CoA ligase subunit alpha	-2.30403	1.28482e-37
	PA1830	hypothetical protein	-2.30418	3.83401e-63
	PA0566	hypothetical protein	-2.30858	0.000208856
	PA1097	transcriptional regulator FleQ	-2.30899	9.37361e-43
	PA1838	sulfite reductase	-2.31199	1.13345e-50
	PA2658	hypothetical protein	-2.31577	1.09103e-39
	PA4236	catalase	-2.32253	1.34579e-42
	PA3819	hypothetical protein	-2.32374	4.39364e-71
	PA1445	flagellar protein FliO	-2.32458	5.75492e-23
	PA5557	ATP synthase subunit delta	-2.32658	7.11903e-57
	PA4429	cytochrome C1	-2.32755	7.9641e-55
	PA3904	hypothetical protein	-2.33274	3.9528e-49
	PA4257	30S ribosomal protein S3	-2.34024	1.51362e-86
	PA3326	ATP-dependent Clp protease proteolytic subunit	-2.34389	9.43906e-54
	PA2786	hypothetical protein	-2.34573	7.485e-28
	PA2411	thioesterase	-2.35886	3.95937e-27
	PA5553	ATP synthase subunit epsilon	-2.36503	1.25441e-33
	PA2970	50S ribosomal protein L32	-2.36827	1.63652e-28
	PA4385	molecular chaperone GroEL	-2.36981	1.48636e-55
	PA3385	alginate and motility regulator Z	-2.37128	9.97353e-38
	PA1430	transcriptional regulator LasR	-2.37283	2.51113e-56
	PA0976.1	tRNA-Lys	-2.37353	1.19781e-43
	PA0968	hypothetical protein	-2.37394	2.28675e-49
	PA4935	30S ribosomal protein S6	-2.37455	4.0146e-62
	PA5369	phosphate ABC transporter substrate-binding protein	-2.37517	1.09595e-34
	PA5160.1	tRNA-Thr	-2.37551	6.31923e-34
	PA4315	transcriptional regulator MvaT	-2.3917	2.70031e-51
	PA4554	type 4 fimbrial biogenesis protein PilY1	-2.39509	4.45505e-77
	PA1335	two-component response regulator	-2.40032	3.96168e-34
	PA1431	regulatory protein RsaL	-2.40689	3.1515e-41
	PA3743	tRNA (guanine-N(1)-)-methyltransferase	-2.40734	5.97475e-34
	PA4747	preprotein translocase subunit SecG	-2.40944	1.20334e-35
	PA0865	4-hydroxyphenylpyruvate dioxygenase	-2.40949	5.41753e-62
	PA4242	50S ribosomal protein L36	-2.41224	6.50184e-29
	PA1914	hypothetical protein	-2.41535	1.41001e-53
	PA4553	type 4 fimbrial biogenesis protein PilX	-2.42231	3.3592e-55
	PA0833	hypothetical protein	-2.4251	1.71252e-72
	PA4265	elongation factor Tu	-2.42637	1.64403e-63
	PA5554	ATP synthase subunit beta	-2.42827	5.59866e-74
	PA1190	hypothetical protein	-2.43197	6.16067e-34
	PA3450	antioxidant protein	-2.44	1.89909e-07
	PA4252	50S ribosomal protein L24	-2.44562	1.30847e-57
	PA3569	3-hydroxyisobutyrate dehydrogenase	-2.44779	7.85602e-38
	PA4781	cyclic di-GMP phosphodiesterase	-2.45074	2.23858e-88
	PA2562	hypothetical protein	-2.45143	1.67249e-63
	PA1092	B-type flagellin	-2.45181	6.90258e-70
	PA1443	flagellar motor switch protein FliM	-2.45237	8.67016e-35
	PA3496	hypothetical protein	-2.45608	1.56931e-59
	PA4704.1	regulatory RNA PrrF1	-2.45998	5.28656e-16
	PA4251	50S ribosomal protein L5	-2.47469	2.01057e-32
	PA0266	5-aminovalerate aminotransferase DavT	-2.47593	3.46174e-77
	PA4271	50S ribosomal protein L7/L12	-2.48909	9.47852e-55
	PA1871	protease LasA	-2.48912	1.32944e-60
	PA5172	ornithine carbamoyltransferase	-2.49035	4.73118e-77
	PA4259	30S ribosomal protein S19	-2.49095	4.02437e-79
	PA4069	hypothetical protein	-2.51007	2.92475e-59
	PA4239	30S ribosomal protein S4	-2.51009	4.47231e-69
	PA3570	methylmalonate-semialdehyde dehydrogenase	-2.5122	9.52142e-43
	PA0565	hypothetical protein	-2.51395	3.93892e-20
	PA0281	sulfate transporter CysW	-2.52452	1.77934e-23
	PA1979	sensor kinase EraS	-2.53765	2.7124e-07
	PA3049	ribosome modulation factor	-2.54318	3.32911e-44
	PA0838	glutathione peroxidase	-2.54625	4.18159e-63
	PA3477	transcriptional regulator RhlR	-2.54955	2.01766e-54
	PA3574	transcriptional regulator	-2.54973	0.000936586
	PA3007	LexA repressor	-2.55205	7.38111e-86
	PA5182	hypothetical protein	-2.55438	1.24318e-38
	PA0805	hypothetical protein	-2.55526	2.27812e-81
	PA5060	polyhydroxyalkanoate synthesis protein PhaF	-2.5614	9.29225e-70
	PA0714.1	PhrD	-2.56354	7.4161e-27
	PA4256	50S ribosomal protein L16	-2.56385	8.84361e-80
	PA0729	hypothetical protein	-2.56615	3.73573e-63
	PA0588	hypothetical protein	-2.56985	1.26719e-78
	PA3351	protein FlgM	-2.57004	1.89915e-76
	PA5526	hypothetical protein	-2.57874	1.24839e-52
	PA3031	hypothetical protein	-2.59636	1.51122e-102
	PA4272	50S ribosomal protein L10	-2.62153	2.28438e-97
	PA4255	50S ribosomal protein L29	-2.62337	1.3771e-48
	PA4567	50S ribosomal protein L27	-2.6242	1.15275e-45
	PA4067	outer membrane protein OprG	-2.62588	7.49454e-75
	PA3126	heat-shock protein IbpA	-2.62669	4.23781e-80
	PA4450	UDP-N-acetylglucosamine 1-carboxyvinyltransferase	-2.63146	5.22745e-82
	PA4635	hypothetical protein	-2.6394	1.10655e-48
	PA1837	hypothetical protein	-2.6398	9.95697e-44
	PA4916	hypothetical protein	-2.64653	1.25141e-51
	PA4356	xenobiotic reductase	-2.65835	1.656e-39
	PA1988	coenzyme PQQ synthesis protein D	-2.66352	1.70003e-28
	PA3865a	hypothetical protein	-2.66419	9.14666e-28
	PA0391	hypothetical protein	-2.66677	1.04119e-79
	PA2819.3	tRNA-Glu	-2.66779	6.47837e-50
	PA0284	hypothetical protein	-2.68724	2.0812e-25
	PA3094.2	tRNA-Asp	-2.68952	1.11588e-40
	PA0762	RNA polymerase sigma factor AlgU	-2.69411	2.62204e-66
	PA4273	50S ribosomal protein L1	-2.69467	6.53978e-78
	PA0764	sigma factor AlgU regulator MucB	-2.70788	1.90709e-69
	PA2966	acyl carrier protein	-2.7083	1.07834e-45
	PA4306	type IVb pilin Flp	-2.70858	7.09123e-22
	PA0039	hypothetical protein	-2.72131	4.00674e-78
	PA0974	hypothetical protein	-2.72195	4.19472e-82
	PA1640	hypothetical protein	-2.72641	1.06509e-99
	PA5316	50S ribosomal protein L28	-2.74341	9.47653e-39
	PA1030	hypothetical protein	-2.75055	3.67898e-51
	PA1905	pyridoxamine 5'-phosphate oxidase	-2.75451	0.0380289
	PA5315	50S ribosomal protein L33	-2.77348	9.40721e-23
	PA5559	ATP synthase subunit C	-2.7809	3.83701e-51
	PA4555	type 4 fimbrial biogenesis protein PilY2	-2.78138	1.88221e-80
	PA2288	hypothetical protein	-2.78379	2.46553e-72
	PA4277.3	tRNA-Tyr	-2.78666	8.49573e-42
	PA4451	hypothetical protein	-2.7946	4.90181e-45
	PA4917	hypothetical protein	-2.82182	3.33328e-60
	PA0139	alkyl hydroperoxide reductase	-2.82824	8.2819e-30
	PA4669	4-diphosphocytidyl-2C-methyl-D-erythritol kinase	-2.83808	8.56502e-46
	PA1433	hypothetical protein	-2.84986	5.46304e-87
	PA4449	ATP phosphoribosyltransferase	-2.85496	2.44602e-80
	PA5348	DNA-binding protein	-2.86717	1.8978e-50
	PA0280	sulfate.thiosulfate ABC transporter ATP-binding protein CysA	-2.8693	2.14618e-24
	PA3530	hypothetical protein	-2.89266	8.40834e-23
	PA2062	pyridoxal-phosphate dependent protein	-2.89693	2.05582e-32
	PA4525	type 4 fimbrial protein PilA	-2.90758	8.41052e-54
	PA1983	cytochrome C550	-2.91739	4.09499e-09
	PA3479	rhamnosyltransferase subunit A	-2.92332	9.64018e-64
	PA5556	ATP synthase subunit alpha	-2.92956	3.72553e-95
	PA1901	phenazine biosynthesis protein PhzC	-2.93362	7.64726e-05
	PA1982	quinoprotein ethanol dehydrogenase	-2.93523	2.00688e-28
	PA4922	azurin	-2.94208	1.00904e-91
	PA5178	hypothetical protein	-2.94296	1.32203e-97
	PA0283	sulfate-binding protein	-2.94819	2.7167e-49
	PA0852	chitin-binding protein CbpD	-2.94919	2.0749e-90
	PA4674	hypothetical protein	-2.96299	3.05782e-48
	PA1414	hypothetical protein	-2.96885	3.81204e-50
	PA1985	coenzyme PQQ synthesis protein A	-2.98997	1.66417e-08
	PA2286	hypothetical protein	-2.99622	7.17738e-76
	PA4432	30S ribosomal protein S9	-3.0079	5.11662e-35
	PA2667	hypothetical protein	-3.01877	4.29932e-32
	PA1984	NAD+ dependent aldehyde dehydrogenase ExaC	-3.03344	1.48088e-11
	PA4421.1	RNA component of RNaseP%2C RnpB	-3.04347	2.12327e-33
	PA4443	sulfate adenylyltransferase subunit 2	-3.04549	1.94585e-59
	PA1804.1	tRNA-Asp	-3.04642	1.11564e-37
	PA3133.1	tRNA-Glu	-3.05718	2.88029e-35
	PA4704.2	regulatory RNA PrrF2	-3.06916	3.25635e-08
	PA1159	cold-shock protein	-3.07055	3.65695e-45
	PA4357	hypothetical protein	-3.09616	3.25346e-36
	PA3476	acyl-homoserine-lactone synthase	-3.09841	1.29288e-105
	PA2741	50S ribosomal protein L20	-3.10281	4.97496e-65
	PA0456	cold-shock protein	-3.12481	1.33711e-37
	PA3742	50S ribosomal protein L19	-3.14166	1.35963e-72
	PA4699	hypothetical protein	-3.15385	1.3074e-85
	PA4698	hypothetical protein	-3.16942	2.43709e-94
	PA2386	L-ornithine N5-oxygenase	-3.17662	1.12739e-54
	PA2412	hypothetical protein	-3.25932	9.87235e-46
	PA4442	bifunctional sulfate adenylyltransferase subunit 1/adenylylsulfate kinase	-3.27216	2.50563e-76
	PA4607	hypothetical protein	-3.29025	2.08851e-44
	PA0329	hypothetical protein	-3.30901	2.79193e-66
	PA2287	hypothetical protein	-3.32045	2.03981e-65
	PA4824	hypothetical protein	-3.32096	8.98965e-61
	PA4932	50S ribosomal protein L9	-3.32923	1.48457e-138
	PA4552	type 4 fimbrial biogenesis protein PilW	-3.37538	5.21009e-90
	PA3094.1	tRNA-Asp	-3.37626	3.1694e-102
	PA4141	hypothetical protein	-3.3919	9.66483e-59
	PA1804	DNA-binding protein HU	-3.40736	4.15702e-110
	PA3305.1	PhrS	-3.42516	2.82728e-97
	PA4637a	hypothetical protein	-3.44497	8.24168e-73
	PA4741	30S ribosomal protein S15	-3.45297	4.40794e-79
	PA4250	30S ribosomal protein S14	-3.48626	1.8184e-59
	PA4551	type 4 fimbrial biogenesis protein PilV	-3.56393	1.85085e-121
	PA2939	aminopeptidase	-3.57771	2.56623e-126
	PA4406.1	0	-3.58961	1.25775e-55
	PA1777	outer membrane porin F	-3.60398	9.53221e-144
	PA5261	alginate biosynthesis regulatory protein AlgR	-3.61336	6.08138e-140
	PA4270.1	P26	-3.65446	2.9243e-63
	PA3361	fucose-binding lectin PA-IIL	-3.69617	4.63661e-166
	PA2570	PA-I galactophilic lectin	-3.70671	7.64969e-72
	PA0610	transcriptional regulator PrtN	-3.74314	2.19841e-84
	PA1639	hypothetical protein	-3.76196	3.03396e-143
	PA0122	hypothetical protein	-3.77702	3.00311e-165
	PA5262	alginate biosynthesis protein AlgZ/FimS	-3.78672	9.8179e-141
	PA3578	hypothetical protein	-3.80116	7.34223e-144
	PA4823	hypothetical protein	-3.8064	1.44942e-57
	PA3577	hypothetical protein	-3.84214	9.00038e-106
	PA3309	hypothetical protein	-3.92419	1.10545e-156
	PA4377	hypothetical protein	-3.96015	1.34181e-57
	PA3765	hypothetical protein	-3.96252	4.85649e-65
	PA2227	HTH-type transcriptional regulator VqsM	-4.05215	3.81354e-19
	PA1432	acyl-homoserine-lactone synthase	-4.07266	4.01884e-91
	PA0758	hypothetical protein	-4.11603	1.66631e-145
	PA3266	major cold shock protein CspA	-4.19673	1.32576e-100
	PA0763	sigma factor AlgU negative regulator MucA	-4.23234	1.59136e-141
	PA4826	hypothetical protein	-4.25117	2.74925e-72
	PA2853	outer membrane lipoprotein OprI	-4.48156	4.31126e-129
	PA1041	hypothetical protein	-4.52781	3.14526e-147
	PA4550	type 4 fimbrial biogenesis protein FimU	-4.8446	1.29123e-222
	PA4825	Mg(2+) transport ATPase	-5.48943	3.31379e-230
	PA3724	elastase LasB	-5.95909	6.41655e-263

## Sheet: Pa-Sm-Ca_Pa
	Table S2:	Up- and downregulated genes of Pseudomonas aeruginosa PA01 after coincubation with Stenotrophomonas maltophilia K279a and Candida albicans SC5314.
	Locu-tag	Annotation	log2 fold-change	pvalue
Upregulated genes	PA3501	hypothetical protein	6.29517	0.00544185
	PA2513	anthranilate dioxygenase small subunit	6.2842	1.08825e-16
	PA5386	3-hydroxybutyryl-CoA dehydrogenase	5.90837	0.000154015
	PA2512	anthranilate dioxygenase large subunit	5.57788	5.47687e-21
	PA2515	1%2C6-dihydroxycyclohexa-2%2C4-diene-1-carboxylate dehydrogenase	5.57124	3.60768e-12
	PA0514	heme d1 biosynthesis protein NirL	5.49749	0.0109348
	PA2514	anthranilate dioxygenase reductase	5.31493	2.27907e-14
	PA2499	deaminase	5.27383	0.0155963
	PA1720	type III export protein PscG	4.98634	0.023312
	PA1701	hypothetical protein	4.68721	0.052264
	PA1278	bifunctional adenosylcobinamide kinase/adenosylcobinamide-phosphate guanylyltransferase	4.51895	0.0380315
	PA1279	nicotinate-nucleotide--dimethylbenzimidazole phosphoribosyltransferase	4.51695	0.0359545
	PA1019a	thioesterase	4.33658	1.36528e-06
	PA2112	hypothetical protein	4.28429	0.0428526
	PA2295	ABC transporter permease	4.24674	1.78253e-06
	PA3380	hypothetical protein	4.22989	0.00914954
	PA2516	toluate 1%2C2-dioxygenase electron transfer subunit	4.18432	3.47291e-08
	PA2507	catechol 1%2C2-dioxygenase	4.1484	1.91585e-11
	PA2090	hypothetical protein	4.1007	0.000477575
	PA4095	hypothetical protein	3.87108	5.20871e-07
	PA4814	2%2C4-dienoyl-CoA reductase	3.82751	1.02787e-20
	PA2508	muconolactone delta-isomerase	3.71809	3.89744e-08
	PA0522	hypothetical protein	3.65921	0.00089402
	PA5392	hypothetical protein	3.61558	6.07315e-05
	PA1275	cobalamin biosynthesis protein CobD	3.57739	0.000254395
	PA0725	hypothetical protein	3.57059	3.35381e-10
	PA2325	hypothetical protein	3.52703	0.000144035
	PA0678	HxcU pseudopilin	3.51936	0.0204616
	PA3222	hypothetical protein	3.43041	9.70077e-08
	PA3406	transporter HasD	3.42485	3.60301e-08
	PA0188	hypothetical protein	3.40149	9.97861e-07
	PA3661	hypothetical protein	3.37185	1.50977e-46
	PA2785	hypothetical protein	3.35288	0.00293995
	PA0230	3-carboxy-cis%2Ccis-muconate cycloisomerase	3.31719	0.00333116
	PA1394	hypothetical protein	3.2851	7.37579e-30
	PA2060	ABC transporter permease	3.25906	1.58668e-07
	PA3375	ABC transporter ATP-binding protein	3.24762	3.23281e-06
	PA2682	hypothetical protein	3.20315	1.18292e-10
	PA2872	hypothetical protein	3.1803	0.0352391
	PA2509	muconate cycloisomerase I	3.15145	1.09505e-10
	PA2198	hypothetical protein	3.11993	0.149121
	PA2506	hypothetical protein	3.07089	2.55771e-08
	PA1352	hypothetical protein	3.03146	4.82178e-07
	PA0228	beta-ketoadipyl CoA thiolase	3.02337	0.00010343
	PA3773	hypothetical protein	3.01049	4.50909e-05
	PA2517	toluate 1%2C2-dioxygenase subunit beta	3.00496	6.70521e-08
	PA3873	respiratory nitrate reductase subunit delta	2.9837	0.00288466
	PA5326	hypothetical protein	2.97826	5.03823e-09
	PA3963a	hypothetical protein	2.91018	0.00258454
	PA3379	carbon-phosphorus lyase complex subunit	2.90866	0.00305304
	PA4104	hypothetical protein	2.90745	7.09801e-07
	PA5325	hypothetical protein	2.89372	1.77927e-13
	PA4105	hypothetical protein	2.87997	0.00022499
	PA1230	hypothetical protein	2.8761	9.28189e-06
	PA1019	cis%2Ccis-muconate transporter MucK	2.86221	2.57187e-12
	PA2916	hypothetical protein	2.85888	7.24879e-05
	PA0818	hypothetical protein	2.83579	8.252e-05
	PA0684	type II secretion system protein	2.81638	0.080499
	PA2163	4-alpha-glucanotransferase	2.81477	1.50546e-05
	PA2091	hypothetical protein	2.80946	4.02514e-05
	PA5341	hypothetical protein	2.8049	0.00314448
	PA3376	phosphonate C-P lyase system protein PhnK	2.80314	1.33394e-06
	PA0683	type II secretion system protein	2.79717	0.0173263
	PA2673	type II secretion system protein	2.77611	0.0126987
	PA4820	hypothetical protein	2.74736	0.00208002
	PA1718	type III export protein PscE	2.74342	0.141024
	PA4096	major facilitator superfamily transporter	2.73693	1.04561e-05
	PA1707	regulatory protein PcrH	2.73499	0.000213913
	PA1231	hypothetical protein	2.72129	0.000196769
	PA5032	transcriptional regulator	2.71187	1.62848e-18
	PA4866	hypothetical protein	2.69872	0.00280072
	PA1691	translocation protein in type III secretion	2.69617	9.40983e-08
	PA4835	hypothetical protein	2.69055	1.50829e-07
	PA0630	hypothetical protein	2.68707	0.225377
	PA4900	major facilitator superfamily transporter	2.66634	3.99499e-09
	PA1719	type III export protein PscF	2.66612	0.00187983
	PA1917	hypothetical protein	2.66611	0.00137347
	PA2086	epoxide hydrolase	2.66284	0.000674739
	PA4172	nuclease	2.66148	3.83011e-08
	PA3175	formimidoylglutamase	2.65368	0.000447643
	PA4788	hypothetical protein	2.65078	2.44383e-12
	PA3561	1-phosphofructokinase	2.64844	0.0195374
	PA0511	heme d1 biosynthesis protein NirJ	2.64486	0.00024142
	PA1313	major facilitator superfamily transporter	2.6438	9.34301e-08
	PA4083	chaperone CupB4	2.63521	0.00037248
	PA2149	hypothetical protein	2.63519	0.0136245
	PA0046	hypothetical protein	2.61372	0.00184488
	PA2294	ABC transporter ATP-binding protein	2.57897	0.0275275
	PA4894	hypothetical protein	2.57179	0.0943083
	PA2680	quinone oxidoreductase	2.56232	7.72998e-05
	PA4087	hypothetical protein	2.56199	9.72131e-06
	PA2180	hypothetical protein	2.55507	9.32142e-08
	PA3609	polyamine ABC transporter permease PotC	2.5532	7.31733e-07
	PA2933	major facilitator superfamily transporter	2.53223	0.000147285
	PA1343	hypothetical protein	2.53165	2.12425e-18
	PA5393	hypothetical protein	2.49684	1.25249e-06
	PA1277	cobyric acid synthase	2.49197	0.000169763
	PA1602	oxidoreductase	2.4878	1.92495e-05
	PA4155	hypothetical protein	2.48767	0.000262398
	PA4818	hypothetical protein	2.48562	5.24549e-05
	PA1274	5%2C6-dimethylbenzimidazole synthase	2.47863	0.0129632
	PA1273	hydrogenobyrinate a%2Cc-diamide synthase	2.47149	0.00343757
	PA2936	hypothetical protein	2.46678	1.46662e-05
	PA4864	urease accessory protein	2.46453	0.0405989
	PA2683	serine/threonine dehydratase	2.45154	7.70386e-08
	PA1922	TonB-dependent receptor	2.44312	4.44595e-10
	PA3377	hypothetical protein	2.43357	6.11658e-08
	PA2863	lipase chaperone	2.42274	5.59865e-07
	PA2922	hydrolase	2.41882	4.78045e-05
	PA1721	type III export protein PscH	2.41822	0.00707637
	PA0089	hypothetical protein	2.41144	5.59008e-06
	PA0714	hypothetical protein	2.40855	2.89143e-07
	PA4223	ABC transporter ATP-binding protein	2.39751	0.00784765
	PA0695	hypothetical protein	2.39686	0.00506726
	PA4033	hypothetical protein	2.39088	0.0022041
	PA3508	transcriptional regulator	2.38524	0.00147439
	PA0830	hypothetical protein	2.38017	5.93862e-14
	PA4103	hypothetical protein	2.37765	1.32468e-05
	PA0231	3-oxoadipate enol-lactonase	2.37727	0.00181685
	PA0811	major facilitator superfamily transporter	2.36986	2.27549e-05
	PA0242	hypothetical protein	2.36745	5.85378e-08
	PA2168	hypothetical protein	2.36507	2.1792e-05
	PA2496	hypothetical protein	2.36341	0.000582062
	PA1723	type III export protein PscJ	2.36261	3.34152e-07
	PA1700	hypothetical protein	2.35955	0.0945228
	PA0226	CoA transferase subunit A	2.35673	3.1717e-06
	PA3061	pellicle/biofilm biosynthesis protein PelD	2.34279	2.42896e-05
	PA1021	enoyl-CoA hydratase	2.34179	0.0164368
	PA5383	hypothetical protein	2.34073	2.3702e-05
	PA2465	hypothetical protein	2.33591	5.69361e-06
	PA5539	GTP cyclohydrolase	2.33457	5.80647e-07
	PA3223	FMN-dependent NADH-azoreductase	2.33307	5.62973e-05
	PA3915	molybdopterin biosynthesis protein B	2.3288	0.00116724
	PA3303a	hypothetical protein	2.32263	0.403372
	PA3758	N-acetylglucosamine-6-phosphate deacetylase	2.31699	1.03661e-05
	PA0235	4-hydroxybenzoate transporter PcaK	2.31201	7.17154e-08
	PA1635	potassium-transporting ATPase subunit C	2.30232	0.00301702
	PA1329	hypothetical protein	2.30138	0.0862032
	PA5384	lipolytic protein	2.29965	0.0305252
	PA3591	enoyl-CoA hydratase	2.29119	0.005046
	PA4077	transcriptional regulator	2.29106	0.0196129
	PA0237	oxidoreductase	2.28666	0.000222848
	PA1407	hypothetical protein	2.28591	3.01838e-05
	PA0273	major facilitator superfamily transporter	2.28412	0.00186424
	PA2099	short-chain dehydrogenase	2.27364	0.000128447
	PA2192	hypothetical protein	2.26988	0.000578246
	PA3871	PpiC-type peptidyl-prolyl cis-trans isomerase	2.26898	0.000535122
	PA5282	major facilitator superfamily transporter	2.2671	4.78764e-07
	PA1702	hypothetical protein	2.26574	0.268405
	PA3757	transcriptional regulator	2.26477	1.11284e-08
	PA3891	ABC transporter ATP-binding protein	2.25053	8.54869e-06
	PA2348	hypothetical protein	2.24095	0.000113529
	PA5536	hypothetical protein	2.23763	6.64351e-06
	PA5507	hypothetical protein	2.23423	3.24018e-06
	PA4188	hypothetical protein	2.23302	0.00189752
	PA1566	hypothetical protein	2.2313	3.59315e-05
	PA2925	histidine ABC transporter permease HisM	2.23037	0.000112165
	PA0521	cytochrome C oxidase subunit	2.22404	0.000186048
	PA3893	hypothetical protein	2.2204	7.49771e-08
	PA2538	hypothetical protein	2.21784	0.0187458
	PA2861	2'-5' RNA ligase	2.21173	3.72298e-06
	PA2217	aldehyde dehydrogenase	2.20916	7.67888e-05
	PA1489	hypothetical protein	2.20798	0.000829265
	PA5395	hypothetical protein	2.20527	0.00034336
	PA0076	hypothetical protein	2.20289	0.0541665
	PA4859	ABC transporter permease	2.19682	2.7395e-05
	PA2432	bistable expression regulator BexR	2.19536	2.68695e-07
	PA0075	serine/threonine phosphatase	2.19058	0.00219387
	PA2153	1%2C4-alpha-glucan branching protein GlgB	2.18414	1.09958e-07
	PA5540	hypothetical protein	2.17931	3.02192e-06
	PA0880	ring-cleaving dioxygenase	2.17761	0.0161923
	PA2050	RNA polymerase sigma factor	2.17618	0.175581
	PA0711	hypothetical protein	2.16914	1.67956e-05
	PA2522	outer membrane protein CzcC	2.16803	0.00144366
	PA0881	hypothetical protein	2.16666	0.00149182
	PA0724	phage coat protein A	2.16525	2.98719e-09
	PA4592	hypothetical protein	2.16392	3.64976e-07
	PA1771	hydrolase	2.16175	3.53005e-07
	PA2129	chaperone CupA2	2.16073	0.0150509
	PA1486	hypothetical protein	2.15186	0.00151458
	PA4838	hypothetical protein	2.14842	5.90716e-09
	PA1743	hypothetical protein	2.14799	0.0299916
	PA3511	short-chain dehydrogenase	2.14727	0.0150363
	PA4623	hypothetical protein	2.1464	0.000340066
	PA1490	transcriptional regulator	2.14082	3.54761e-05
	PA2675	type II secretion system protein	2.13279	3.0819e-05
	PA2836	secretion protein	2.13025	0.000512112
	PA5327	oxidoreductase	2.12974	1.98757e-09
	PA0777	hypothetical protein	2.1296	3.83e-05
	PA3378	hypothetical protein	2.12947	5.1972e-07
	PA5281	hydrolase	2.1287	2.57089e-05
	PA4622	major facilitator superfamily transporter	2.12006	4.8255e-09
	PA1209	hypothetical protein	2.11969	5.80047e-07
	PA4365	transporter	2.11558	0.0154341
	PA2135	transporter	2.10969	2.89363e-05
	PA4903	major facilitator superfamily transporter	2.10824	2.49779e-05
	PA0206	spermidine/putrescine ABC transporter ATP-binding protein	2.10549	4.65331e-05
	PA2263	2-hydroxyacid dehydrogenase	2.10338	0.0122023
	PA1017	pimeloyl-CoA synthetase	2.10091	9.48915e-10
	PA4834	hypothetical protein	2.09868	1.16688e-06
	PA2924	histidine ABC transporter permease HisQ	2.0979	0.000992181
	PA2804	hypothetical protein	2.09527	7.70256e-05
	PA5385	carnitine dehydrogenase	2.09412	0.013673
	PA4849	hypothetical protein	2.09143	1.72984e-07
	PA3176	glutamate/sodium ion symporter GltS	2.08913	1.22581e-05
	PA0192	TonB-dependent receptor	2.08776	5.91354e-07
	PA4167	2%2C5-diketo-D-gluconate reductase B	2.08148	5.24037e-06
	PA3359	hypothetical protein	2.0804	1.00551e-06
	PA2140	metallothionein	2.0795	0.0126319
	PA2150	non-homologous end joining protein Ku	2.07878	4.41357e-07
	PA0184	ABC transporter ATP-binding protein	2.07684	0.00152644
	PA3405	metalloprotease secretion protein	2.07672	0.000999443
	PA1232	hypothetical protein	2.07504	2.35314e-05
	PA0478	N-acetyltransferase	2.06665	0.000107613
	PA1168	hypothetical protein	2.06301	0.00160154
	PA3775	hypothetical protein	2.05804	0.000820537
	PA4189	aldehyde dehydrogenase	2.05762	0.000740616
	PA1228	hypothetical protein	2.0556	0.0147038
	PA2917	transcriptional regulator	2.05532	1.47193e-05
	PA2156	hypothetical protein	2.05458	0.00365293
	PA1849	hypothetical protein	2.05295	0.125374
	PA2141	hypothetical protein	2.038	0.00378978
	PA4097	alcohol dehydrogenase	2.03628	0.062769
	PA3892	hypothetical protein	2.02261	3.79584e-05
	PA4098	short-chain dehydrogenase	2.02215	0.0223983
	PA4038	hypothetical protein	2.01395	3.91436e-05
	PA1722	type III export protein PscI	2.01171	0.0377919
	PA4173	hypothetical protein	2.00891	0.0125023
	PA0132	beta alanine--pyruvate transaminase	2.00868	2.2915e-12
	PA2664	flavohemoprotein	2.0062	2.79213e-06
	PA0701	transcriptional regulator	2.00122	0.00381373
Downregulated genes	PA3305.1	PhrS	-2.00209	5.75435e-09
	PA2426	extracytoplasmic-function sigma-70 factor	-2.00318	1.4051e-07
	PA3945	hypothetical protein	-2.00361	3.87901e-14
	PA2573	chemotaxis transducer	-2.00433	1.39056e-18
	PA3557	4-amino-4-deoxy-L-arabinose-phosphoundecaprenol flippase subunit ArnE	-2.00661	0.0191397
	PA3558	4-amino-4-deoxy-L-arabinose-phosphoundecaprenol flippase subunit ArnF	-2.00954	0.00412028
	PA2384	hypothetical protein	-2.01388	0.00134872
	PA1772	ribonuclease activity regulator protein RraA	-2.01596	5.17423e-13
	PA5044	type 4 fimbrial biogenesis protein PilM	-2.01671	2.77772e-13
	PA2779	hypothetical protein	-2.02413	2.52653e-12
	PA2402	peptide synthase	-2.02656	2.09762e-11
	PA0567	hypothetical protein	-2.02897	7.42172e-07
	PA0408	pilus biosynthesis/twitching motility protein PilG	-2.03268	3.99521e-10
	PA2248	2-oxoisovalerate dehydrogenase subunit beta	-2.03362	1.1253e-10
	PA1899	phenazine biosynthesis protein PhzA	-2.03507	0.00137979
	PA4205	hypothetical protein	-2.03559	1.42057e-05
	PA4452	hypothetical protein	-2.04239	3.69959e-05
	PA5287	ammonium transporter	-2.04566	7.11509e-14
	PA3133.1	tRNA-Glu	-2.04705	0.000800539
	PA2226	hypothetical protein	-2.04937	0.000230674
	PA0049	hypothetical protein	-2.05026	1.75602e-06
	PA2408	ABC transporter ATP-binding protein	-2.05505	0.0386894
	PA4270.1	P26	-2.05685	6.71807e-05
	PA4614	large-conductance mechanosensitive channel	-2.05746	3.50523e-11
	PA2287	hypothetical protein	-2.05926	2.75049e-05
	PA1986	coenzyme PQQ synthesis protein B	-2.06078	5.01683e-05
	PA5559	ATP synthase subunit C	-2.06368	6.73495e-10
	PA3629	alcohol dehydrogenase	-2.0645	1.45828e-15
	PA3328	FAD-dependent monooxygenase	-2.06535	7.4261e-05
	PA0250	hypothetical protein	-2.07107	2.73113e-16
	PA1048	hypothetical protein	-2.07231	4.59932e-16
	PA3334	acyl carrier protein	-2.07243	0.000547822
	PA5381	hypothetical protein	-2.07311	4.55265e-08
	PA0456	cold-shock protein	-2.07364	2.45577e-05
	PA0425	multidrug resistance protein MexA	-2.07992	0.0197791
	PA3937	taurine ABC transporter ATP-binding protein	-2.08562	0.00836761
	PA4350	hypothetical protein	-2.08723	2.65801e-06
	PA2786	hypothetical protein	-2.08978	7.28482e-06
	PA0106	cytochrome C oxidase subunit I	-2.0925	1.54577e-09
	PA3417	pyruvate dehydrogenase E1 component subunit alpha	-2.09282	2.14421e-08
	PA1830	hypothetical protein	-2.0956	2.0269e-17
	PA1430	transcriptional regulator LasR	-2.10016	5.48126e-16
	PA3923	hypothetical protein	-2.10136	4.20211e-15
	PA4313a	hypothetical protein	-2.10169	1.9764e-05
	PA5316	50S ribosomal protein L28	-2.11315	5.13418e-08
	PA1903	phenazine biosynthesis protein PhzE	-2.1159	8.42416e-06
	PA0291	anaerobically-induced outer membrane porin OprE	-2.11954	1.08543e-13
	PA0306a	transcriptional regulator	-2.12444	8.18398e-13
	PA4578	hypothetical protein	-2.13427	4.81997e-12
	PA3159	UDP-N-acetyl-d-glucosamine 6-dehydrogenase	-2.13817	8.07387e-21
	PA0973	peptidoglycan associated lipoprotein OprL	-2.1392	4.16952e-16
	PA5160.1	tRNA-Thr	-2.13954	9.2778e-10
	PA4130	sulfite/nitrite reductase	-2.14104	1.87865e-11
	PA3488	hypothetical protein	-2.1411	1.16389e-05
	PA1431	regulatory protein RsaL	-2.14351	5.66452e-13
	PA2826	glutathione peroxidase	-2.1492	2.37984e-11
	PA4944	RNA-binding protein Hfq	-2.14981	4.10611e-17
	PA2114	major facilitator superfamily transporter	-2.15023	7.30765e-12
	PA4874	hypothetical protein	-2.15332	9.36166e-11
	PA4660	deoxyribodipyrimidine photolyase	-2.15789	5.35158e-09
	PA4210	phenazine biosynthesis protein	-2.15872	1.65548e-05
	PA0999	3-oxoacyl-ACP synthase	-2.16449	4.89207e-07
	PA4419	cell division protein FtsL	-2.16593	1.92811e-08
	PA1240	enoyl-CoA hydratase	-2.16718	0.000415766
	PA3031	hypothetical protein	-2.16783	5.97806e-33
	PA2968	malonyl CoA-ACP transacylase	-2.17207	6.23838e-05
	PA2446	glycine cleavage system protein H	-2.17414	8.17054e-07
	PA1335	two-component response regulator	-2.1767	4.87115e-07
	PA3496	hypothetical protein	-2.17828	3.40945e-16
	PA0804	oxidoreductase	-2.18022	9.35942e-10
	PA0391	hypothetical protein	-2.1816	1.49862e-14
	PA0729.1	tRNA-Gly	-2.18482	2.54571e-14
	PA4556	type 4 fimbrial biogenesis protein PilE	-2.18742	8.61069e-11
	PA1358	hypothetical protein	-2.19374	3.10976e-12
	PA4133	cbb3-type cytochrome C oxidase subunit I	-2.19408	2.7595e-18
	PA2658	hypothetical protein	-2.2004	1.46667e-09
	PA5170	arginine/ornithine antiporter	-2.2036	5.75425e-10
	PA4443	sulfate adenylyltransferase subunit 2	-2.20664	3.41278e-09
	PA1796.4	tRNA-His	-2.21066	1.7018e-13
	PA4442	bifunctional sulfate adenylyltransferase subunit 1/adenylylsulfate kinase	-2.21275	3.72815e-09
	PA3922	hypothetical protein	-2.21803	4.33052e-12
	PA4774	hypothetical protein	-2.21916	3.4467e-07
	PA3784	hypothetical protein	-2.22061	4.13321e-07
	PA0610	transcriptional regulator PrtN	-2.22103	3.25157e-09
	PA3622	RNA polymerase sigma factor RpoS	-2.22886	6.94405e-19
	PA4386	co-chaperonin GroES	-2.23069	3.42807e-14
	PA4669	4-diphosphocytidyl-2C-methyl-D-erythritol kinase	-2.24353	1.4806e-08
	PA3390	hypothetical protein	-2.24512	0.012109
	PA3819	hypothetical protein	-2.24927	1.48391e-24
	PA5173	carbamate kinase	-2.24973	2.03393e-09
	PA1518	5-hydroxyisourate hydrolase	-2.25107	2.02413e-13
	PA2966	acyl carrier protein	-2.25146	1.35708e-11
	PA2330	hypothetical protein	-2.25321	0.000972166
	PA5107	outer membrane lipoprotein Blc	-2.25377	5.85333e-16
	PA0998	hypothetical protein	-2.25415	8.38421e-11
	PA3006	transcriptional regulator PsrA	-2.25692	1.28116e-08
	PA3574a	copper chaperone CopZ	-2.25847	0.108042
	PA5182	hypothetical protein	-2.26282	1.64811e-10
	PA2775.1	tRNA-Val	-2.26558	3.20782e-13
	PA4747	preprotein translocase subunit SecG	-2.26692	3.79226e-10
	PA0996	anthranilate--CoA ligase	-2.27414	5.04349e-22
	PA4635	hypothetical protein	-2.2745	2.80844e-06
	PA2659	hypothetical protein	-2.27557	2.37098e-10
	PA1852	hypothetical protein	-2.27627	5.64217e-18
	PA5546	hypothetical protein	-2.28803	1.90122e-20
	PA2553	acyl-CoA thiolase	-2.28912	3.01711e-07
	PA0723	phage coat protein B	-2.29115	3.023e-08
	PA5418	sarcosine oxidase subunit alpha	-2.29815	1.6741e-19
	PA0547	transcriptional regulator	-2.33116	4.69743e-12
	PA3723	FMN oxidoreductase	-2.33172	7.66988e-11
	PA4468	superoxide dismutase	-2.34727	2.3999e-08
	PA0424	multidrug resistance operon repressor MexR	-2.34777	5.6114e-08
	PA1433	hypothetical protein	-2.34835	1.82118e-16
	PA5119	glutamine synthetase	-2.35059	2.77222e-11
	PA3418	leucine dehydrogenase	-2.35625	1.02558e-12
	PA5415	serine hydroxymethyltransferase	-2.35665	7.93071e-18
	PA4277.3	tRNA-Tyr	-2.35695	6.71362e-10
	PA1640	hypothetical protein	-2.35789	4.00073e-24
	PA3340	hypothetical protein	-2.35865	3.48939e-08
	PA4129	hypothetical protein	-2.36014	2.817e-07
	PA4915	chemotaxis transducer	-2.36047	5.89752e-16
	PA0743	NAD-dependent L-serine dehydrogenase	-2.36575	8.41592e-08
	PA4702	hypothetical protein	-2.36789	1.11536e-12
	PA3237	hypothetical protein	-2.36819	6.82861e-09
	PA4524.1	tRNA-Thr	-2.36996	2.13136e-13
	PA1610	3-hydroxydecanoyl-ACP dehydratase	-2.37728	5.91735e-07
	PA4471	hypothetical protein	-2.3833	4.78447e-05
	PA2204	ABC transporter	-2.38847	5.22654e-11
	PA0968	hypothetical protein	-2.39701	4.90006e-18
	PA1592	hypothetical protein	-2.40363	6.70996e-25
	PA5108	hypothetical protein	-2.40707	1.87039e-12
	PA1987	pyrroloquinoline-quinone synthase	-2.41198	4.17961e-05
	PA5427	alcohol dehydrogenase	-2.41321	9.26335e-10
	PA4611	hypothetical protein	-2.42536	4.65967e-13
	PA4212	phenazine biosynthesis protein PhzC	-2.42823	2.99387e-07
	PA3574	transcriptional regulator	-2.43174	0.0303319
	PA4421	cell division protein MraZ	-2.43309	1.01508e-07
	PA2249	branched-chain alpha-keto acid dehydrogenase complex lipoamide acyltransferase	-2.43878	5.94336e-15
	PA0838	glutathione peroxidase	-2.44428	9.36932e-15
	PA1900	phenazine biosynthesis protein PhzB	-2.4528	6.90795e-10
	PA0283	sulfate-binding protein	-2.45451	4.83099e-08
	PA4229	pyochelin biosynthetic protein PchC	-2.4567	0.0156761
	PA4741	30S ribosomal protein S15	-2.45863	6.0825e-08
	PA3690	metal-transporting P-type ATPase	-2.46128	8.38166e-06
	PA1891	hypothetical protein	-2.46746	0.00124657
	PA0762	RNA polymerase sigma factor AlgU	-2.47219	2.56664e-22
	PA4554	type 4 fimbrial biogenesis protein PilY1	-2.48502	1.31906e-31
	PA1728	hypothetical protein	-2.48553	7.43177e-12
	PA1869	acyl carrier protein	-2.48679	3.92785e-14
	PA1804.1	tRNA-Asp	-2.50463	1.65996e-09
	PA5526	hypothetical protein	-2.50464	1.5929e-16
	PA5550	GlmR transcriptional regulator	-2.5132	0.0112238
	PA4916	hypothetical protein	-2.51519	8.98436e-10
	PA4596	transcriptional regulator	-2.51902	0.000369552
	PA1984	NAD+ dependent aldehyde dehydrogenase ExaC	-2.52258	7.32474e-07
	PA3450	antioxidant protein	-2.52871	1.10067e-05
	PA3559	nucleotide sugar dehydrogenase	-2.53137	5.09902e-08
	PA4356	xenobiotic reductase	-2.53296	1.91637e-06
	PA4659	transcriptional regulator	-2.54148	6.14952e-10
	PA2288	hypothetical protein	-2.54256	1.64422e-15
	PA0997	hypothetical protein	-2.55412	1.65209e-12
	PA1981	hypothetical protein	-2.55833	2.57093e-06
	PA3007	LexA repressor	-2.56417	2.30948e-30
	PA5304	D-amino acid dehydrogenase small subunit	-2.56461	4.35076e-15
	PA3858	amino acid-binding protein	-2.57287	1.0668e-18
	PA0039	hypothetical protein	-2.573	2.29222e-24
	PA3904	hypothetical protein	-2.57387	1.30869e-22
	PA0108	cytochrome C oxidase subunit III	-2.57472	4.1864e-11
	PA3266	major cold shock protein CspA	-2.57825	3.34051e-06
	PA0179	two-component response regulator	-2.57917	3.54538e-20
	PA4699	hypothetical protein	-2.5914	2.44186e-10
	PA4555	type 4 fimbrial biogenesis protein PilY2	-2.59233	1.77549e-16
	PA4407	cell division protein FtsZ	-2.60091	2.61092e-15
	PA4822	hypothetical protein	-2.60472	3.35802e-09
	PA1914	hypothetical protein	-2.60779	6.86068e-12
	PA2581.1	tRNA-Cys	-2.62197	3.40621e-16
	PA0281	sulfate transporter CysW	-2.6222	6.09713e-06
	PA1975	hypothetical protein	-2.62275	3.11435e-07
	PA1190	hypothetical protein	-2.66456	2.16963e-11
	PA0865	4-hydroxyphenylpyruvate dioxygenase	-2.67164	6.66534e-24
	PA2869	hypothetical protein	-2.69497	1.17567e-07
	PA4134	hypothetical protein	-2.69579	9.17459e-07
	PA5419	sarcosine oxidase subunit gamma	-2.69943	4.88161e-11
	PA1673	bacteriohemerythrin	-2.69966	4.13698e-16
	PA0280	sulfate.thiosulfate ABC transporter ATP-binding protein CysA	-2.69978	2.09802e-05
	PA4553	type 4 fimbrial biogenesis protein PilX	-2.70226	1.70443e-20
	PA0546	S-adenosylmethionine synthetase	-2.71668	7.15968e-25
	PA3476	acyl-homoserine-lactone synthase	-2.71687	8.37943e-18
	PA0722	hypothetical protein	-2.72028	1.22699e-07
	PA0105	cytochrome C oxidase subunit II	-2.72167	4.29164e-18
	PA2622	cold-shock protein CspD	-2.72468	1.12739e-18
	PA2562	hypothetical protein	-2.72965	1.73269e-21
	PA1159	cold-shock protein	-2.73898	7.5371e-12
	PA1985	coenzyme PQQ synthesis protein A	-2.73947	0.00243119
	PA2396	pyoverdine synthetase F	-2.74119	7.42931e-13
	PA1413	transcriptional regulator	-2.75174	5.08206e-06
	PA4704.1	regulatory RNA PrrF1	-2.77237	7.25514e-06
	PA4357	hypothetical protein	-2.77491	0.021355
	PA1979	sensor kinase EraS	-2.78794	1.60805e-06
	PA4421.1	RNA component of RNaseP%2C RnpB	-2.79413	1.69039e-09
	PA4922	azurin	-2.80593	1.64267e-27
	PA4698	hypothetical protein	-2.81017	6.80635e-20
	PA2762	hypothetical protein	-2.81201	1.26989e-24
	PA4315	transcriptional regulator MvaT	-2.81657	7.11298e-19
	PA5416	sarcosine oxidase subunit beta	-2.81918	3.1883e-20
	PA0566	hypothetical protein	-2.82074	0.00280431
	PA3569	3-hydroxyisobutyrate dehydrogenase	-2.82915	1.49625e-06
	PA2566	hypothetical protein	-2.83152	3.4802e-14
	PA1902	phenazine biosynthesis protein PhzD	-2.83593	6.33123e-05
	PA2667	hypothetical protein	-2.84193	6.48975e-09
	PA2195	hydrogen cyanide synthase subunit HcnC	-2.85231	1.35048e-09
	PA1249	alkaline metalloproteinase	-2.85495	8.22357e-17
	PA1874	hypothetical protein	-2.89382	7.21018e-16
	PA1151	pyocin-S2 immunity protein	-2.90481	2.01238e-12
	PA5060	polyhydroxyalkanoate synthesis protein PhaF	-2.93401	2.79066e-20
	PA1980	response regulator EraR	-2.93596	8.76331e-07
	PA3477	transcriptional regulator RhlR	-2.94466	2.62351e-24
	PA4781	cyclic di-GMP phosphodiesterase	-2.94754	4.79055e-26
	PA1871	protease LasA	-2.94899	1.83894e-23
	PA1414	hypothetical protein	-2.95622	1.16027e-18
	PA5171	arginine deiminase	-2.96359	1.8144e-14
	PA3049	ribosome modulation factor	-2.96647	4.56159e-17
	PA1988	coenzyme PQQ synthesis protein D	-2.97149	1.54916e-09
	PA0962	DNA-binding stress protein	-2.97317	3.29662e-22
	PA0109	hypothetical protein	-2.98251	1.62169e-15
	PA2411	thioesterase	-2.98485	4.40577e-09
	PA4552	type 4 fimbrial biogenesis protein PilW	-2.98845	1.96131e-20
	PA1982	quinoprotein ethanol dehydrogenase	-3.02065	1.70275e-07
	PA0763	sigma factor AlgU negative regulator MucA	-3.05412	1.87243e-17
	PA4185	transcriptional regulator	-3.09603	0.0789249
	PA3865a	hypothetical protein	-3.09825	4.60576e-11
	PA3262.1	tRNA-Asp	-3.13196	1.34922e-18
	PA3530	hypothetical protein	-3.13342	3.85762e-09
	PA3570	methylmalonate-semialdehyde dehydrogenase	-3.13345	2.04858e-16
	PA0050	hypothetical protein	-3.14621	5.45739e-08
	PA4704.2	regulatory RNA PrrF2	-3.15164	0.000709625
	PA4209	phenazine-specific methyltransferase	-3.15872	2.0373e-28
	PA4385	molecular chaperone GroEL	-3.15907	9.73245e-33
	PA4211	phenazine biosynthesis protein	-3.16015	1.54158e-13
	PA4551	type 4 fimbrial biogenesis protein PilV	-3.16679	2.85977e-23
	PA5172	ornithine carbamoyltransferase	-3.17014	2.02064e-14
	PA5348	DNA-binding protein	-3.19738	3.91167e-22
	PA0565	hypothetical protein	-3.20589	8.30691e-09
	PA1837a	hypothetical protein	-3.21812	1.8521e-19
	PA1901	phenazine biosynthesis protein PhzC	-3.23659	2.6353e-11
	PA5178	hypothetical protein	-3.24443	1.52988e-29
	PA3326	ATP-dependent Clp protease proteolytic subunit	-3.24773	1.69511e-33
	PA0588	hypothetical protein	-3.26054	1.05098e-37
	PA0958	porin D	-3.30356	4.40408e-50
	PA4306	type IVb pilin Flp	-3.32896	3.5461e-09
	PA3479	rhamnosyltransferase subunit A	-3.34624	1.27457e-20
	PA3094.2	tRNA-Asp	-3.36529	1.12658e-19
	PA0668.4	23S ribosomal RNA	-3.37984	3.5092e-15
	PA4280.2	23S ribosomal RNA	-3.3833	5.19468e-15
	PA1804	DNA-binding protein HU	-3.38419	3.11197e-33
	PA4525	type 4 fimbrial protein PilA	-3.41808	1.59414e-25
	PA4690.2	23S ribosomal RNA	-3.43658	3.85312e-15
	PA5369.2	23S ribosomal RNA	-3.44051	2.15382e-15
	PA3578	hypothetical protein	-3.4693	9.2326e-34
	PA1777	outer membrane porin F	-3.47451	1.12977e-52
	PA5261	alginate biosynthesis regulatory protein AlgR	-3.49995	4.80679e-40
	PA3094.1	tRNA-Asp	-3.51676	2.11065e-20
	PA4826	hypothetical protein	-3.53314	1.56977e-08
	PA3577	hypothetical protein	-3.55136	6.90914e-16
	PA2850	organic hydroperoxide resistance protein	-3.58276	1.17992e-08
	PA1432	acyl-homoserine-lactone synthase	-3.61372	4.5335e-22
	PA3126	heat-shock protein IbpA	-3.61593	1.71745e-37
	PA5421	glutathione-independent formaldehyde dehydrogenase	-3.61889	2.45494e-44
	PA4067	outer membrane protein OprG	-3.62459	3.55269e-47
	PA4824	hypothetical protein	-3.6882	1.59268e-06
	PA5369.5	16S ribosomal RNA	-3.70889	1.2993e-17
	PA0668.1	16S ribosomal RNA	-3.8034	1.86615e-17
	PA0329	hypothetical protein	-3.80355	1.21381e-20
	PA4406.1		-3.82129	3.58544e-17
	PA4690.5	16S ribosomal RNA	-3.83872	7.07367e-20
	PA4637a	hypothetical protein	-3.83897	4.52268e-23
	PA4280.5	16S ribosomal RNA	-3.84624	7.09746e-19
	PA5262	alginate biosynthesis protein AlgZ/FimS	-3.85648	4.74465e-46
	PA1639	hypothetical protein	-3.86448	5.35657e-43
	PA2939	aminopeptidase	-3.89262	2.53143e-34
	PA0758	hypothetical protein	-3.96734	6.91776e-42
	PA0852	chitin-binding protein CbpD	-4.00879	2.58379e-31
	PA2570	PA-I galactophilic lectin	-4.08992	4.60423e-18
	PA4377	hypothetical protein	-4.10029	1.99332e-18
	PA4141	hypothetical protein	-4.16362	8.305e-14
	PA1983	cytochrome C550	-4.19104	1.86296e-12
	PA2386	L-ornithine N5-oxygenase	-4.22419	2.45052e-21
	PA4607	hypothetical protein	-4.44031	8.46716e-17
	PA4823	hypothetical protein	-4.54622	2.01182e-06
	PA0122	hypothetical protein	-4.63826	7.77442e-79
	PA3361	fucose-binding lectin PA-IIL	-4.65071	4.33336e-43
	PA4550	type 4 fimbrial biogenesis protein FimU	-4.71579	1.00203e-73
	PA3309	hypothetical protein	-4.77322	1.00444e-39
	PA2227	HTH-type transcriptional regulator VqsM	-4.77658	9.48442e-17
	PA2853	outer membrane lipoprotein OprI	-4.81098	1.19134e-53
	PA2412	hypothetical protein	-5.1542	2.63711e-19
	PA0139	alkyl hydroperoxide reductase	-5.3517	0.000138715
	PA1041	hypothetical protein	-5.47098	2.58312e-41
	PA4825	Mg(2+) transport ATPase	-5.73813	1.24427e-52
	PA3724	elastase LasB	-6.30564	2.26186e-76
	PA3765	hypothetical protein	-7.4905	2.69973e-49
