# Supplementary material for: Stenotrophomonas maltophilia affects the gene expression profiles of the major pathogens Pseudomonas aeruginosa and Staphylococcus aureus in an in vitro multispecies biofilm model
Source: Microbiol Spectr. 2023 Oct 11;11(6):e00859-23. doi: 10.1128/spectrum.00859-23 (PMC10714729; doi:10.1128/spectrum.00859-23)
Supplement: Table S3 — Microscopy settings. [file spectrum.00859-23-s0005.xlsx]

## Sheet: Tabelle1
Table S3:	Confocal microscope settings.
Physical parameter	Settings
	sfGFP	eGFP	tdtomato	mCherry	mHoneyDew	mOrange	Atto 425	ANS	eBFP
Gamma value	1.0
Pinhole	51 µm
Detector digital	1.0
Laser intensity	0.1
Laser wavelength	561 nm	488 nm	488 nm	587 nm	478 nm	546 nm	436 nm	271 nm	384 nm
Detection wavelength	460-700 nm	500-570 nm	410-560 nm	576-700 nm	505-550 nm	550-700 nm	400-700 nm	400-500 nm	400-505 nm
Detector gain	600 V	600 V	600 V	600 V	600 V	600 V	600 V	600 V	600 V
