# Supplementary material for: Stenotrophomonas maltophilia affects the gene expression profiles of the major pathogens Pseudomonas aeruginosa and Staphylococcus aureus in an in vitro multispecies biofilm model
Source: Microbiol Spectr. 2023 Oct 11;11(6):e00859-23. doi: 10.1128/spectrum.00859-23 (PMC10714729; doi:10.1128/spectrum.00859-23)
Supplement: Table S5 — Highlighted genes in the volcano plots. [file spectrum.00859-23-s0007.xlsx]

## Sheet: RNA seq data
TABLE S5: Highlighted genes in the volcano plots
Multi species biofilm	Upregulated genes	Locus tag	Log2 Fold Change	Downregulated genes	Locus tag	Log2 Fold Change
K279a + S. aureus	LysE family transporter	SMLT_RS06015	3.62369	malate synthase A, aceB	SMLT_RS01085	-3.37258
	hypothetical protein	SMLT_RS11405	2.5107	isocitrate lyase, aceA	SMLT_RS01090	-3.27673
	L-lactate permease, lldP, lctP	SMLT_RS13840	2.42995	FMN reductase, msuE	SMLT_RS12325	-2.31989
	FAD-dependent oxidoreductase	SMLT_RS11395	2.39439	methionine synthase	SMLT_RS12335	-2.15913
	acyl-CoA desaturase	SMLT_RS11400	2.38879
	transcriptional regulator BetI	SMLT_RS10765	2.27736
	transcriptional regulator, lldR, lctR	SMLT_RS13835	2.03539
	redox-regulated ATPase YchF	SMLT_RS04195	2.02493
K279a + S. aureus + C. albicans	L-lactate permease, lldP, lctP	SMLT_RS13840	2.81386	isocitrate lyase, aceA	SMLT_RS01090	-3.27673
	transcriptional regulator lldR, lctR	SMLT_RS13835	2.31552	malate synthase A, aceB	SMLT_RS01085	-3.37258
	FMN-dependent L-lactate dehydrogenase lldD, lctD	SMLT_RS13830	2.05435
	D-lactate dehydrogenase, dld	SMLT_RS13825	2.04721
K279a + PA01	efflux RND transporter, smmB	SMLT_RS12865	5.46955	FMN reductase	SMLT_RS12325	-3.62606
	rod shape-determining protein, rodA	SMLT_RS19285	5.17409	isocitrate lyase	SMLT_RS01090	-3.20525
	pirin family protein	SMLT_RS08485	4.9815	malate synthase A	SMLT_RS01085	-3.08004
	energy transducer TonB	SMLT_RS13980	4.67008	CsbD family protein	SMLT_RS01625	-2.92265
	LysE family translocator	SMLT_RS15995	3.42128	co-chaperone GroES	SMLT_RS20065	-2.44473
	flagellar motor switch protein, fliN	SMLT_RS10965	3.17266	SMR family transporter	SMLT_RS13560	-2.30414
	methylisocitrate lyase, propionate degradation, prpB smlt3610	SMLT_RS17185	3.06235	tryptophan synthase subunit alpha	SMLT_RS16260	-2.21167
	type II secretion system protein GspM	SMLT_RS13065	2.38023	type II toxin-antitoxin system HicA family toxin	SMLT_RS22850	-2.1223
	VirB3 family type IV secretion system protein	SMLT_RS06235	2.33589	LysR family transcriptional regulator	SMLT_RS13900	-2.08895
	cyoA -> ubiquinol oxidase subunit II	SMLT_RS20930	2.11588	LysM peptidoglycan-binding domain-containing protein	SMLT_RS20355	-2.08524
K279a + PA01 + C. albicans	DcaP family trimeric outer membrane transporter	SMLT_RS21910	4.78482	SMR family transporter	SMLT_RS13560	-4.47178
	flagellar motor switch protein FliN	SMLT_RS10965	4.10188	type II secretion system protein GspM	SMLT_RS13065	-2.90833
	methylisocitrate lyase, prpB	SMLT_RS17185	3.62175	dicarboxylate/amino acid:cation symporter	SMLT_RS18775	-2.8766
	FliI/YscN family ATPase	SMLT_RS10990	3.58995	BON domain-containing protein	SMLT_RS19215	-2.81217
	acetate--CoA ligase	SMLT_RS21915	3.45106	TetR family transcriptional regulator	SMLT_RS09900	-2.52588
	propionate--CoA ligase	SMLT_RS04515	3.22584	CsbD family protein	SMLT_RS01625	-2.49818
	LysE family translocator	SMLT_RS15995	2.98826	type II toxin-antitoxin system Phd/YefM family antitoxin	SMLT_RS12915	-2.36375
	energy transducer TonB	SMLT_RS13980	2.97358	LysM peptidoglycan-binding domain-containing protein	SMLT_RS20355	-2.23899
	cytochrome c maturation -> heme exporter protein CcmD	SMLT_RS15575	2.50226	FMN reductase	SMLT_RS12325	-2.03587
	cell division protein FtsA	SMLT_RS03610	2.06124	MerR family transcriptional regulator	SMLT_RS14350	-2.01554
K279a + C. albicans	DcaP family trimeric outer membrane transporter	SMLT_RS21910	2.62339	no downregulated genes with a Log2Fold Change ≤ -2
	propionate--CoA ligase (smlt0947), prpE	SMLT_RS04515	2.00912
S. aureus + K279a	serine/threonine exchange transporter, LAT family	SAOUHSC_01450	5.57354	transcriptional regulator, LytTR family	SAOUHSC_02645	-5.12883
	phospholipase/carboxylesterase	SAOUHSC_02824	5.31901	indole-3-glycerol phosphate synthase	trpC	-3.99577
	transcriptional regulator, MarR family	SAOUHSC_02826	3.9256	anthranilate phosphoribosyltransferase, trpD	trpD	-3.88661
	glyoxalase family protein	SAOUHSC_02825	3.88396	tryptophan synthase, alpha chain, trpA	trpA	-3.64752
	starvation-inducible DNA-binding protein	SAOUHSC_02381	3.75419	transcriptional regulator, MarR family	SAOUHSC_02669	-3.40022
	SarV	SAOUHSC_02532	3.70327	tryptophan synthase, beta chain	SAOUHSC_01371	-3.32406
	transcriptional regulator, LysR family	SAOUHSC_00913	3.59209	anthranilate synthase, component II	SAOUHSC_01367	-3.31589
	endopeptidase, putative clpC	SAOUHSC_00505	2.90386	anthranilate synthase, component I	SAOUHSC_01366	-2.64937
	virulence factor regulator protein	SAOUHSC_01879	2.75168	autolysin precursor, putative	SAOUHSC_00427	-2.27104
	toxin YoeB	SAOUHSC_02691	2.19231	FPRL1 inhibitory protein	SAOUHSC_01112	-2.24199
S. aureus + K279a + C. albicans	serine/threonine exchange transporter, LAT family	SAOUHSC_01450	4.95919	alpha-hemolysin precursor	SAOUHSC_01121	-3.6869
	transcriptional regulator, BadM/Rrf2 family	SAOUHSC_00582	4.21693	transcriptional regulator, LytTR family	SAOUHSC_02645	-3.68534
	permease, putative, [Bacitracin export permease protein BceB]	SAOUHSC_03037a	3.7834	acetyl-CoA carboxylase, biotin carboxyl carrier protein, putative	SAOUHSC_01710	-3.56564
	DNA replication and repair protein RadC	SAOUHSC_01763	3.72545	tryptophan synthase, beta chain	SAOUHSC_01371	-2.84926
	phospholipase/carboxylesterase	SAOUHSC_02824	3.32046	indole-3-glycerol phosphate synthase, putative	trpC	-2.82409
	HTH-type transcriptional regulator sarV	SAOUHSC_02532	2.94529	transcriptional regulator, MarR family	SAOUHSC_02669	-2.76085
	starvation-inducible DNA-binding protein	SAOUHSC_02381	2.9081	tryptophan synthase, alpha subunit, trpA	trpA	-2.73423
	transcriptional regulator, MarR family	SAOUHSC_02826	2.86663	anthranilate synthase component II, putative	SAOUHSC_01367	-2.40565
	D-lactate dehydrogenase, putative	SAOUHSC_02830	2.80596	MerR family transcriptional regulator, glutamine synthetase repressor/oligopeptide transport system substrate-binding protein	SAOUHSC_01285	-2.32255
	transcriptional regulator, LysR family	SAOUHSC_00913	2.68667	anthranilate phosphoribosyltransferase, trpD	trpD	-2.22819
PA01 + K279a	Thioesterase -> neighbor: cis,cis-muconate transporter MucK	PA1019a	4.47264	Elastase LasB -> This elastase has tissue-damaging activity and is capable of degrading various plasma proteins such as immunoglobulins, coagulation and complement factors, and alpha-proteinase inhibitor.	PA3724	-5.95909
	Quercetin 2,3-dioxygenase -> converts quercetin to 2-protocatechuoyl-phloroglucinol carboxylic acid and carbon monoxide. Flavonoid Metabolism	PA1210	4.2467	Mg(2+) transport ATPase	PA4825	-5.48943
	Carnitine dehydrogenase	PA5386	3.75694	Type 4 fimbrial biogenesis protein FimU	PA4550	-4.8446
	Transport protein HasD -> Nachbar: Metalloprotease Secretion Protein	PA3406	3.59238	Sigma factor AlgU negative regulator MucA	PA0763	-4.23234
	2,4-Dienoyl-CoA reductase FadH2 -> beta oxidation	PA4814	3.58326	Acyl-homoserine-lactone synthase	PA1432	-4.07266
	SphD	PA5326	3.40343	HTH-type transcriptional regulator VqsM	PA2227	-4.05215
	Type III secretion outer membrane protein PopN	PA1698	3.29895	Alginate biosynthesis protein AlgZ/FimS	PA5262	-3.78672
	Type III export protein PscK	PA1724	3.25172	PA-I galactophilic lectin	PA2570	-3.70671
	Alginate o-acetylase AlgJ	PA3549	3.16751	Fucose-binding lectin PA-IIL	PA3361	-3.69617
	Anthranilate dioxygenase small subunit, antB	PA2513	3.02125	Acyl-homoserine-lactone synthase -> Autoinducer lasI synthesis protein RhlI	PA3476	-3.09841
	Epoxide hydrolase	PA2086	2.84318	Antitoxin HigA	PA4674	-2.96299
	Heme d1 biosynthesis protein NirG	PA0513	2.75676	Phenazine biosynthesis protein PhzC	PA1901	-2.93362
	Cytochrome C oxidase subunit (NirO)	PA0521	2.67755	Cytochrome C550 (exaB) -> ethanol oxidation system	PA1983	-2.91739
	Cis,cis-muconate transporter MucK	PA1019	2.61641	Pf4 inhibition toxin, PfiT	PA0729	-2.56615
	Chaperone CupB2 -> fimbrial protein	PA4085	2.5733	Protease LasA	PA1871	-2.48912
	Pellicle/biofilm biosynthesis glycosyltransferase PelF	PA3059	2.53545	Cyclic di-GMP phosphodiesterase	PA4781	-2.45074
	VgrG5 - Type VI secretion system spike protein	PA5090	2.37797	PAAR4 -> Type VI secretion	PA3904	-2.33274
	Exotoxin A	PA1148	2.2618	Cytochrome C1	PA4429	-2.32755
	Alginate biosynthesis protein AlgX	PA3546	2.25107	PqsB -> Quinolone signal response protein	PA0997	-2.21161
	Type II secretion system protein	PA2676	2.24312	Pyocin-S2 immunity protein	PA1151	-2.1491
PA01 + K279a + C. albicans	hypothetical protein	PA3501	6.29517	hypothetical protein	PA3765	-7.4905
	anthranilate dioxygenase small subunit	PA2513	6.2842	elastase LasB	PA3724	-6.30564
	3-hydroxybutyryl-CoA dehydrogenase	PA5386	5.90837	Mg(2+) transport ATPase	PA4825	-5.73813
	anthranilate dioxygenase large subunit	PA2512	5.57788	alkyl hydroperoxide reductase	PA0139	-5.3517
	1%2C6-dihydroxycyclohexa-2%2C4-diene-1-carboxylate dehydrogenase	PA2515	5.57124	HTH-type transcriptional regulator VqsM	PA2227	-4.77658
	heme d1 biosynthesis protein NirL	PA0514	5.49749	hypothetical protein	PA3309	-4.77322
	anthranilate dioxygenase reductase	PA2514	5.31493	type 4 fimbrial biogenesis protein FimU	PA4550	-4.71579
	type III export protein PscG	PA1720	4.98634	fucose-binding lectin PA-IIL	PA3361	-4.65071
	thioesterase	PA1019a	4.33658	Cytochrome C550 (exaB) -> ethanol oxidation system	PA1983	-4.19104
	HxcU pseudopilin	PA0678	3.51936	PA-I galactophilic lectin	PA2570	-4.08992
	transporter HasD	PA3406	3.42485	alginate biosynthesis protein AlgZ/FimS	PA5262	-3.85648
	cis%2Ccis-muconate transporter MucK	PA1019	2.86221	acyl-homoserine-lactone synthase lasI	PA1432	-3.61372
	type II secretion system protein	PA0684	2.81638	organic hydroperoxide resistance protein	PA2850	-3.58276
	type III export protein PscE	PA1718	2.74342	ATP-dependent Clp protease proteolytic subunit	PA3326	-3.24773
	epoxide hydrolase	PA2086	2.66284	phenazine biosynthesis protein PhzC	PA1901	-3.23659
	chaperone CupB4	PA4083	2.63521	sigma factor AlgU negative regulator MucA	PA0763	-3.05412
	pellicle/biofilm biosynthesis protein PelD	PA3061	2.34279	protease LasA	PA1871	-2.94899
	cytochrome C oxidase subunit (NirO)	PA0521	2.22404	cyclic di-GMP phosphodiesterase	PA4781	-2.94754
	spermidine/putrescine ABC transporter ATP-binding protein	PA0206	2.10549	transcriptional regulator RhlR	PA3477	-2.94466
	carnitine dehydrogenase	PA5385	2.09412	response regulator EraR	PA1980	-2.93596
				pyocin-S2 immunity protein	PA1151	-2.90481
				pyoverdine synthetase F	PA2396	-2.74119
				cytochrome C oxidase subunit II -> copper-aa3 oxidase (Cox)	PA0105	-2.72167
				bacteriohemerythrin	PA1673	-2.69966
				cell division protein FtsZ	PA4407	-2.60091
				cytochrome C oxidase subunit III -> coIII	PA0108	-2.57472
				multidrug resistance operon repressor MexR	PA0424	-2.34777
				anthranilate--CoA ligase	PA0996	-2.27414
				cbb3-type cytochrome C oxidase subunit I -> copper-cbb3 oxidase	PA4133	-2.19408
				cytochrome C oxidase subunit I	PA0106	-2.0925
