# Supplementary material for: Stenotrophomonas maltophilia affects the gene expression profiles of the major pathogens Pseudomonas aeruginosa and Staphylococcus aureus in an in vitro multispecies biofilm model
Source: Microbiol Spectr. 2023 Oct 11;11(6):e00859-23. doi: 10.1128/spectrum.00859-23 (PMC10714729; doi:10.1128/spectrum.00859-23)
Supplement: Table S6 — Vertis Data delivery note. [file spectrum.00859-23-s0008.xlsx]

## Sheet: Tabelle1
Table S6	Vertis data delivery note
Sample ID	Sample Name	Barcode i5	Barcode i7	Sequence file (R1/R2 in case of PE)	Number of Reads
1	Sm-sb-1	TCACTGAT	AGCGATAG	Sm-sb-1_S19_R1_001.fastq.gz	9460474
2	Sm-sb-2	AAGTACAT	AGCGATAG	Sm-sb-2_S20_R1_001.fastq.gz	9538020
3	Sm-sb-3	ACTGTAAT	AGCGATAG	Sm-sb-3_S21_R1_001.fastq.gz	9695572
4	Sa-sb-1	CCACTTTG	AGCGATAG	Sa-sb-1_S22_R1_001.fastq.gz	9831860
5	Sa-sb-2	ACGATGTG	AGCGATAG	Sa-sb-2_S23_R1_001.fastq.gz	9304686
6	Sa-sb-3	AAGTGTTA	AGCGATAG	Sa-sb-3_S24_R1_001.fastq.gz	8141031
7	Pa-sb-1	ATTGACTG	AGCGATAG	Pa-sb-1_S25_R1_001.fastq.gz	9772634
8	Pa-sb-2	CTGGGATG	AGCGATAG	Pa-sb-2_S26_R1_001.fastq.gz	7951251
9	Pa-sb-3	GACAAATG	AGCGATAG	Pa-sb-3_S27_R1_001.fastq.gz	10428951
10	Sm-Pa-db-1	AGATTTGG	AGCGATAG	Sm-Pa-db-1_S28_R1_001.fastq.gz	7957186
11	Sm-Pa-db-2	AACCATGG	AGCGATAG	Sm-Pa-db-2_S29_R1_001.fastq.gz	9794137
12	Sm-Pa-db-3	CAAGTGGG	AGCGATAG	Sm-Pa-db-3_S30_R1_001.fastq.gz	9593236
13	Sm-Sa-db-1	TGGACGGG	AGCGATAG	Sm-Sa-db-1_S31_R1_001.fastq.gz	8823790
14	Sm-Sa-db-2	TTACTCGG	AGCGATAG	Sm-Sa-db-2_S32_R1_001.fastq.gz	10309177
15	Sm-Sa-db-3	GATATCGG	AGCGATAG	Sm-Sa-db-3_S33_R1_001.fastq.gz	12477728
16	Sm-Ca-db-1	TAATGAGG	AGCGATAG	Sm-Ca-db-1_S34_R1_001.fastq.gz	12396581
17	Sm-Ca-db-2	ACCGAGAC	AGCGATAG	Sm-Ca-db-2_S35_R1_001.fastq.gz	11924503
18	Sm-Ca-db-3	GAGGGTCG	AGCGATAG	Sm-Ca-db-3_S36_R1_001.fastq.gz	10700752
19	Sm-Sa-Ca-tb-1	CCAAAGCG	AGCGATAG	Sm-Sa-Ca-tb-1_S37_R1_001.fastq.gz	9820855
20	Sm-Sa-Ca-tb-2	GCCTACCG	AGCGATAG	Sm-Sa-Ca-tb-2_S38_R1_001.fastq.gz	8922484
21	Sm-Sa-Ca-tb-3	ACGGCACG	AGCGATAG	Sm-Sa-Ca-tb-3_S39_R1_001.fastq.gz	8832559
RZ-2212247	Sm_1	GCCTACCG	AGCGATAG	Sm_1_S35_R1_001.fastq.gz	9538535
RZ-2212248	Sm_2	ACGGCACG	AGCGATAG	Sm_2_S36_R1_001.fastq.gz	10046250
RZ-2212249	Sm_3	GGACCACG	AGCGATAG	Sm_3_S37_R1_001.fastq.gz	10071544
RZ-2212250	Sm_Ca_1	ATTCATAC	AGCGATAG	Sm_Ca_1_S38_R1_001.fastq.gz	10323003
RZ-2212251	Sm_Ca_2	GAGACACC	AGCGATAG	Sm_Ca_2_S39_R1_001.fastq.gz	8833453
RZ-2212252	Sm_Ca_3	CCCTGGAG	AGCGATAG	Sm_Ca_3_S9_R1_001.fastq.gz	13884290
RZ-2212253	Sm_Sa	GTGCCCAG	AGCGATAG	Sm_Sa_S10_R1_001.fastq.gz	12688776
RZ-2212254	Sm_Pa	TGTATTTC	AGCGATAG	Sm_Pa_S11_R1_001.fastq.gz	12032436
RZ-2212255	Sm_Sa_Ca	CTTCTGTC	AGCGATAG	Sm_Sa_Ca_S12_R1_001.fastq.gz	10815010
RZ-2212256	Sm_Pa_Ca_1	CACTGACC	AGCGATAG	Sm_Pa_Ca_1_S13_R1_001.fastq.gz	11734907
RZ-2212257	Sm_Pa_Ca_2	ATACTACC	AGCGATAG	Sm_Pa_Ca_2_S14_R1_001.fastq.gz	10903533
RZ-2212258	Sm_Pa_Ca_3	TTCGAATC	AGCGATAG	Sm_Pa_Ca_3_S15_R1_001.fastq.gz	11503560
