# Supplementary material for: Stenotrophomonas maltophilia affects the gene expression profiles of the major pathogens Pseudomonas aeruginosa and Staphylococcus aureus in an in vitro multispecies biofilm model
Source: Microbiol Spectr. 2023 Oct 11;11(6):e00859-23. doi: 10.1128/spectrum.00859-23 (PMC10714729; doi:10.1128/spectrum.00859-23)
Supplement: Table S7 — Quantification of the LSCM images. [file spectrum.00859-23-s0009.xlsx]

## Sheet: Quantification
TABLE S7: Quantification of the LSCM images
		0	1	2	3	4	5	6	7	8	9	10	11	12	13	14	15	16	17	18	19	20	21	22	23	24	25	26	27	28	29	30	31	32	33	34	35	36	37	38	39	40	41	42	43	44	45	46	47
C. albicans sfGFP 24h 4.tif	z	0	4.8e-07	9.6e-07	1.44e-06	1.92e-06	2.4e-06	2.88e-06	3.36e-06	3.84e-06	4.32e-06	4.8e-06	5.28e-06	5.76e-06	6.24e-06	6.72e-06	7.2e-06	7.68e-06	8.16e-06	8.64e-06	9.12e-06	9.6e-06	1.008e-05	1.056e-05	1.104e-05	1.152e-05	1.2e-05	1.248e-05	1.296e-05	1.344e-05	1.392e-05	1.44e-05	1.488e-05	1.536e-05	1.584e-05	1.632e-05	1.68e-05	1.728e-05	1.776e-05	1.824e-05	1.872e-05	1.92e-05	1.968e-05	2.016e-05	2.064e-05	2.112e-05	2.16e-05	2.208e-05	2.256e-05
	Density albicans	8.81669e-16	1.1462e-15	1.37782e-15	1.6157e-15	1.77005e-15	1.88225e-15	1.92631e-15	1.96653e-15	1.97865e-15	1.95859e-15	1.93182e-15	1.92299e-15	1.92254e-15	1.91889e-15	1.8792e-15	1.81564e-15	1.76776e-15	1.73525e-15	1.68886e-15	1.65059e-15	1.59388e-15	1.54578e-15	1.4941e-15	1.43467e-15	1.37688e-15	1.3135e-15	1.25592e-15	1.2159e-15	1.1878e-15	1.14108e-15	1.10151e-15	1.06292e-15	1.03963e-15	1.02301e-15	1.00473e-15	9.88932e-16	9.71423e-16	9.51999e-16	9.46775e-16	9.22908e-16	9.0627e-16	8.87104e-16	8.66953e-16	8.45173e-16	8.18271e-16	7.96862e-16	7.69705e-16	7.46542e-16
C. albicans sfGFP 24h 5.tif	z	0	4.8e-07	9.6e-07	1.44e-06	1.92e-06	2.4e-06	2.88e-06	3.36e-06	3.84e-06	4.32e-06	4.8e-06	5.28e-06	5.76e-06	6.24e-06	6.72e-06	7.2e-06	7.68e-06	8.16e-06	8.64e-06	9.12e-06	9.6e-06	1.008e-05	1.056e-05	1.104e-05	1.152e-05	1.2e-05	1.248e-05	1.296e-05	1.344e-05	1.392e-05	1.44e-05	1.488e-05	1.536e-05	1.584e-05	1.632e-05	1.68e-05	1.728e-05	1.776e-05	1.824e-05	1.872e-05	1.92e-05	1.968e-05	2.016e-05	2.064e-05	2.112e-05	2.16e-05	2.208e-05	2.256e-05
	Density albicans	6.21792e-16	8.10757e-16	1.11212e-15	1.22084e-15	1.28227e-15	1.29737e-15	1.28489e-15	1.23577e-15	1.16388e-15	1.07034e-15	9.91765e-16	9.36053e-16	8.73463e-16	8.2192e-16	7.81705e-16	7.52809e-16	7.29372e-16	7.13234e-16	6.97976e-16	6.83913e-16	6.68424e-16	6.47933e-16	6.22812e-16	6.15447e-16	5.98535e-16	5.66857e-16	5.34672e-16	5.10715e-16	4.76513e-16	4.45496e-16	4.11919e-16	3.79628e-16	3.40964e-16	2.9302e-16	2.59552e-16	2.37577e-16	2.22826e-16	2.05946e-16	1.89214e-16	1.79836e-16	1.74788e-16	1.64644e-16	1.5386e-16	1.42384e-16	1.24659e-16	1.07216e-16	9.15789e-17	8.05794e-17
C. albicans sfGFP 48h 4.tif	z	0	4.7e-07	9.4e-07	1.41e-06	1.88e-06	2.35e-06	2.82e-06	3.29e-06	3.76e-06	4.23e-06	4.7e-06	5.17e-06	5.64e-06	6.11e-06	6.58e-06	7.05e-06	7.52e-06	7.99e-06	8.46e-06	8.93e-06	9.4e-06	9.87e-06	1.034e-05	1.081e-05	1.128e-05	1.175e-05	1.222e-05	1.269e-05	1.316e-05	1.363e-05	1.41e-05	1.457e-05	1.504e-05	1.551e-05	1.598e-05	1.645e-05	1.692e-05	1.739e-05	1.786e-05	1.833e-05	1.88e-05	1.927e-05	1.974e-05	2.021e-05	2.068e-05	2.115e-05	2.162e-05	2.209e-05
	Density albicans	6.75054e-16	8.11638e-16	1.01208e-15	1.24178e-15	1.4816e-15	1.59875e-15	1.71618e-15	1.78809e-15	1.79083e-15	1.7958e-15	1.79932e-15	1.79756e-15	1.79686e-15	1.78053e-15	1.74372e-15	1.70969e-15	1.68053e-15	1.63913e-15	1.59755e-15	1.54278e-15	1.47797e-15	1.42516e-15	1.38342e-15	1.34234e-15	1.29614e-15	1.22803e-15	1.16994e-15	1.12024e-15	1.06367e-15	1.00458e-15	9.3813e-16	8.80758e-16	8.44362e-16	7.98506e-16	7.40063e-16	6.89095e-16	6.36758e-16	6.00334e-16	5.61153e-16	5.17443e-16	4.82734e-16	4.56249e-16	4.36681e-16	4.2252e-16	4.08053e-16	3.93804e-16	3.81143e-16	3.65608e-16
C. albicans sfGFP 48h 5.tif	z	0	4.7e-07	9.4e-07	1.41e-06	1.88e-06	2.35e-06	2.82e-06	3.29e-06	3.76e-06	4.23e-06	4.7e-06	5.17e-06	5.64e-06	6.11e-06	6.58e-06	7.05e-06	7.52e-06	7.99e-06	8.46e-06	8.93e-06	9.4e-06	9.87e-06	1.034e-05	1.081e-05	1.128e-05	1.175e-05	1.222e-05	1.269e-05	1.316e-05	1.363e-05	1.41e-05	1.457e-05	1.504e-05	1.551e-05	1.598e-05	1.645e-05	1.692e-05	1.739e-05	1.786e-05	1.833e-05	1.88e-05	1.927e-05	1.974e-05	2.021e-05	2.068e-05	2.115e-05	2.162e-05	2.209e-05
	Density albicans	1.05886e-15	1.35605e-15	1.5875e-15	1.73957e-15	1.93519e-15	2.08658e-15	2.18624e-15	2.28135e-15	2.30602e-15	2.28878e-15	2.28015e-15	2.26855e-15	2.22208e-15	2.15179e-15	2.10028e-15	2.04012e-15	1.98429e-15	1.9256e-15	1.86401e-15	1.80442e-15	1.73037e-15	1.62951e-15	1.52941e-15	1.41368e-15	1.32578e-15	1.23618e-15	1.13922e-15	1.06237e-15	9.75547e-16	9.03832e-16	8.5519e-16	7.86558e-16	7.16213e-16	6.30125e-16	5.67382e-16	5.22007e-16	4.69739e-16	4.14967e-16	3.64748e-16	3.12041e-16	2.72656e-16	2.33875e-16	2.01025e-16	1.72801e-16	1.47247e-16	1.32836e-16	1.2353e-16	1.11111e-16
C. albicans sfGFP 48h 6.tif	z	0	4.7e-07	9.4e-07	1.41e-06	1.88e-06	2.35e-06	2.82e-06	3.29e-06	3.76e-06	4.23e-06	4.7e-06	5.17e-06	5.64e-06	6.11e-06	6.58e-06	7.05e-06	7.52e-06	7.99e-06	8.46e-06	8.93e-06	9.4e-06	9.87e-06	1.034e-05	1.081e-05	1.128e-05	1.175e-05	1.222e-05	1.269e-05	1.316e-05	1.363e-05	1.41e-05	1.457e-05	1.504e-05	1.551e-05	1.598e-05	1.645e-05	1.692e-05	1.739e-05	1.786e-05	1.833e-05	1.88e-05	1.927e-05	1.974e-05	2.021e-05	2.068e-05	2.115e-05	2.162e-05	2.209e-05
	Density albicans	4.71703e-16	5.60433e-16	6.21546e-16	7.34811e-16	8.43322e-16	9.0308e-16	9.28332e-16	9.36784e-16	9.30229e-16	9.04081e-16	8.82437e-16	8.56749e-16	8.24977e-16	8.11452e-16	7.96507e-16	7.87426e-16	7.68916e-16	7.45599e-16	7.12938e-16	6.67444e-16	6.19213e-16	5.83282e-16	5.45548e-16	5.05376e-16	4.4917e-16	3.99506e-16	3.43546e-16	2.86343e-16	2.59552e-16	2.34933e-16	1.97336e-16	1.58453e-16	1.23801e-16	1.05564e-16	8.94041e-17	6.78479e-17	5.19864e-17	4.16755e-17	3.61389e-17	3.36973e-17	3.01035e-17	2.75249e-17	2.7026e-17	2.67134e-17	2.60916e-17	2.54522e-17	2.60318e-17	2.46934e-17
C. albicans sfGFP 72h 4.tif	z	0	4.7e-07	9.4e-07	1.41e-06	1.88e-06	2.35e-06	2.82e-06	3.29e-06	3.76e-06	4.23e-06	4.7e-06	5.17e-06	5.64e-06	6.11e-06	6.58e-06	7.05e-06	7.52e-06	7.99e-06	8.46e-06	8.93e-06	9.4e-06	9.87e-06	1.034e-05	1.081e-05	1.128e-05	1.175e-05	1.222e-05	1.269e-05	1.316e-05	1.363e-05	1.41e-05	1.457e-05	1.504e-05	1.551e-05	1.598e-05	1.645e-05	1.692e-05	1.739e-05	1.786e-05	1.833e-05	1.88e-05	1.927e-05	1.974e-05	2.021e-05	2.068e-05	2.115e-05	2.162e-05	2.209e-05
	Density albicans	8.99676e-16	1.17483e-15	1.38674e-15	1.50919e-15	1.63833e-15	1.75007e-15	1.84761e-15	1.9096e-15	1.93382e-15	1.95256e-15	1.93372e-15	1.87213e-15	1.76614e-15	1.67656e-15	1.57759e-15	1.45139e-15	1.35495e-15	1.2536e-15	1.16346e-15	1.08984e-15	1.01239e-15	9.33626e-16	8.42504e-16	7.54723e-16	6.88291e-16	6.03282e-16	5.03746e-16	4.06248e-16	2.90731e-16	2.15397e-16	1.35597e-16	6.35198e-17	2.23115e-17	2.69101e-18	5.97221e-20	0	0	0	0	0	0	0	0	0	0	0	0	0
C. albicans sfGFP 72h 5.tif	z	0	4.7e-07	9.4e-07	1.41e-06	1.88e-06	2.35e-06	2.82e-06	3.29e-06	3.76e-06	4.23e-06	4.7e-06	5.17e-06	5.64e-06	6.11e-06	6.58e-06	7.05e-06	7.52e-06	7.99e-06	8.46e-06	8.93e-06	9.4e-06	9.87e-06	1.034e-05	1.081e-05	1.128e-05	1.175e-05	1.222e-05	1.269e-05	1.316e-05	1.363e-05	1.41e-05	1.457e-05	1.504e-05	1.551e-05	1.598e-05	1.645e-05	1.692e-05	1.739e-05	1.786e-05	1.833e-05	1.88e-05	1.927e-05	1.974e-05	2.021e-05	2.068e-05	2.115e-05	2.162e-05	2.209e-05
	Density albicans	6.75152e-16	8.20621e-16	9.41692e-16	1.05394e-15	1.11175e-15	1.14935e-15	1.15316e-15	1.10782e-15	1.02168e-15	9.24499e-16	8.53398e-16	7.81499e-16	7.22424e-16	6.62698e-16	5.99674e-16	5.61813e-16	5.13958e-16	4.67688e-16	4.26869e-16	3.76183e-16	3.43733e-16	3.13654e-16	2.71293e-16	2.33953e-16	1.98232e-16	1.71968e-16	1.53532e-16	1.34396e-16	1.20049e-16	1.02301e-16	8.42574e-17	7.05143e-17	5.95535e-17	5.23201e-17	4.75142e-17	4.11099e-17	3.88651e-17	3.76004e-17	3.54293e-17	3.23062e-17	2.81889e-17	2.45844e-17	2.23853e-17	1.91392e-17	1.78815e-17	1.42525e-17	9.02156e-18	4.76372e-18
C. albicans sfGFP 72h 6.tif	z	0	4.7e-07	9.4e-07	1.41e-06	1.88e-06	2.35e-06	2.82e-06	3.29e-06	3.76e-06	4.23e-06	4.7e-06	5.17e-06	5.64e-06	6.11e-06	6.58e-06	7.05e-06	7.52e-06	7.99e-06	8.46e-06	8.93e-06	9.4e-06	9.87e-06	1.034e-05	1.081e-05	1.128e-05	1.175e-05	1.222e-05	1.269e-05	1.316e-05	1.363e-05	1.41e-05	1.457e-05	1.504e-05	1.551e-05	1.598e-05	1.645e-05	1.692e-05	1.739e-05	1.786e-05	1.833e-05	1.88e-05	1.927e-05	1.974e-05	2.021e-05	2.068e-05	2.115e-05	2.162e-05	2.209e-05
	Density albicans	6.42877e-16	7.69636e-16	9.23754e-16	1.07564e-15	1.16511e-15	1.25255e-15	1.32722e-15	1.354e-15	1.35056e-15	1.33082e-15	1.28708e-15	1.20524e-15	1.11478e-15	9.93945e-16	9.12579e-16	8.49625e-16	7.79019e-16	7.07072e-16	6.35985e-16	5.60429e-16	5.07593e-16	4.42358e-16	3.72652e-16	3.17901e-16	2.71128e-16	2.45166e-16	2.21713e-16	1.96493e-16	1.71139e-16	1.54227e-16	1.42107e-16	1.35464e-16	1.33064e-16	1.31592e-16	1.31522e-16	1.25206e-16	1.2119e-16	1.14941e-16	1.04953e-16	9.50109e-17	8.42644e-17	7.9297e-17	7.39185e-17	7.1375e-17	6.89721e-17	6.77144e-17	6.66218e-17	6.49742e-17
K279a GFP + S. aureus SH 1000 mCherry 24h 1.tif	z	0	4.4e-07	8.8e-07	1.32e-06	1.76e-06	2.2e-06	2.64e-06	3.08e-06	3.52e-06	3.96e-06	4.4e-06	4.84e-06	5.28e-06	5.72e-06	6.16e-06	6.6e-06	7.04e-06	7.48e-06	7.92e-06	8.36e-06	8.8e-06	9.24e-06	9.68e-06	1.012e-05	1.056e-05	1.1e-05	1.144e-05	1.188e-05	1.232e-05	1.276e-05	1.32e-05	1.364e-05	1.408e-05	1.452e-05	1.496e-05	1.54e-05	1.584e-05	1.628e-05	1.672e-05	1.716e-05	1.76e-05	1.804e-05	1.848e-05	1.892e-05	1.936e-05	1.98e-05	2.024e-05	2.068e-05
	Density K279a	1.07069e-15	1.29555e-15	1.61498e-15	1.7151e-15	1.88737e-15	2.0151e-15	2.09097e-15	2.07398e-15	2.02386e-15	1.93618e-15	1.89866e-15	1.78077e-15	1.65424e-15	1.38954e-15	1.14362e-15	1.05302e-15	9.57601e-16	8.58838e-16	7.25549e-16	5.82717e-16	5.74137e-16	4.8793e-16	4.75053e-16	4.0918e-16	3.1182e-16	2.42967e-16	2.19052e-16	2.126e-16	1.80946e-16	1.5994e-16	1.37069e-16	1.23805e-16	1.02326e-16	8.8993e-17	7.17302e-17	6.29669e-17	5.82826e-17	6.17363e-17	4.90546e-17	4.85325e-17	5.28927e-17	4.54603e-17	3.95311e-17	3.70011e-17	3.15738e-17	3.33666e-17	3.21762e-17	2.4064e-17
	Density SH	2.10613e-16	3.01886e-16	4.5787e-16	5.20447e-16	6.14262e-16	7.26513e-16	7.55646e-16	7.56096e-16	7.25733e-16	7.15277e-16	6.85981e-16	6.42141e-16	6.38481e-16	6.24064e-16	6.02295e-16	5.68142e-16	5.5653e-16	5.39073e-16	5.3082e-16	5.00061e-16	4.68384e-16	4.55731e-16	4.39653e-16	4.19186e-16	3.92267e-16	3.78232e-16	3.5718e-16	3.37375e-16	3.24011e-16	3.00977e-16	2.80068e-16	2.85059e-16	2.55927e-16	2.41076e-16	2.27591e-16	2.25199e-16	2.34315e-16	2.16525e-16	2.06628e-16	1.9444e-16	2.01083e-16	1.83035e-16	1.81179e-16	1.80241e-16	1.75789e-16	1.72392e-16	1.59464e-16	1.65958e-16
K279a GFP + S. aureus SH 1000 mCherry 24h 2.tif	z	0	3.7e-07	7.4e-07	1.11e-06	1.48e-06	1.85e-06	2.22e-06	2.59e-06	2.96e-06	3.33e-06	3.7e-06	4.07e-06	4.44e-06	4.81e-06	5.18e-06	5.55e-06	5.92e-06	6.29e-06	6.66e-06	7.03e-06	7.4e-06	7.77e-06	8.14e-06	8.51e-06	8.88e-06	9.25e-06	9.62e-06	9.99e-06	1.036e-05	1.073e-05	1.11e-05	1.147e-05	1.184e-05	1.221e-05	1.258e-05	1.295e-05	1.332e-05	1.369e-05	1.406e-05	1.443e-05	1.48e-05	1.517e-05	1.554e-05	1.591e-05	1.628e-05	1.665e-05	1.702e-05	1.739e-05
	Density K279a	9.21302e-16	1.64464e-15	2.3066e-15	2.74376e-15	3.12401e-15	3.28767e-15	3.36695e-15	3.39513e-15	3.44019e-15	3.47829e-15	3.49828e-15	3.52249e-15	3.5224e-15	3.51773e-15	3.48896e-15	3.45561e-15	3.41472e-15	3.37859e-15	3.33428e-15	3.25392e-15	3.19222e-15	3.06505e-15	2.98216e-15	2.88727e-15	2.75637e-15	2.53659e-15	2.4007e-15	2.30487e-15	2.10595e-15	1.9222e-15	1.79571e-15	1.63535e-15	1.45575e-15	1.40449e-15	1.28835e-15	1.18082e-15	1.06815e-15	9.64118e-16	8.32648e-16	7.70876e-16	7.29606e-16	6.7549e-16	6.38509e-16	5.73351e-16	5.21034e-16	4.88331e-16	4.46759e-16	4.16519e-16
	Density SH	2.72689e-18	2.0808e-17	7.92323e-17	1.9859e-16	4.09466e-16	6.46443e-16	8.18464e-16	9.3207e-16	1.00768e-15	1.09688e-15	1.12649e-15	1.15215e-15	1.16438e-15	1.13097e-15	1.10287e-15	1.07337e-15	1.0295e-15	9.79444e-16	9.54034e-16	9.191e-16	9.01845e-16	8.30246e-16	8.13445e-16	7.89622e-16	7.67999e-16	7.28941e-16	7.05516e-16	7.10268e-16	6.90359e-16	6.71845e-16	6.42691e-16	6.36397e-16	6.17277e-16	5.76877e-16	5.59305e-16	5.48411e-16	5.42365e-16	5.16653e-16	4.9261e-16	4.76255e-16	4.57715e-16	4.50378e-16	4.35114e-16	4.2485e-16	4.04487e-16	3.90782e-16	3.79176e-16	3.58563e-16
K279a GFP + S. aureus SH 1000 mCherry 24h 3.tif	z	0	3.7e-07	7.4e-07	1.11e-06	1.48e-06	1.85e-06	2.22e-06	2.59e-06	2.96e-06	3.33e-06	3.7e-06	4.07e-06	4.44e-06	4.81e-06	5.18e-06	5.55e-06	5.92e-06	6.29e-06	6.66e-06	7.03e-06	7.4e-06	7.77e-06	8.14e-06	8.51e-06	8.88e-06	9.25e-06	9.62e-06	9.99e-06	1.036e-05	1.073e-05	1.11e-05	1.147e-05	1.184e-05	1.221e-05	1.258e-05	1.295e-05	1.332e-05	1.369e-05	1.406e-05	1.443e-05	1.48e-05	1.517e-05	1.554e-05	1.591e-05	1.628e-05	1.665e-05	1.702e-05	1.739e-05
	Density K279a	1.21869e-15	1.46645e-15	1.86866e-15	2.22055e-15	2.46125e-15	2.5462e-15	2.62945e-15	2.71851e-15	2.76512e-15	2.87112e-15	2.91289e-15	2.93425e-15	2.95222e-15	2.91957e-15	2.89383e-15	2.82033e-15	2.73733e-15	2.64396e-15	2.54498e-15	2.46238e-15	2.28093e-15	2.18519e-15	2.0199e-15	1.84675e-15	1.73462e-15	1.59219e-15	1.4448e-15	1.26312e-15	1.16736e-15	1.07554e-15	9.82283e-16	9.23135e-16	8.1693e-16	7.16567e-16	6.39158e-16	5.43997e-16	4.77785e-16	4.47559e-16	3.91463e-16	3.69657e-16	3.17521e-16	2.74545e-16	2.49131e-16	2.11993e-16	1.88037e-16	1.86623e-16	1.75138e-16	1.46809e-16
	Density SH	6.70464e-17	9.47443e-17	1.82287e-16	2.86575e-16	3.89775e-16	4.24719e-16	5.27311e-16	5.8054e-16	6.11729e-16	6.6499e-16	6.68288e-16	6.39986e-16	6.42893e-16	5.98366e-16	5.6898e-16	5.34547e-16	4.98874e-16	4.76043e-16	4.61277e-16	4.50923e-16	4.42357e-16	4.27265e-16	4.14008e-16	3.82348e-16	3.81674e-16	3.79729e-16	3.71901e-16	3.62903e-16	3.45545e-16	3.33624e-16	3.36595e-16	3.40228e-16	3.28338e-16	3.1697e-16	2.97974e-16	3.0394e-16	2.99257e-16	2.87476e-16	2.99536e-16	2.78481e-16	2.75969e-16	2.71086e-16	2.57326e-16	2.31954e-16	2.52436e-16	2.35839e-16	2.23768e-16	2.18859e-16
K279a GFP + S. aureus SH 1000 mCherry 48h 1.tif	z	0	4.4e-07	8.8e-07	1.32e-06	1.76e-06	2.2e-06	2.64e-06	3.08e-06	3.52e-06	3.96e-06	4.4e-06	4.84e-06	5.28e-06	5.72e-06	6.16e-06	6.6e-06	7.04e-06	7.48e-06	7.92e-06	8.36e-06	8.8e-06	9.24e-06	9.68e-06	1.012e-05	1.056e-05	1.1e-05	1.144e-05	1.188e-05	1.232e-05	1.276e-05	1.32e-05	1.364e-05	1.408e-05	1.452e-05	1.496e-05	1.54e-05	1.584e-05	1.628e-05	1.672e-05	1.716e-05	1.76e-05	1.804e-05	1.848e-05	1.892e-05	1.936e-05	1.98e-05	2.024e-05	2.068e-05
	Density K279a	9.1702e-16	1.28553e-15	1.71191e-15	2.31991e-15	2.6441e-15	2.73061e-15	2.91508e-15	3.03818e-15	2.97345e-15	2.96745e-15	2.99491e-15	2.97913e-15	2.99895e-15	2.94528e-15	2.91184e-15	2.81969e-15	2.69341e-15	2.56585e-15	2.36415e-15	2.22128e-15	2.00799e-15	1.74737e-15	1.60308e-15	1.41782e-15	1.29106e-15	1.03711e-15	9.09622e-16	8.68723e-16	7.41607e-16	6.39029e-16	6.15114e-16	5.3843e-16	4.45768e-16	4.08962e-16	3.5644e-16	3.04594e-16	2.62929e-16	2.24112e-16	1.97876e-16	1.57158e-16	1.45322e-16	1.30641e-16	1.15478e-16	9.17812e-17	7.88212e-17	6.45762e-17	5.23132e-17	4.68487e-17
	Density SH	6.37672e-18	1.56248e-17	4.00216e-17	1.18421e-16	2.36527e-16	3.09852e-16	4.80242e-16	7.05906e-16	8.49226e-16	9.10454e-16	9.52128e-16	9.33884e-16	9.651e-16	9.85529e-16	9.91261e-16	9.80796e-16	9.6804e-16	9.4718e-16	9.60226e-16	9.21862e-16	8.91522e-16	8.83421e-16	8.58402e-16	8.35884e-16	8.41217e-16	7.94988e-16	7.73239e-16	7.52786e-16	7.29081e-16	7.02375e-16	7.03812e-16	6.91144e-16	6.64596e-16	6.33958e-16	6.12097e-16	6.07696e-16	5.90448e-16	5.62726e-16	5.29368e-16	5.08371e-16	5.46841e-16	5.15932e-16	4.92092e-16	4.74998e-16	4.4884e-16	4.36532e-16	4.36196e-16	4.2321e-16
K279a GFP + S. aureus SH 1000 mCherry 48h 2.tif	z	0	4.4e-07	8.8e-07	1.32e-06	1.76e-06	2.2e-06	2.64e-06	3.08e-06	3.52e-06	3.96e-06	4.4e-06	4.84e-06	5.28e-06	5.72e-06	6.16e-06	6.6e-06	7.04e-06	7.48e-06	7.92e-06	8.36e-06	8.8e-06	9.24e-06	9.68e-06	1.012e-05	1.056e-05	1.1e-05	1.144e-05	1.188e-05	1.232e-05	1.276e-05	1.32e-05	1.364e-05	1.408e-05	1.452e-05	1.496e-05	1.54e-05	1.584e-05	1.628e-05	1.672e-05	1.716e-05	1.76e-05	1.804e-05	1.848e-05	1.892e-05	1.936e-05	1.98e-05	2.024e-05	2.068e-05
	Density K279a	1.47933e-15	1.45571e-15	2.07761e-15	2.21851e-15	2.54833e-15	2.79988e-15	2.79213e-15	2.88857e-15	3.01488e-15	3.03009e-15	3.03887e-15	3.01723e-15	2.86833e-15	2.68764e-15	2.59455e-15	2.4399e-15	2.26766e-15	1.97015e-15	1.89781e-15	1.85648e-15	1.6346e-15	1.40132e-15	1.27697e-15	1.19967e-15	9.78797e-16	7.60815e-16	6.29391e-16	5.76171e-16	4.98136e-16	4.0883e-16	3.81384e-16	3.41905e-16	2.83961e-16	2.54048e-16	2.01129e-16	1.83118e-16	1.78425e-16	1.37101e-16	1.29958e-16	1.04667e-16	9.9268e-17	8.32187e-17	7.28662e-17	7.2063e-17	5.78093e-17	5.6246e-17	4.80133e-17	3.79764e-17
	Density SH	2.0378e-16	1.86566e-16	3.38408e-16	3.89138e-16	5.9755e-16	8.32967e-16	8.65046e-16	9.32912e-16	1.07853e-15	1.12375e-15	1.10285e-15	1.09968e-15	1.08008e-15	1.04297e-15	1.00937e-15	1.00295e-15	9.88051e-16	9.57171e-16	9.65094e-16	9.05386e-16	8.95656e-16	8.53463e-16	8.2262e-16	8.06407e-16	7.96769e-16	7.60325e-16	7.18823e-16	6.79231e-16	6.75824e-16	6.678e-16	6.33843e-16	6.28373e-16	6.02404e-16	5.81309e-16	5.50148e-16	5.34649e-16	5.08136e-16	4.9906e-16	4.80457e-16	4.8326e-16	4.58381e-16	4.47395e-16	4.31687e-16	4.22648e-16	4.18032e-16	3.83567e-16	3.59248e-16	3.51474e-16
K279a GFP + S. aureus SH 1000 mCherry 48h 3.tif	z	0	4.4e-07	8.8e-07	1.32e-06	1.76e-06	2.2e-06	2.64e-06	3.08e-06	3.52e-06	3.96e-06	4.4e-06	4.84e-06	5.28e-06	5.72e-06	6.16e-06	6.6e-06	7.04e-06	7.48e-06	7.92e-06	8.36e-06	8.8e-06	9.24e-06	9.68e-06	1.012e-05	1.056e-05	1.1e-05	1.144e-05	1.188e-05	1.232e-05	1.276e-05	1.32e-05	1.364e-05	1.408e-05	1.452e-05	1.496e-05	1.54e-05	1.584e-05	1.628e-05	1.672e-05	1.716e-05	1.76e-05	1.804e-05	1.848e-05	1.892e-05	1.936e-05	1.98e-05	2.024e-05	2.068e-05
	Density K279a	8.10162e-16	9.87494e-16	1.37927e-15	1.95019e-15	2.38131e-15	2.62068e-15	2.80843e-15	2.85361e-15	2.89142e-15	2.91696e-15	2.95832e-15	2.94959e-15	2.94296e-15	2.97686e-15	2.90814e-15	2.87297e-15	2.74403e-15	2.65659e-15	2.48009e-15	2.42385e-15	2.30625e-15	2.19061e-15	2.0635e-15	1.80704e-15	1.74064e-15	1.53011e-15	1.35766e-15	1.19273e-15	1.11024e-15	9.59601e-16	8.77148e-16	8.10658e-16	7.14761e-16	5.862e-16	4.71307e-16	4.31956e-16	4.02606e-16	3.75842e-16	3.24097e-16	2.89655e-16	2.47238e-16	2.02262e-16	1.79366e-16	1.64871e-16	1.52347e-16	1.35093e-16	9.73002e-17	8.21315e-17
	Density SH	8.62277e-18	2.27761e-17	6.05832e-17	1.17463e-16	2.07305e-16	3.19926e-16	4.9054e-16	5.74734e-16	6.63744e-16	7.51022e-16	7.87134e-16	8.3797e-16	8.23142e-16	8.40173e-16	8.51024e-16	8.13805e-16	8.01752e-16	7.7677e-16	7.49407e-16	7.52184e-16	7.28584e-16	7.09603e-16	6.91578e-16	6.70193e-16	6.97045e-16	6.57322e-16	6.56467e-16	6.49227e-16	6.42354e-16	5.96107e-16	5.791e-16	5.65675e-16	5.68073e-16	5.65386e-16	5.48002e-16	5.294e-16	5.10135e-16	5.0157e-16	4.87732e-16	4.57827e-16	4.59675e-16	4.42728e-16	4.28075e-16	4.25821e-16	4.21807e-16	3.9427e-16	3.9332e-16	3.75079e-16
K279a GFP + S. aureus SH 1000 mCherry 72h 1.tif	z	0	5.2e-07	1.04e-06	1.56e-06	2.08e-06	2.6e-06	3.12e-06	3.64e-06	4.16e-06	4.68e-06	5.2e-06	5.72e-06	6.24e-06	6.76e-06	7.28e-06	7.8e-06	8.32e-06	8.84e-06	9.36e-06	9.88e-06	1.04e-05	1.092e-05	1.144e-05	1.196e-05	1.248e-05	1.3e-05	1.352e-05	1.404e-05	1.456e-05	1.508e-05	1.56e-05	1.612e-05	1.664e-05	1.716e-05	1.768e-05	1.82e-05	1.872e-05	1.924e-05	1.976e-05	2.028e-05	2.08e-05	2.132e-05	2.184e-05	2.236e-05	2.288e-05	2.34e-05	2.392e-05	2.444e-05
	Density K279a	1.46747e-15	1.81175e-15	2.37764e-15	2.87506e-15	3.04943e-15	3.10758e-15	3.14705e-15	2.97644e-15	2.57172e-15	2.41138e-15	2.10122e-15	1.89243e-15	1.49918e-15	1.22525e-15	1.0494e-15	8.57891e-16	7.86083e-16	6.1126e-16	4.72379e-16	4.00774e-16	3.43462e-16	3.04903e-16	2.61334e-16	2.11584e-16	1.79938e-16	1.60144e-16	1.45058e-16	1.22154e-16	1.05713e-16	9.6817e-17	8.33245e-17	7.30865e-17	7.08152e-17	5.22918e-17	5.00002e-17	4.29454e-17	3.75416e-17	3.74467e-17	2.84461e-17	2.98869e-17	2.46899e-17	1.932e-17	2.01065e-17	1.91607e-17	1.61842e-17	1.24788e-17	1.13567e-17	8.85825e-18
	Density SH	5.76563e-16	6.92476e-16	1.08946e-15	1.54135e-15	1.67712e-15	1.79635e-15	1.85732e-15	1.88355e-15	1.81481e-15	1.80554e-15	1.74032e-15	1.65616e-15	1.55849e-15	1.47341e-15	1.40994e-15	1.37468e-15	1.29849e-15	1.23283e-15	1.14165e-15	1.06953e-15	9.79947e-16	9.36649e-16	9.17085e-16	8.39429e-16	7.82099e-16	7.45588e-16	7.03785e-16	6.73044e-16	6.27766e-16	5.68461e-16	5.43605e-16	5.07388e-16	4.79512e-16	4.47961e-16	4.16314e-16	4.03625e-16	3.9099e-16	3.60534e-16	3.46228e-16	3.21647e-16	3.05154e-16	2.97638e-16	2.82959e-16	2.66314e-16	2.54421e-16	2.39146e-16	2.42763e-16	2.28823e-16
K279a GFP + S. aureus SH 1000 mCherry 72h 2.tif	z	0	5.2e-07	1.04e-06	1.56e-06	2.08e-06	2.6e-06	3.12e-06	3.64e-06	4.16e-06	4.68e-06	5.2e-06	5.72e-06	6.24e-06	6.76e-06	7.28e-06	7.8e-06	8.32e-06	8.84e-06	9.36e-06	9.88e-06	1.04e-05	1.092e-05	1.144e-05	1.196e-05	1.248e-05	1.3e-05	1.352e-05	1.404e-05	1.456e-05	1.508e-05	1.56e-05	1.612e-05	1.664e-05	1.716e-05	1.768e-05	1.82e-05	1.872e-05	1.924e-05	1.976e-05	2.028e-05	2.08e-05	2.132e-05	2.184e-05	2.236e-05	2.288e-05	2.34e-05	2.392e-05	2.444e-05
	Density K279a	1.30809e-16	2.04614e-16	2.58876e-16	3.26057e-16	3.62561e-16	3.85312e-16	3.93184e-16	4.109e-16	3.43177e-16	2.70731e-16	2.29921e-16	2.04777e-16	1.72344e-16	1.40691e-16	1.14734e-16	1.01214e-16	8.24601e-17	6.94083e-17	7.29814e-17	6.37571e-17	5.03493e-17	5.07121e-17	3.39075e-17	3.04191e-17	3.15107e-17	2.63781e-17	3.02157e-17	2.43136e-17	2.9853e-17	3.00225e-17	2.30864e-17	2.23101e-17	1.90556e-17	1.93776e-17	1.48146e-17	1.53536e-17	1.76046e-17	1.11601e-17	1.17161e-17	1.03872e-17	9.68204e-18	1.01838e-17	8.5701e-18	1.08821e-17	1.09567e-17	8.48874e-18	7.80394e-18	9.69221e-18
	Density SH	1.39664e-16	1.77185e-16	2.08266e-16	2.34312e-16	2.45139e-16	2.50675e-16	2.4058e-16	2.27691e-16	2.09133e-16	1.96794e-16	1.88712e-16	1.73226e-16	1.70571e-16	1.66212e-16	1.63445e-16	1.69704e-16	1.44281e-16	1.53557e-16	1.57326e-16	1.53438e-16	1.52987e-16	1.59059e-16	1.58557e-16	1.58279e-16	1.50573e-16	1.51197e-16	1.48044e-16	1.41061e-16	1.33989e-16	1.33376e-16	1.374e-16	1.33233e-16	1.29616e-16	1.30582e-16	1.19737e-16	1.17432e-16	1.10591e-16	1.12771e-16	1.20327e-16	1.13391e-16	1.0874e-16	1.14896e-16	1.06428e-16	1.02872e-16	1.03177e-16	1.04557e-16	1.05601e-16	1.06184e-16
K279a GFP + S. aureus SH 1000 mCherry 72h 3.tif	z	0	5.2e-07	1.04e-06	1.56e-06	2.08e-06	2.6e-06	3.12e-06	3.64e-06	4.16e-06	4.68e-06	5.2e-06	5.72e-06	6.24e-06	6.76e-06	7.28e-06	7.8e-06	8.32e-06	8.84e-06	9.36e-06	9.88e-06	1.04e-05	1.092e-05	1.144e-05	1.196e-05	1.248e-05	1.3e-05	1.352e-05	1.404e-05	1.456e-05	1.508e-05	1.56e-05	1.612e-05	1.664e-05	1.716e-05	1.768e-05	1.82e-05	1.872e-05	1.924e-05	1.976e-05	2.028e-05	2.08e-05	2.132e-05	2.184e-05	2.236e-05	2.288e-05	2.34e-05	2.392e-05	2.444e-05
	Density K279a	7.81004e-16	8.8807e-16	1.17834e-15	1.57911e-15	1.73342e-15	1.89409e-15	1.93474e-15	1.84724e-15	1.63377e-15	1.49087e-15	1.27084e-15	1.07658e-15	8.68299e-16	7.2597e-16	7.06603e-16	5.32495e-16	4.45577e-16	3.66392e-16	2.89637e-16	2.27616e-16	1.96617e-16	1.65198e-16	1.44644e-16	1.10591e-16	1.00516e-16	9.39728e-17	8.21177e-17	6.36452e-17	6.1384e-17	5.52615e-17	4.45625e-17	4.5488e-17	3.31718e-17	2.96021e-17	2.75342e-17	2.40288e-17	1.80623e-17	1.79097e-17	1.93946e-17	1.6713e-17	1.65707e-17	1.69029e-17	1.2845e-17	1.47129e-17	1.3662e-17	1.23026e-17	1.00753e-17	1.48078e-17
	Density SH	3.82658e-16	4.20335e-16	5.72085e-16	8.01894e-16	8.67055e-16	9.65858e-16	1.00797e-15	1.0261e-15	1.05605e-15	1.0342e-15	9.82975e-16	9.71615e-16	9.4446e-16	9.39087e-16	9.04159e-16	8.93155e-16	8.65085e-16	8.24719e-16	7.76082e-16	7.36923e-16	7.11755e-16	6.79882e-16	6.41137e-16	6.08053e-16	5.95493e-16	5.35112e-16	5.49622e-16	5.21125e-16	5.00063e-16	4.68206e-16	4.63134e-16	4.48466e-16	4.17613e-16	4.07531e-16	3.83173e-16	3.67602e-16	3.65436e-16	3.42411e-16	3.29176e-16	3.24226e-16	2.98269e-16	2.94923e-16	2.75135e-16	2.71782e-16	2.57978e-16	2.4596e-16	2.51679e-16	2.4479e-16
K279a GFP 24h 1.tif	z	0	4.7e-07	9.4e-07	1.41e-06	1.88e-06	2.35e-06	2.82e-06	3.29e-06	3.76e-06	4.23e-06	4.7e-06	5.17e-06	5.64e-06	6.11e-06	6.58e-06	7.05e-06	7.52e-06	7.99e-06	8.46e-06	8.93e-06	9.4e-06	9.87e-06	1.034e-05	1.081e-05	1.128e-05	1.175e-05	1.222e-05	1.269e-05	1.316e-05	1.363e-05	1.41e-05	1.457e-05	1.504e-05	1.551e-05	1.598e-05	1.645e-05	1.692e-05	1.739e-05	1.786e-05	1.833e-05	1.88e-05	1.927e-05	1.974e-05	2.021e-05	2.068e-05	2.115e-05	2.162e-05	2.209e-05
	Density K279a	2.92603e-16	4.15143e-16	5.06191e-16	5.53371e-16	5.70715e-16	5.59712e-16	5.44009e-16	5.24582e-16	5.03767e-16	4.82671e-16	4.73913e-16	4.63451e-16	4.60489e-16	4.56397e-16	4.39474e-16	4.55005e-16	4.24192e-16	4.20929e-16	4.05573e-16	4.10593e-16	4.01519e-16	3.95975e-16	3.80813e-16	3.77781e-16	3.63824e-16	3.69378e-16	3.68826e-16	3.4667e-16	3.38301e-16	3.34282e-16	3.21414e-16	3.06814e-16	2.9274e-16	2.85957e-16	2.81713e-16	2.6139e-16	2.54957e-16	2.47408e-16	2.40856e-16	2.41513e-16	2.22862e-16	2.21885e-16	2.2296e-16	2.12066e-16	2.18246e-16	2.094e-16	2.025e-16	1.90067e-16
K279a GFP 24h 2.tif	z	0	4.7e-07	9.4e-07	1.41e-06	1.88e-06	2.35e-06	2.82e-06	3.29e-06	3.76e-06	4.23e-06	4.7e-06	5.17e-06	5.64e-06	6.11e-06	6.58e-06	7.05e-06	7.52e-06	7.99e-06	8.46e-06	8.93e-06	9.4e-06	9.87e-06	1.034e-05	1.081e-05	1.128e-05	1.175e-05	1.222e-05	1.269e-05	1.316e-05	1.363e-05	1.41e-05	1.457e-05	1.504e-05	1.551e-05	1.598e-05	1.645e-05	1.692e-05	1.739e-05	1.786e-05	1.833e-05	1.88e-05	1.927e-05	1.974e-05	2.021e-05	2.068e-05	2.115e-05	2.162e-05	2.209e-05
	Density K279a	4.70825e-16	6.70135e-16	8.32232e-16	8.76834e-16	9.1143e-16	9.20926e-16	9.13816e-16	8.98541e-16	8.64394e-16	8.36598e-16	8.09734e-16	7.89348e-16	7.70662e-16	7.36536e-16	7.16553e-16	7.2202e-16	6.99958e-16	6.86035e-16	6.84802e-16	6.39094e-16	6.22765e-16	6.12851e-16	5.9334e-16	5.85751e-16	5.7641e-16	5.75799e-16	5.69781e-16	5.405e-16	5.16734e-16	4.95996e-16	4.93765e-16	4.82077e-16	4.61912e-16	4.54187e-16	4.47807e-16	4.3594e-16	4.48074e-16	4.31015e-16	4.28549e-16	4.06617e-16	3.96011e-16	3.8056e-16	3.65735e-16	3.69582e-16	3.58456e-16	3.46139e-16	3.28777e-16	3.26501e-16
K279a GFP 24h 3.tif	z	0	4.7e-07	9.4e-07	1.41e-06	1.88e-06	2.35e-06	2.82e-06	3.29e-06	3.76e-06	4.23e-06	4.7e-06	5.17e-06	5.64e-06	6.11e-06	6.58e-06	7.05e-06	7.52e-06	7.99e-06	8.46e-06	8.93e-06	9.4e-06	9.87e-06	1.034e-05	1.081e-05	1.128e-05	1.175e-05	1.222e-05	1.269e-05	1.316e-05	1.363e-05	1.41e-05	1.457e-05	1.504e-05	1.551e-05	1.598e-05	1.645e-05	1.692e-05	1.739e-05	1.786e-05	1.833e-05	1.88e-05	1.927e-05	1.974e-05	2.021e-05	2.068e-05	2.115e-05	2.162e-05	2.209e-05
	Density K279a	4.02092e-16	5.36063e-16	8.20653e-16	9.16162e-16	9.34673e-16	9.60301e-16	9.61509e-16	9.48497e-16	8.7767e-16	8.16901e-16	7.83604e-16	7.58204e-16	7.3337e-16	7.22743e-16	6.77896e-16	6.81641e-16	6.59206e-16	6.41929e-16	6.18697e-16	5.97225e-16	5.66689e-16	5.61631e-16	5.46257e-16	5.47877e-16	5.20598e-16	5.16899e-16	4.92058e-16	4.70818e-16	4.61311e-16	4.39959e-16	4.29659e-16	4.28763e-16	4.0467e-16	3.97953e-16	4.07256e-16	4.10119e-16	3.9477e-16	4.09631e-16	3.93783e-16	3.89532e-16	3.76162e-16	3.67474e-16	3.52329e-16	3.48496e-16	3.4081e-16	3.3496e-16	3.35168e-16	3.28451e-16
K279a GFP 48h 1.tif	z	0	4.3e-07	8.6e-07	1.29e-06	1.72e-06	2.15e-06	2.58e-06	3.01e-06	3.44e-06	3.87e-06	4.3e-06	4.73e-06	5.16e-06	5.59e-06	6.02e-06	6.45e-06	6.88e-06	7.31e-06	7.74e-06	8.17e-06	8.6e-06	9.03e-06	9.46e-06	9.89e-06	1.032e-05	1.075e-05	1.118e-05	1.161e-05	1.204e-05	1.247e-05	1.29e-05	1.333e-05	1.376e-05	1.419e-05	1.462e-05	1.505e-05	1.548e-05	1.591e-05	1.634e-05	1.677e-05	1.72e-05	1.763e-05	1.806e-05	1.849e-05	1.892e-05	1.935e-05	1.978e-05	2.021e-05
	Density K279a	1.75667e-16	3.1015e-16	4.00176e-16	4.78391e-16	5.79962e-16	6.50289e-16	6.93385e-16	7.08916e-16	6.9153e-16	7.08893e-16	6.74892e-16	6.50513e-16	6.36914e-16	6.40177e-16	6.21535e-16	6.02265e-16	5.80989e-16	5.70432e-16	5.2917e-16	5.12968e-16	5.18333e-16	4.74768e-16	4.60933e-16	4.45922e-16	4.23624e-16	4.2278e-16	3.9681e-16	3.85991e-16	3.7531e-16	3.59619e-16	3.56884e-16	3.56007e-16	3.29728e-16	3.25645e-16	3.21942e-16	3.10804e-16	2.98741e-16	3.05943e-16	2.93484e-16	2.85284e-16	2.72092e-16	2.62752e-16	2.46835e-16	2.49503e-16	2.42633e-16	2.382e-16	2.34091e-16	2.24298e-16
K279a GFP 48h 2.tif	z	0	4.3e-07	8.6e-07	1.29e-06	1.72e-06	2.15e-06	2.58e-06	3.01e-06	3.44e-06	3.87e-06	4.3e-06	4.73e-06	5.16e-06	5.59e-06	6.02e-06	6.45e-06	6.88e-06	7.31e-06	7.74e-06	8.17e-06	8.6e-06	9.03e-06	9.46e-06	9.89e-06	1.032e-05	1.075e-05	1.118e-05	1.161e-05	1.204e-05	1.247e-05	1.29e-05	1.333e-05	1.376e-05	1.419e-05	1.462e-05	1.505e-05	1.548e-05	1.591e-05	1.634e-05	1.677e-05	1.72e-05	1.763e-05	1.806e-05	1.849e-05	1.892e-05	1.935e-05	1.978e-05	2.021e-05
	Density K279a	4.33154e-16	6.86736e-16	1.02477e-15	1.18925e-15	1.35646e-15	1.47848e-15	1.49242e-15	1.52914e-15	1.56077e-15	1.5714e-15	1.58136e-15	1.58612e-15	1.57695e-15	1.55239e-15	1.51142e-15	1.48535e-15	1.46019e-15	1.42519e-15	1.3676e-15	1.34422e-15	1.30469e-15	1.26871e-15	1.25299e-15	1.21028e-15	1.18726e-15	1.17036e-15	1.13338e-15	1.06382e-15	1.04344e-15	1.02538e-15	1.00521e-15	9.77835e-16	9.66174e-16	9.35426e-16	9.06621e-16	8.60772e-16	8.3666e-16	7.91299e-16	7.74781e-16	7.64928e-16	7.3919e-16	7.28803e-16	7.15225e-16	7.09793e-16	6.74545e-16	6.54853e-16	6.42801e-16	6.14608e-16
K279a GFP 48h 3.tif	z	0	4.3e-07	8.6e-07	1.29e-06	1.72e-06	2.15e-06	2.58e-06	3.01e-06	3.44e-06	3.87e-06	4.3e-06	4.73e-06	5.16e-06	5.59e-06	6.02e-06	6.45e-06	6.88e-06	7.31e-06	7.74e-06	8.17e-06	8.6e-06	9.03e-06	9.46e-06	9.89e-06	1.032e-05	1.075e-05	1.118e-05	1.161e-05	1.204e-05	1.247e-05	1.29e-05	1.333e-05	1.376e-05	1.419e-05	1.462e-05	1.505e-05	1.548e-05	1.591e-05	1.634e-05	1.677e-05	1.72e-05	1.763e-05	1.806e-05	1.849e-05	1.892e-05	1.935e-05	1.978e-05	2.021e-05
	Density K279a	6.82418e-16	8.80571e-16	1.17848e-15	1.29243e-15	1.3065e-15	1.30245e-15	1.36895e-15	1.38121e-15	1.41921e-15	1.39789e-15	1.37632e-15	1.36794e-15	1.34224e-15	1.30949e-15	1.26174e-15	1.20313e-15	1.19242e-15	1.17359e-15	1.13067e-15	1.06744e-15	1.02639e-15	1.015e-15	9.97691e-16	9.80094e-16	9.25224e-16	9.13378e-16	9.08108e-16	8.73274e-16	8.75888e-16	8.1967e-16	8.04687e-16	7.70265e-16	7.65883e-16	7.41781e-16	7.30115e-16	6.97512e-16	6.75327e-16	6.82758e-16	6.5463e-16	6.36042e-16	6.19597e-16	6.14755e-16	6.13098e-16	5.97197e-16	5.74057e-16	5.56344e-16	5.43327e-16	5.45728e-16
K279a GFP 72h 1.tif	z	0	4.7e-07	9.4e-07	1.41e-06	1.88e-06	2.35e-06	2.82e-06	3.29e-06	3.76e-06	4.23e-06	4.7e-06	5.17e-06	5.64e-06	6.11e-06	6.58e-06	7.05e-06	7.52e-06	7.99e-06	8.46e-06	8.93e-06	9.4e-06	9.87e-06	1.034e-05	1.081e-05	1.128e-05	1.175e-05	1.222e-05	1.269e-05	1.316e-05	1.363e-05	1.41e-05	1.457e-05	1.504e-05	1.551e-05	1.598e-05	1.645e-05	1.692e-05	1.739e-05	1.786e-05	1.833e-05	1.88e-05	1.927e-05	1.974e-05	2.021e-05	2.068e-05	2.115e-05	2.162e-05	2.209e-05
	Density K279a	2.25153e-17	3.03529e-17	3.60125e-17	3.64235e-17	3.81589e-17	3.98101e-17	3.41892e-17	3.01948e-17	3.33039e-17	3.49585e-17	3.50885e-17	3.54679e-17	3.60616e-17	3.90161e-17	4.06357e-17	3.55698e-17	3.51588e-17	3.39292e-17	3.32477e-17	3.37219e-17	3.26329e-17	3.4414e-17	3.33179e-17	3.27664e-17	2.91093e-17	2.80448e-17	2.66888e-17	2.25539e-17	2.55646e-17	2.56349e-17	2.84629e-17	2.61794e-17	2.53608e-17	2.62848e-17	2.11135e-17	2.41804e-17	2.36675e-17	2.36008e-17	2.44439e-17	2.42999e-17	2.32776e-17	2.5013e-17	2.54276e-17	2.20304e-17	2.43807e-17	2.07447e-17	2.24977e-17	1.9891e-17
K279a GFP 72h 2.tif	z	0	4.7e-07	9.4e-07	1.41e-06	1.88e-06	2.35e-06	2.82e-06	3.29e-06	3.76e-06	4.23e-06	4.7e-06	5.17e-06	5.64e-06	6.11e-06	6.58e-06	7.05e-06	7.52e-06	7.99e-06	8.46e-06	8.93e-06	9.4e-06	9.87e-06	1.034e-05	1.081e-05	1.128e-05	1.175e-05	1.222e-05	1.269e-05	1.316e-05	1.363e-05	1.41e-05	1.457e-05	1.504e-05	1.551e-05	1.598e-05	1.645e-05	1.692e-05	1.739e-05	1.786e-05	1.833e-05	1.88e-05	1.927e-05	1.974e-05	2.021e-05	2.068e-05	2.115e-05	2.162e-05	2.209e-05
	Density K279a	5.67887e-17	8.12221e-17	9.64618e-17	1.06579e-16	1.07992e-16	1.16655e-16	1.15745e-16	1.16781e-16	1.16458e-16	1.11526e-16	1.13729e-16	1.16167e-16	1.07985e-16	1.00221e-16	1.05072e-16	9.58014e-17	9.0335e-17	8.91968e-17	8.6576e-17	8.54624e-17	8.81499e-17	8.82026e-17	7.89632e-17	8.16261e-17	8.6309e-17	7.95991e-17	7.78144e-17	7.72594e-17	8.25817e-17	8.40853e-17	7.28118e-17	7.43119e-17	7.26819e-17	7.32123e-17	7.19441e-17	7.26924e-17	7.27943e-17	6.99979e-17	6.73596e-17	6.67694e-17	6.26169e-17	6.26064e-17	6.04318e-17	6.13873e-17	5.77408e-17	5.10765e-17	4.76091e-17	4.84557e-17
K279a GFP 72h 3.tif	z	0	4.7e-07	9.4e-07	1.41e-06	1.88e-06	2.35e-06	2.82e-06	3.29e-06	3.76e-06	4.23e-06	4.7e-06	5.17e-06	5.64e-06	6.11e-06	6.58e-06	7.05e-06	7.52e-06	7.99e-06	8.46e-06	8.93e-06	9.4e-06	9.87e-06	1.034e-05	1.081e-05	1.128e-05	1.175e-05	1.222e-05	1.269e-05	1.316e-05	1.363e-05	1.41e-05	1.457e-05	1.504e-05	1.551e-05	1.598e-05	1.645e-05	1.692e-05	1.739e-05	1.786e-05	1.833e-05	1.88e-05	1.927e-05	1.974e-05	2.021e-05	2.068e-05	2.115e-05	2.162e-05	2.209e-05
	Density K279a	3.00223e-16	3.57644e-16	3.98582e-16	4.14257e-16	4.02018e-16	3.85896e-16	3.75118e-16	3.4584e-16	3.19419e-16	3.15291e-16	3.0465e-16	2.88219e-16	2.6876e-16	2.64956e-16	2.48349e-16	2.42444e-16	2.37627e-16	2.15516e-16	2.06238e-16	1.99212e-16	1.87194e-16	1.77368e-16	1.68009e-16	1.58369e-16	1.49737e-16	1.58626e-16	1.44749e-16	1.39901e-16	1.28167e-16	1.28459e-16	1.18527e-16	1.11923e-16	1.05835e-16	1.03284e-16	1.06853e-16	9.57978e-17	9.42345e-17	9.38024e-17	8.36918e-17	8.34705e-17	8.00839e-17	7.81868e-17	7.66551e-17	7.31737e-17	7.043e-17	6.58103e-17	5.87631e-17	6.30561e-17
K279a mCherry + C. albicans GFP 24h 1.tif	z	0	4.4e-07	8.8e-07	1.32e-06	1.76e-06	2.2e-06	2.64e-06	3.08e-06	3.52e-06	3.96e-06	4.4e-06	4.84e-06	5.28e-06	5.72e-06	6.16e-06	6.6e-06	7.04e-06	7.48e-06	7.92e-06	8.36e-06	8.8e-06	9.24e-06	9.68e-06	1.012e-05	1.056e-05	1.1e-05	1.144e-05	1.188e-05	1.232e-05	1.276e-05	1.32e-05	1.364e-05	1.408e-05	1.452e-05	1.496e-05	1.54e-05	1.584e-05	1.628e-05	1.672e-05	1.716e-05	1.76e-05	1.804e-05	1.848e-05	1.892e-05	1.936e-05	1.98e-05	2.024e-05	2.068e-05
	Density K279a	0	0	0	0	1.06135e-19	0	4.50358e-19	2.4784e-18	3.10087e-18	8.47935e-18	2.17233e-17	4.85928e-17	8.17672e-17	1.23496e-16	1.88614e-16	2.41928e-16	2.79916e-16	3.58296e-16	3.68852e-16	3.50614e-16	3.54013e-16	3.24172e-16	3.19421e-16	3.17479e-16	3.20279e-16	3.14734e-16	3.11301e-16	2.99824e-16	2.85619e-16	3.06117e-16	3.33345e-16	3.27525e-16	3.45774e-16	3.52335e-16	3.45195e-16	3.43457e-16	3.40585e-16	3.59388e-16	3.82428e-16	3.85142e-16	3.85994e-16	3.92635e-16	4.14197e-16	4.08044e-16	4.05064e-16	4.02502e-16	4.13512e-16	4.31942e-16
	Density albicans	0	0	0	0	0	0	1.09004e-19	4.50358e-19	2.16e-18	8.14947e-18	1.36341e-17	2.701e-17	4.17169e-17	6.33685e-17	8.10931e-17	9.35511e-17	1.11783e-16	1.35377e-16	1.52729e-16	1.63767e-16	1.77805e-16	1.91551e-16	2.01014e-16	2.15785e-16	2.26653e-16	2.33191e-16	2.3404e-16	2.34685e-16	2.30322e-16	2.24072e-16	2.09743e-16	1.89873e-16	1.70184e-16	1.54719e-16	1.43888e-16	1.22974e-16	1.12997e-16	8.62507e-17	6.71636e-17	5.35696e-17	4.22332e-17	2.808e-17	2.03436e-17	1.53581e-17	1.30374e-17	9.98532e-18	8.08923e-18	8.02039e-18
K279a mCherry + P. aeruginosa PAO1 GFP 24h 1.tif	z	0	4.4e-07	8.8e-07	1.32e-06	1.76e-06	2.2e-06	2.64e-06	3.08e-06	3.52e-06	3.96e-06	4.4e-06	4.84e-06	5.28e-06	5.72e-06	6.16e-06	6.6e-06	7.04e-06	7.48e-06	7.92e-06	8.36e-06	8.8e-06	9.24e-06	9.68e-06	1.012e-05	1.056e-05	1.1e-05	1.144e-05	1.188e-05	1.232e-05	1.276e-05	1.32e-05	1.364e-05	1.408e-05	1.452e-05	1.496e-05	1.54e-05	1.584e-05	1.628e-05	1.672e-05	1.716e-05	1.76e-05	1.804e-05	1.848e-05	1.892e-05	1.936e-05	1.98e-05	2.024e-05	2.068e-05
	Density K279a	0	4.58963e-20	7.71632e-19	7.32907e-18	5.3343e-17	1.62952e-16	3.43024e-16	5.04054e-16	7.16037e-16	1.06763e-15	8.8234e-16	6.52663e-16	4.94344e-16	4.38215e-16	3.64546e-16	2.90888e-16	2.63195e-16	2.35431e-16	2.21676e-16	2.25222e-16	2.18971e-16	2.11399e-16	2.02945e-16	2.11387e-16	2.07913e-16	2.14565e-16	1.93883e-16	1.8767e-16	1.78442e-16	1.75837e-16	1.78112e-16	1.71856e-16	1.71486e-16	1.71644e-16	1.60238e-16	1.59346e-16	1.64114e-16	1.61449e-16	1.55279e-16	1.4371e-16	1.34795e-16	1.34281e-16	1.42881e-16	1.39849e-16	1.23071e-16	1.3394e-16	1.45583e-16	1.2997e-16
	Density PAO1	0	0	0	0	0	0	0	0	7.74501e-20	1.51745e-18	1.10352e-17	2.43337e-17	4.66852e-17	5.41319e-17	6.93293e-17	8.67842e-17	9.32528e-17	8.99855e-17	9.8898e-17	9.25041e-17	9.24955e-17	9.58775e-17	9.05018e-17	9.53898e-17	8.92971e-17	9.85108e-17	8.79345e-17	9.10985e-17	7.52126e-17	7.1561e-17	6.94383e-17	6.03336e-17	6.62571e-17	6.39049e-17	6.22297e-17	5.61714e-17	5.75597e-17	5.75597e-17	4.86186e-17	4.83891e-17	5.10998e-17	4.95135e-17	5.0179e-17	4.82772e-17	4.77551e-17	4.64155e-17	4.87907e-17	4.73822e-17
K279a td tomato + C. albicans GFP 24h 2.tif	z	0	4.4e-07	8.8e-07	1.32e-06	1.76e-06	2.2e-06	2.64e-06	3.08e-06	3.52e-06	3.96e-06	4.4e-06	4.84e-06	5.28e-06	5.72e-06	6.16e-06	6.6e-06	7.04e-06	7.48e-06	7.92e-06	8.36e-06	8.8e-06	9.24e-06	9.68e-06	1.012e-05	1.056e-05	1.1e-05	1.144e-05	1.188e-05	1.232e-05	1.276e-05	1.32e-05	1.364e-05	1.408e-05	1.452e-05	1.496e-05	1.54e-05	1.584e-05	1.628e-05	1.672e-05	1.716e-05	1.76e-05	1.804e-05	1.848e-05	1.892e-05	1.936e-05	1.98e-05	2.024e-05	2.068e-05
	Density K279a	3.55848e-16	3.85117e-16	5.04826e-16	6.49121e-16	6.99602e-16	6.98953e-16	7.18342e-16	7.34024e-16	6.96127e-16	6.42045e-16	5.89355e-16	5.47396e-16	5.27115e-16	5.1267e-16	4.83343e-16	4.80324e-16	4.78963e-16	4.89709e-16	4.58994e-16	4.56704e-16	4.49528e-16	4.31714e-16	4.28662e-16	4.20975e-16	4.24082e-16	4.12173e-16	3.95377e-16	3.9601e-16	3.8339e-16	3.72682e-16	3.79891e-16	3.67874e-16	3.6209e-16	3.58538e-16	3.50324e-16	3.40102e-16	3.38799e-16	3.37384e-16	3.45016e-16	3.23729e-16	3.23779e-16	3.04782e-16	3.3056e-16	3.20633e-16	3.04164e-16	3.02432e-16	2.95748e-16	2.88581e-16
	Density albicans	7.48961e-17	8.79546e-17	1.06498e-16	1.24103e-16	1.46022e-16	1.59951e-16	1.68905e-16	1.78807e-16	1.86109e-16	1.99353e-16	2.06719e-16	2.202e-16	2.35882e-16	2.5428e-16	2.67225e-16	2.78754e-16	2.8011e-16	2.80201e-16	2.87023e-16	2.86633e-16	2.67087e-16	2.47662e-16	2.30734e-16	2.19656e-16	2.00783e-16	1.69905e-16	1.53791e-16	1.3923e-16	1.2976e-16	1.13829e-16	9.81407e-17	8.0362e-17	7.48961e-17	6.30666e-17	5.21458e-17	3.94684e-17	4.42549e-17	5.0287e-17	5.97522e-17	6.63478e-17	7.82629e-17	8.50408e-17	8.94792e-17	8.97886e-17	9.08464e-17	9.08077e-17	9.1501e-17	9.3531e-17
K279a td tomato + C. albicans GFP 24h 3.tif	z	0	4.4e-07	8.8e-07	1.32e-06	1.76e-06	2.2e-06	2.64e-06	3.08e-06	3.52e-06	3.96e-06	4.4e-06	4.84e-06	5.28e-06	5.72e-06	6.16e-06	6.6e-06	7.04e-06	7.48e-06	7.92e-06	8.36e-06	8.8e-06	9.24e-06	9.68e-06	1.012e-05	1.056e-05	1.1e-05	1.144e-05	1.188e-05	1.232e-05	1.276e-05	1.32e-05	1.364e-05	1.408e-05	1.452e-05	1.496e-05	1.54e-05	1.584e-05	1.628e-05	1.672e-05	1.716e-05	1.76e-05	1.804e-05	1.848e-05	1.892e-05	1.936e-05	1.98e-05	2.024e-05	2.068e-05
	Density K279a	6.37096e-16	6.20494e-16	7.90346e-16	8.58677e-16	8.46273e-16	8.65792e-16	8.30356e-16	7.66298e-16	6.89648e-16	6.3611e-16	6.1376e-16	5.82511e-16	5.8047e-16	5.54024e-16	5.34108e-16	5.08493e-16	4.91325e-16	4.86193e-16	4.90027e-16	4.8608e-16	4.64042e-16	4.46382e-16	4.32912e-16	4.31576e-16	4.35384e-16	4.01426e-16	4.14239e-16	3.94847e-16	3.9517e-16	3.85945e-16	3.70691e-16	3.62121e-16	3.5995e-16	3.45728e-16	3.44709e-16	3.40373e-16	3.308e-16	3.05031e-16	2.98214e-16	3.03678e-16	2.97471e-16	2.90415e-16	2.91321e-16	2.90688e-16	2.83921e-16	2.78055e-16	2.70899e-16	2.54393e-16
	Density albicans	1.30878e-16	1.4247e-16	1.82162e-16	2.10326e-16	2.24028e-16	2.4195e-16	2.64441e-16	2.69857e-16	2.8591e-16	3.00363e-16	3.11425e-16	3.26411e-16	3.33681e-16	3.39011e-16	3.45286e-16	3.36584e-16	3.30565e-16	3.14562e-16	2.96599e-16	2.71962e-16	2.5457e-16	2.41202e-16	2.25533e-16	2.21335e-16	2.20694e-16	2.33576e-16	2.39061e-16	2.44922e-16	2.42089e-16	2.28398e-16	2.24542e-16	2.1862e-16	2.10229e-16	2.0829e-16	1.96682e-16	1.89161e-16	1.76812e-16	1.75672e-16	1.72098e-16	1.7115e-16	1.69239e-16	1.71197e-16	1.67797e-16	1.54225e-16	1.50198e-16	1.489e-16	1.46356e-16	1.45459e-16
K279a td tomato + C. albicans GFP 48h 1.tif	z	0	4.4e-07	8.8e-07	1.32e-06	1.76e-06	2.2e-06	2.64e-06	3.08e-06	3.52e-06	3.96e-06	4.4e-06	4.84e-06	5.28e-06	5.72e-06	6.16e-06	6.6e-06	7.04e-06	7.48e-06	7.92e-06	8.36e-06	8.8e-06	9.24e-06	9.68e-06	1.012e-05	1.056e-05	1.1e-05	1.144e-05	1.188e-05	1.232e-05	1.276e-05	1.32e-05	1.364e-05	1.408e-05	1.452e-05	1.496e-05	1.54e-05	1.584e-05	1.628e-05	1.672e-05	1.716e-05	1.76e-05	1.804e-05	1.848e-05	1.892e-05	1.936e-05	1.98e-05	2.024e-05	2.068e-05
	Density K279a	5.35808e-16	7.01712e-16	8.94e-16	1.0671e-15	1.14048e-15	1.15966e-15	1.2288e-15	1.30365e-15	1.29811e-15	1.23495e-15	1.19995e-15	1.17713e-15	1.11958e-15	1.08266e-15	1.04919e-15	1.00307e-15	9.91854e-16	9.82721e-16	9.51113e-16	9.52739e-16	9.27315e-16	8.98366e-16	8.53942e-16	8.7131e-16	8.78889e-16	8.10222e-16	7.89847e-16	7.53856e-16	7.44852e-16	7.23338e-16	7.00338e-16	6.80192e-16	6.49055e-16	6.34219e-16	6.289e-16	6.24621e-16	6.04047e-16	5.79846e-16	5.64797e-16	5.46536e-16	5.22507e-16	5.13729e-16	4.95262e-16	4.82735e-16	4.94154e-16	4.66072e-16	4.42521e-16	4.46571e-16
	Density albicans	2.09216e-16	2.75217e-16	3.27416e-16	4.10279e-16	4.69304e-16	5.07352e-16	5.49614e-16	6.02751e-16	6.51846e-16	6.8453e-16	7.23897e-16	7.36192e-16	7.57247e-16	7.70143e-16	7.65737e-16	7.44051e-16	7.40446e-16	7.17056e-16	6.79125e-16	6.43398e-16	5.69754e-16	5.12028e-16	4.65819e-16	4.32392e-16	3.85394e-16	3.67607e-16	3.12072e-16	2.59994e-16	2.23682e-16	1.86706e-16	1.49794e-16	1.23625e-16	1.07767e-16	1.03049e-16	1.01193e-16	1.06414e-16	1.0987e-16	1.15742e-16	1.17079e-16	1.18837e-16	1.18407e-16	1.15292e-16	1.14873e-16	1.14729e-16	1.10447e-16	1.11304e-16	1.08536e-16	1.0584e-16
K279a td tomato + C. albicans GFP 48h 2.tif	z	0	4.4e-07	8.8e-07	1.32e-06	1.76e-06	2.2e-06	2.64e-06	3.08e-06	3.52e-06	3.96e-06	4.4e-06	4.84e-06	5.28e-06	5.72e-06	6.16e-06	6.6e-06	7.04e-06	7.48e-06	7.92e-06	8.36e-06	8.8e-06	9.24e-06	9.68e-06	1.012e-05	1.056e-05	1.1e-05	1.144e-05	1.188e-05	1.232e-05	1.276e-05	1.32e-05	1.364e-05	1.408e-05	1.452e-05	1.496e-05	1.54e-05	1.584e-05	1.628e-05	1.672e-05	1.716e-05	1.76e-05	1.804e-05	1.848e-05	1.892e-05	1.936e-05	1.98e-05	2.024e-05	2.068e-05
	Density K279a	8.27368e-17	1.33458e-16	3.32843e-16	6.88348e-16	1.02851e-15	1.29013e-15	1.58851e-15	1.63669e-15	1.63071e-15	1.69027e-15	1.72017e-15	1.73252e-15	1.67925e-15	1.60914e-15	1.55751e-15	1.57641e-15	1.53849e-15	1.49072e-15	1.44686e-15	1.43599e-15	1.40936e-15	1.37488e-15	1.34329e-15	1.33889e-15	1.27555e-15	1.26647e-15	1.22552e-15	1.18443e-15	1.16824e-15	1.12754e-15	1.07111e-15	1.05786e-15	9.92804e-16	9.75269e-16	9.52234e-16	9.1918e-16	8.82951e-16	8.16817e-16	8.41432e-16	8.12824e-16	7.77283e-16	7.49613e-16	7.30997e-16	7.07977e-16	6.9568e-16	6.82889e-16	6.35045e-16	6.21789e-16
	Density albicans	2.26622e-16	2.85283e-16	3.80297e-16	4.87832e-16	5.94286e-16	6.79039e-16	7.97096e-16	8.36246e-16	8.74391e-16	9.01258e-16	9.08337e-16	9.05948e-16	9.07239e-16	9.07623e-16	8.97133e-16	8.86298e-16	8.77813e-16	8.61351e-16	8.24212e-16	7.88849e-16	7.53526e-16	6.93981e-16	6.07553e-16	5.2125e-16	4.69038e-16	4.21085e-16	3.72905e-16	3.45232e-16	3.21033e-16	2.87288e-16	2.64985e-16	2.42875e-16	2.09789e-16	1.88344e-16	1.68368e-16	1.31731e-16	1.1705e-16	9.72687e-17	8.30494e-17	7.38271e-17	6.63604e-17	6.03107e-17	5.53223e-17	4.97746e-17	3.81341e-17	3.48439e-17	2.99789e-17	2.7707e-17
K279a td tomato + C. albicans GFP 48h 3.tif	z	0	4.4e-07	8.8e-07	1.32e-06	1.76e-06	2.2e-06	2.64e-06	3.08e-06	3.52e-06	3.96e-06	4.4e-06	4.84e-06	5.28e-06	5.72e-06	6.16e-06	6.6e-06	7.04e-06	7.48e-06	7.92e-06	8.36e-06	8.8e-06	9.24e-06	9.68e-06	1.012e-05	1.056e-05	1.1e-05	1.144e-05	1.188e-05	1.232e-05	1.276e-05	1.32e-05	1.364e-05	1.408e-05	1.452e-05	1.496e-05	1.54e-05	1.584e-05	1.628e-05	1.672e-05	1.716e-05	1.76e-05	1.804e-05	1.848e-05	1.892e-05	1.936e-05	1.98e-05	2.024e-05	2.068e-05
	Density K279a	4.10199e-19	1.10438e-18	1.18585e-17	7.00522e-17	1.99526e-16	4.3566e-16	5.77135e-16	7.06818e-16	1.01978e-15	1.20051e-15	1.26706e-15	1.31661e-15	1.29539e-15	1.31134e-15	1.32263e-15	1.2979e-15	1.27788e-15	1.24139e-15	1.1914e-15	1.13831e-15	1.13673e-15	1.08613e-15	1.05728e-15	1.03598e-15	1.00675e-15	9.72876e-16	9.89516e-16	9.65037e-16	9.37751e-16	9.03071e-16	8.76703e-16	8.39499e-16	8.15021e-16	8.12437e-16	7.88003e-16	7.56538e-16	7.14468e-16	7.14876e-16	7.06574e-16	7.11505e-16	6.88267e-16	6.71613e-16	6.62072e-16	6.44187e-16	6.44207e-16	6.13212e-16	6.09785e-16	5.76449e-16
	Density albicans	6.03049e-17	1.05699e-16	2.06281e-16	2.87882e-16	3.58841e-16	4.38534e-16	4.82548e-16	5.13049e-16	5.75615e-16	6.13488e-16	6.54336e-16	6.70477e-16	6.79817e-16	6.84171e-16	6.8796e-16	6.80382e-16	6.81687e-16	6.92143e-16	6.96144e-16	6.95946e-16	6.89538e-16	6.88918e-16	6.86842e-16	6.79409e-16	6.66458e-16	6.4978e-16	6.22225e-16	5.81423e-16	5.36015e-16	5.11713e-16	4.8558e-16	4.44165e-16	4.08248e-16	3.7485e-16	3.35637e-16	3.0912e-16	2.84695e-16	2.5634e-16	2.34413e-16	2.10475e-16	1.97303e-16	1.76285e-16	1.54751e-16	1.34691e-16	1.1495e-16	9.34822e-17	7.76681e-17	6.09733e-17
K279a td tomato + C. albicans GFP 72h 1.tif	z	0	5.2e-07	1.04e-06	1.56e-06	2.08e-06	2.6e-06	3.12e-06	3.64e-06	4.16e-06	4.68e-06	5.2e-06	5.72e-06	6.24e-06	6.76e-06	7.28e-06	7.8e-06	8.32e-06	8.84e-06	9.36e-06	9.88e-06	1.04e-05	1.092e-05	1.144e-05	1.196e-05	1.248e-05	1.3e-05	1.352e-05	1.404e-05	1.456e-05	1.508e-05	1.56e-05	1.612e-05	1.664e-05	1.716e-05	1.768e-05	1.82e-05	1.872e-05	1.924e-05	1.976e-05	2.028e-05	2.08e-05	2.132e-05	2.184e-05	2.236e-05	2.288e-05	2.34e-05	2.392e-05	2.444e-05
	Density K279a	5.22037e-16	7.67203e-16	1.15326e-15	1.47533e-15	1.50856e-15	1.51328e-15	1.53998e-15	1.5977e-15	1.61994e-15	1.59541e-15	1.55682e-15	1.56575e-15	1.55197e-15	1.52054e-15	1.48258e-15	1.47429e-15	1.46057e-15	1.42096e-15	1.40105e-15	1.35965e-15	1.2846e-15	1.26906e-15	1.25799e-15	1.22959e-15	1.1852e-15	1.16195e-15	1.11646e-15	1.06755e-15	1.03969e-15	1.00699e-15	9.66597e-16	9.69767e-16	9.56285e-16	9.53779e-16	9.39046e-16	8.62929e-16	8.44636e-16	8.32049e-16	8.04508e-16	7.88839e-16	7.36889e-16	7.39178e-16	7.19488e-16	7.06721e-16	6.73865e-16	6.56274e-16	6.41222e-16	6.29428e-16
	Density albicans	3.81437e-16	4.42628e-16	4.93133e-16	5.58551e-16	6.24556e-16	6.70186e-16	6.79899e-16	6.92042e-16	6.97904e-16	7.01846e-16	6.95154e-16	6.91191e-16	6.75255e-16	6.54704e-16	6.09877e-16	5.68291e-16	5.25102e-16	4.61887e-16	4.14307e-16	3.80417e-16	3.59317e-16	3.49987e-16	3.27321e-16	3.14904e-16	2.94658e-16	2.94204e-16	2.83729e-16	2.74406e-16	2.68527e-16	2.57669e-16	2.60896e-16	2.56127e-16	2.5491e-16	2.56581e-16	2.54696e-16	2.45943e-16	2.39061e-16	2.3644e-16	2.25413e-16	2.17507e-16	2.07116e-16	1.96407e-16	1.8203e-16	1.7208e-16	1.72439e-16	1.68409e-16	1.61615e-16	1.5792e-16
K279a td tomato + C. albicans GFP 72h 2.tif	z	0	5.2e-07	1.04e-06	1.56e-06	2.08e-06	2.6e-06	3.12e-06	3.64e-06	4.16e-06	4.68e-06	5.2e-06	5.72e-06	6.24e-06	6.76e-06	7.28e-06	7.8e-06	8.32e-06	8.84e-06	9.36e-06	9.88e-06	1.04e-05	1.092e-05	1.144e-05	1.196e-05	1.248e-05	1.3e-05	1.352e-05	1.404e-05	1.456e-05	1.508e-05	1.56e-05	1.612e-05	1.664e-05	1.716e-05	1.768e-05	1.82e-05	1.872e-05	1.924e-05	1.976e-05	2.028e-05	2.08e-05	2.132e-05	2.184e-05	2.236e-05	2.288e-05
	Density K279a	3.28735e-17	5.00002e-17	9.0559e-17	1.57381e-16	2.43316e-16	4.00489e-16	5.17888e-16	4.85231e-16	4.83041e-16	5.14331e-16	5.48141e-16	5.31695e-16	5.3175e-16	5.08124e-16	5.07897e-16	5.06385e-16	4.97808e-16	4.782e-16	4.68793e-16	4.368e-16	4.4218e-16	4.29461e-16	4.03785e-16	4.05649e-16	3.87499e-16	3.97557e-16	3.7839e-16	3.66775e-16	3.57374e-16	3.55107e-16	3.48584e-16	3.27705e-16	3.34746e-16	3.31715e-16	3.29515e-16	3.39227e-16	3.08707e-16	3.21904e-16	3.14643e-16	2.96499e-16	2.93716e-16	2.99109e-16	2.9076e-16	2.62181e-16	2.76837e-16
	Density albicans	2.89522e-16	3.58537e-16	4.04408e-16	4.45937e-16	4.82536e-16	5.22783e-16	5.36597e-16	5.4734e-16	5.54778e-16	5.56358e-16	5.45052e-16	5.2877e-16	5.14325e-16	5.06955e-16	4.90808e-16	4.80227e-16	4.73539e-16	4.74335e-16	4.65813e-16	4.63134e-16	4.43967e-16	4.26501e-16	4.03961e-16	3.82742e-16	3.61046e-16	3.4436e-16	3.30345e-16	3.09076e-16	2.84349e-16	2.61758e-16	2.35912e-16	2.12964e-16	1.72131e-16	1.44959e-16	1.08414e-16	8.65655e-17	6.27027e-17	4.70949e-17	3.45279e-17	2.52865e-17	2.01235e-17	1.68351e-17	1.50926e-17	1.31874e-17	9.43796e-18
K279a td tomato + C. albicans GFP 72h 3.tif	z	0	5.2e-07	1.04e-06	1.56e-06	2.08e-06	2.6e-06	3.12e-06	3.64e-06	4.16e-06	4.68e-06	5.2e-06	5.72e-06	6.24e-06	6.76e-06	7.28e-06	7.8e-06	8.32e-06	8.84e-06	9.36e-06	9.88e-06	1.04e-05	1.092e-05	1.144e-05	1.196e-05	1.248e-05	1.3e-05	1.352e-05	1.404e-05	1.456e-05	1.508e-05	1.56e-05	1.612e-05	1.664e-05	1.716e-05	1.768e-05	1.82e-05	1.872e-05	1.924e-05	1.976e-05	2.028e-05	2.08e-05	2.132e-05	2.184e-05	2.236e-05	2.288e-05	2.34e-05	2.392e-05	2.444e-05
	Density K279a	7.40449e-16	7.77177e-16	8.40585e-16	7.72041e-16	7.68858e-16	7.81886e-16	8.09915e-16	7.50443e-16	7.39964e-16	7.13654e-16	7.30225e-16	6.91168e-16	6.5606e-16	6.45036e-16	6.14691e-16	5.72386e-16	5.55344e-16	5.42411e-16	5.20386e-16	4.78671e-16	4.65952e-16	4.49242e-16	4.38597e-16	4.06459e-16	3.88105e-16	3.85156e-16	3.89367e-16	3.71097e-16	3.64924e-16	3.40119e-16	3.27121e-16	3.18172e-16	2.91753e-16	2.7746e-16	2.64524e-16	2.6232e-16	2.49499e-16	2.52892e-16	2.44285e-16	2.25158e-16	2.22104e-16	2.10591e-16	2.14497e-16	1.95685e-16	1.89871e-16	1.93966e-16	1.81318e-16	1.76955e-16
	Density albicans	3.05378e-16	4.56798e-16	5.947e-16	7.32442e-16	8.78883e-16	9.4625e-16	9.92057e-16	1.01195e-15	1.03452e-15	1.06552e-15	1.10768e-15	1.14463e-15	1.17414e-15	1.20712e-15	1.22278e-15	1.205e-15	1.16994e-15	1.13109e-15	1.08367e-15	1.03838e-15	9.97379e-16	9.381e-16	8.97891e-16	8.17377e-16	7.63559e-16	6.70458e-16	6.0528e-16	5.44764e-16	4.80743e-16	4.33546e-16	3.81241e-16	3.51828e-16	3.1887e-16	2.74867e-16	2.46499e-16	2.17097e-16	1.91546e-16	1.65819e-16	1.44824e-16	1.23253e-16	1.0199e-16	9.09149e-17	7.1422e-17	5.69532e-17	4.75932e-17	3.86434e-17	3.05818e-17	2.40356e-17
K279a td tomato + P. aeruginosa PAO1 GFP 24h 2.tif	z	0	4.4e-07	8.8e-07	1.32e-06	1.76e-06	2.2e-06	2.64e-06	3.08e-06	3.52e-06	3.96e-06	4.4e-06	4.84e-06	5.28e-06	5.72e-06	6.16e-06	6.6e-06	7.04e-06	7.48e-06	7.92e-06	8.36e-06	8.8e-06	9.24e-06	9.68e-06	1.012e-05	1.056e-05	1.1e-05	1.144e-05	1.188e-05	1.232e-05	1.276e-05	1.32e-05	1.364e-05	1.408e-05	1.452e-05	1.496e-05	1.54e-05	1.584e-05	1.628e-05	1.672e-05	1.716e-05	1.76e-05	1.804e-05	1.848e-05	1.892e-05	1.936e-05	1.98e-05	2.024e-05	2.068e-05
	Density K279a	3.43825e-16	3.58165e-16	4.38494e-16	4.41256e-16	3.60044e-16	2.31287e-16	1.39449e-16	7.40426e-17	2.03556e-17	2.43412e-17	3.20139e-17	4.3523e-17	3.78941e-17	3.60822e-17	3.45687e-17	2.94535e-17	2.72826e-17	2.60425e-17	2.3565e-17	1.98502e-17	2.29326e-17	2.14024e-17	2.06208e-17	1.99717e-17	1.80218e-17	1.23681e-17	1.82068e-17	1.36662e-17	1.09788e-17	1.15339e-17	1.24178e-17	1.19372e-17	1.04457e-17	1.13958e-17	1.0454e-17	1.16279e-17	9.24428e-18	1.18405e-17	1.20228e-17	8.15607e-18	8.71398e-18	8.91837e-18	9.01228e-18	8.17264e-18	8.02902e-18	8.12016e-18	6.93252e-18	7.87711e-18
	Density PAO1	3.70948e-16	4.16081e-16	5.15536e-16	5.41902e-16	5.65092e-16	5.52257e-16	5.29136e-16	4.25176e-16	1.69501e-16	1.85123e-16	1.81814e-16	2.0388e-16	1.83753e-16	1.54297e-16	1.42155e-16	1.27973e-16	1.25476e-16	1.20386e-16	1.11964e-16	1.07493e-16	1.02273e-16	8.40851e-17	9.77872e-17	8.25191e-17	8.22954e-17	8.71923e-17	7.30014e-17	8.16712e-17	7.28136e-17	6.90269e-17	7.18662e-17	7.05432e-17	7.87877e-17	6.57291e-17	6.33897e-17	6.20612e-17	6.7088e-17	5.70151e-17	5.57723e-17	5.34163e-17	5.27286e-17	4.65197e-17	5.14526e-17	4.53569e-17	5.04997e-17	4.85387e-17	4.57325e-17	6.36577e-17
K279a td tomato + P. aeruginosa PAO1 GFP 24h 3.tif	z	0	4.4e-07	8.8e-07	1.32e-06	1.76e-06	2.2e-06	2.64e-06	3.08e-06	3.52e-06	3.96e-06	4.4e-06	4.84e-06	5.28e-06	5.72e-06	6.16e-06	6.6e-06	7.04e-06	7.48e-06	7.92e-06	8.36e-06	8.8e-06	9.24e-06	9.68e-06	1.012e-05	1.056e-05	1.1e-05	1.144e-05	1.188e-05	1.232e-05	1.276e-05	1.32e-05	1.364e-05	1.408e-05	1.452e-05	1.496e-05	1.54e-05	1.584e-05	1.628e-05	1.672e-05	1.716e-05	1.76e-05	1.804e-05	1.848e-05	1.892e-05	1.936e-05	1.98e-05	2.024e-05	2.068e-05
	Density K279a	2.65836e-16	2.31891e-16	2.77892e-16	3.01404e-16	3.14822e-16	2.85971e-16	2.40594e-16	1.50342e-16	8.60516e-17	6.01721e-17	4.93424e-17	4.17111e-17	4.12582e-17	7.1753e-17	1.15538e-16	1.2681e-16	1.35551e-16	1.26641e-16	1.28682e-16	1.23026e-16	1.13671e-16	1.09697e-16	1.03143e-16	9.80413e-17	9.03051e-17	9.22384e-17	8.9087e-17	8.52562e-17	8.68416e-17	8.22346e-17	7.36753e-17	7.32306e-17	6.8469e-17	7.89092e-17	6.83254e-17	7.13359e-17	5.49105e-17	6.17381e-17	6.53369e-17	6.7657e-17	5.56618e-17	5.85315e-17	6.19204e-17	5.15299e-17	5.2317e-17	6.02798e-17	5.45598e-17	5.01185e-17
	Density PAO1	2.92193e-16	3.78115e-16	5.01663e-16	5.2261e-16	5.70243e-16	5.65583e-16	5.47923e-16	5.30509e-16	4.97352e-16	4.53304e-16	3.58392e-16	2.78759e-16	2.48273e-16	3.66197e-16	4.60612e-16	4.74126e-16	4.47661e-16	4.81783e-16	4.21682e-16	3.92303e-16	3.54279e-16	3.55997e-16	3.52575e-16	3.38003e-16	3.05639e-16	2.9395e-16	2.80212e-16	2.78071e-16	2.52708e-16	2.64491e-16	2.4366e-16	2.40224e-16	2.24282e-16	2.20595e-16	2.15971e-16	2.11088e-16	1.99535e-16	1.844e-16	1.89338e-16	1.86184e-16	1.6993e-16	1.67676e-16	1.59503e-16	1.58213e-16	1.49817e-16	1.63895e-16	1.51444e-16	1.48096e-16
K279a td tomato + P. aeruginosa PAO1 GFP 48h 1.tif	z	0	4.4e-07	8.8e-07	1.32e-06	1.76e-06	2.2e-06	2.64e-06	3.08e-06	3.52e-06	3.96e-06	4.4e-06	4.84e-06	5.28e-06	5.72e-06	6.16e-06	6.6e-06	7.04e-06	7.48e-06	7.92e-06	8.36e-06	8.8e-06	9.24e-06	9.68e-06	1.012e-05	1.056e-05	1.1e-05	1.144e-05	1.188e-05	1.232e-05	1.276e-05	1.32e-05	1.364e-05	1.408e-05	1.452e-05	1.496e-05	1.54e-05	1.584e-05	1.628e-05	1.672e-05	1.716e-05	1.76e-05	1.804e-05	1.848e-05	1.892e-05	1.936e-05	1.98e-05	2.024e-05	2.068e-05
	Density K279a	2.04987e-16	3.04915e-16	2.67369e-16	2.16516e-16	1.94859e-16	1.87593e-16	1.80051e-16	1.52795e-16	1.38415e-16	1.4435e-16	1.32328e-16	1.30168e-16	1.29783e-16	1.27228e-16	1.20902e-16	1.33696e-16	1.19876e-16	1.24379e-16	1.1631e-16	1.13436e-16	1.00599e-16	1.11419e-16	1.03631e-16	1.07876e-16	1.13264e-16	1.07842e-16	1.10263e-16	1.06878e-16	1.05484e-16	1.10857e-16	1.04058e-16	1.03192e-16	9.83587e-17	1.06511e-16	1.01451e-16	9.44432e-17	9.01003e-17	9.54472e-17	9.69101e-17	8.7837e-17	8.90963e-17	9.13395e-17	9.33245e-17	9.8244e-17	8.89471e-17	9.00085e-17	8.94348e-17	9.2854e-17
	Density PAO1	2.592e-17	1.1164e-16	1.69455e-16	2.1151e-16	2.89835e-16	3.20471e-16	3.70728e-16	4.97565e-16	5.77522e-16	6.28077e-16	6.27549e-16	6.06365e-16	6.05596e-16	6.14592e-16	5.95703e-16	5.72617e-16	5.80376e-16	5.68039e-16	5.38149e-16	5.33838e-16	5.24383e-16	5.03316e-16	4.7437e-16	4.44658e-16	4.30947e-16	4.13408e-16	3.93177e-16	3.68972e-16	3.56224e-16	3.43617e-16	3.29802e-16	3.22657e-16	2.97256e-16	2.90819e-16	2.77332e-16	2.74776e-16	2.57037e-16	2.56173e-16	2.36091e-16	2.31934e-16	2.1563e-16	2.27812e-16	2.11476e-16	2.07744e-16	2.08427e-16	1.9985e-16	1.91695e-16	1.82137e-16
K279a td tomato + P. aeruginosa PAO1 GFP 48h 2.tif	z	0	4.4e-07	8.8e-07	1.32e-06	1.76e-06	2.2e-06	2.64e-06	3.08e-06	3.52e-06	3.96e-06	4.4e-06	4.84e-06	5.28e-06	5.72e-06	6.16e-06	6.6e-06	7.04e-06	7.48e-06	7.92e-06	8.36e-06	8.8e-06	9.24e-06	9.68e-06	1.012e-05	1.056e-05	1.1e-05	1.144e-05	1.188e-05	1.232e-05	1.276e-05	1.32e-05	1.364e-05	1.408e-05	1.452e-05	1.496e-05	1.54e-05	1.584e-05	1.628e-05	1.672e-05	1.716e-05	1.76e-05	1.804e-05	1.848e-05	1.892e-05	1.936e-05	1.98e-05	2.024e-05	2.068e-05
	Density K279a	1.72576e-16	1.26901e-16	1.2324e-16	1.06634e-16	9.5473e-17	8.77595e-17	6.7502e-17	5.97513e-17	5.1642e-17	5.38737e-17	4.91091e-17	5.1794e-17	4.92324e-17	4.10801e-17	5.33229e-17	5.09421e-17	5.29386e-17	4.65045e-17	5.67939e-17	4.88022e-17	4.65274e-17	4.27065e-17	4.65934e-17	4.64127e-17	5.12031e-17	5.13752e-17	4.55148e-17	4.89198e-17	5.22845e-17	5.07384e-17	6.01959e-17	4.58132e-17	4.94361e-17	5.13035e-17	4.60455e-17	4.85182e-17	5.12834e-17	5.67594e-17	5.27378e-17	4.4224e-17	5.40401e-17	5.49723e-17	6.03021e-17	4.57873e-17	5.03311e-17	5.51387e-17	5.18084e-17	4.94361e-17
	Density PAO1	5.45908e-17	4.77207e-17	1.01302e-16	1.83657e-16	1.79779e-16	1.96227e-16	2.49541e-16	3.06347e-16	3.26891e-16	3.55628e-16	3.74138e-16	3.84299e-16	3.87118e-16	4.05078e-16	3.93251e-16	3.97348e-16	3.81559e-16	3.83828e-16	3.75154e-16	3.70883e-16	3.48112e-16	3.37258e-16	3.30979e-16	3.2424e-16	3.19513e-16	2.95168e-16	2.7876e-16	2.7074e-16	2.60129e-16	2.5724e-16	2.39857e-16	2.37273e-16	2.30913e-16	2.27342e-16	2.29109e-16	2.18211e-16	2.06752e-16	2.11551e-16	1.92699e-16	1.93502e-16	1.874e-16	1.80353e-16	1.8938e-16	1.75407e-16	1.67418e-16	1.53997e-16	1.55821e-16	1.5011e-16
K279a td tomato + P. aeruginosa PAO1 GFP 48h 3.tif	z	0	4.4e-07	8.8e-07	1.32e-06	1.76e-06	2.2e-06	2.64e-06	3.08e-06	3.52e-06	3.96e-06	4.4e-06	4.84e-06	5.28e-06	5.72e-06	6.16e-06	6.6e-06	7.04e-06	7.48e-06	7.92e-06	8.36e-06	8.8e-06	9.24e-06	9.68e-06	1.012e-05	1.056e-05	1.1e-05	1.144e-05	1.188e-05	1.232e-05	1.276e-05	1.32e-05	1.364e-05	1.408e-05	1.452e-05	1.496e-05	1.54e-05	1.584e-05	1.628e-05	1.672e-05	1.716e-05	1.76e-05	1.804e-05	1.848e-05	1.892e-05	1.936e-05	1.98e-05	2.024e-05	2.068e-05
	Density K279a	9.03527e-17	1.10131e-16	1.64713e-16	2.14316e-16	3.25221e-16	4.20858e-16	3.36377e-16	2.24536e-16	1.92291e-16	1.71354e-16	1.46011e-16	1.35497e-16	1.42927e-16	1.31295e-16	1.35182e-16	1.33759e-16	1.18894e-16	1.32038e-16	1.16746e-16	1.22079e-16	1.10209e-16	1.12455e-16	1.06941e-16	1.23748e-16	1.15905e-16	1.20056e-16	1.12693e-16	1.15567e-16	1.16843e-16	1.04569e-16	1.09265e-16	1.04718e-16	1.05364e-16	1.01092e-16	9.43313e-17	1.02475e-16	1.07707e-16	1.06006e-16	1.06835e-16	9.27766e-17	9.73088e-17	1.12039e-16	1.11009e-16	1.0308e-16	1.10415e-16	1.05857e-16	1.0045e-16	9.99737e-17
	Density PAO1	0	0	0	5.16334e-20	2.26613e-19	3.81513e-18	1.79455e-17	5.3191e-17	7.22695e-17	9.47903e-17	9.60295e-17	1.04231e-16	1.07354e-16	1.00851e-16	1.04472e-16	1.03944e-16	1.01454e-16	9.90586e-17	9.70306e-17	9.49481e-17	1.02911e-16	9.81465e-17	9.61614e-17	9.1001e-17	8.84164e-17	7.61707e-17	7.27916e-17	7.03247e-17	7.60072e-17	6.92318e-17	6.06578e-17	5.82568e-17	6.87785e-17	6.58039e-17	6.32222e-17	5.55116e-17	5.54198e-17	5.60423e-17	5.17166e-17	5.48318e-17	4.90861e-17	4.70954e-17	4.50358e-17	3.38629e-17	3.58135e-17	4.38511e-17	4.24914e-17	3.60258e-17
K279a td tomato + P. aeruginosa PAO1 GFP 72h 1.tif	z	0	5.2e-07	1.04e-06	1.56e-06	2.08e-06	2.6e-06	3.12e-06	3.64e-06	4.16e-06	4.68e-06	5.2e-06	5.72e-06	6.24e-06	6.76e-06	7.28e-06	7.8e-06	8.32e-06	8.84e-06	9.36e-06	9.88e-06	1.04e-05	1.092e-05	1.144e-05	1.196e-05	1.248e-05	1.3e-05	1.352e-05	1.404e-05	1.456e-05	1.508e-05	1.56e-05	1.612e-05	1.664e-05	1.716e-05	1.768e-05	1.82e-05	1.872e-05	1.924e-05	1.976e-05	2.028e-05	2.08e-05	2.132e-05	2.184e-05	2.236e-05	2.288e-05	2.34e-05	2.392e-05	2.444e-05
	Density K279a	8.86164e-18	2.80935e-17	5.88855e-17	8.51111e-17	1.47044e-16	2.01526e-16	3.72169e-16	3.08666e-16	1.89766e-16	1.55936e-16	1.35518e-16	1.15564e-16	1.17347e-16	1.12601e-16	1.11432e-16	9.96681e-17	1.00512e-16	9.78849e-17	9.3827e-17	7.4168e-17	8.30533e-17	7.63139e-17	7.10559e-17	7.17034e-17	6.95337e-17	7.36222e-17	6.9866e-17	5.9628e-17	5.33563e-17	6.20247e-17	6.1879e-17	6.12857e-17	5.84719e-17	6.11433e-17	6.14823e-17	6.35706e-17	6.27129e-17	5.42276e-17	5.56989e-17	5.42886e-17	5.56277e-17	5.00713e-17	4.58677e-17	4.41726e-17	4.82577e-17	5.01595e-17	4.14301e-17	4.48845e-17
	Density PAO1	1.76972e-16	6.33089e-16	1.36021e-15	1.86617e-15	2.32688e-15	2.57003e-15	3.02338e-15	3.44523e-15	3.65219e-15	3.68598e-15	3.75087e-15	3.72592e-15	3.7574e-15	3.79018e-15	3.77477e-15	3.7567e-15	3.72978e-15	3.69043e-15	3.55452e-15	3.48568e-15	3.36566e-15	3.30037e-15	3.21327e-15	3.08016e-15	2.9882e-15	2.83531e-15	2.80953e-15	2.67791e-15	2.61936e-15	2.53667e-15	2.39006e-15	2.31849e-15	2.22802e-15	2.1038e-15	2.00258e-15	1.90708e-15	1.8436e-15	1.70151e-15	1.62896e-15	1.54356e-15	1.52574e-15	1.45266e-15	1.43868e-15	1.39036e-15	1.31414e-15	1.25738e-15	1.17637e-15	1.14093e-15
K279a td tomato + P. aeruginosa PAO1 GFP 72h 2.tif	z	0	5.2e-07	1.04e-06	1.56e-06	2.08e-06	2.6e-06	3.12e-06	3.64e-06	4.16e-06	4.68e-06	5.2e-06	5.72e-06	6.24e-06	6.76e-06	7.28e-06	7.8e-06	8.32e-06	8.84e-06	9.36e-06	9.88e-06	1.04e-05	1.092e-05	1.144e-05	1.196e-05	1.248e-05	1.3e-05	1.352e-05	1.404e-05	1.456e-05	1.508e-05	1.56e-05	1.612e-05	1.664e-05	1.716e-05	1.768e-05	1.82e-05	1.872e-05	1.924e-05	1.976e-05	2.028e-05	2.08e-05	2.132e-05	2.184e-05	2.236e-05	2.288e-05	2.34e-05	2.392e-05	2.444e-05
	Density K279a	2.3663e-16	2.22185e-16	3.53767e-16	8.75811e-16	9.47701e-16	4.7024e-16	2.54808e-16	1.60462e-16	1.22761e-16	9.64509e-17	9.62644e-17	9.28439e-17	8.8169e-17	9.14539e-17	7.49307e-17	6.81641e-17	7.52155e-17	7.01779e-17	7.48833e-17	6.34994e-17	6.48622e-17	6.09772e-17	5.94144e-17	6.11196e-17	7.2595e-17	6.83879e-17	6.98185e-17	6.67539e-17	7.45951e-17	6.55809e-17	6.86964e-17	6.06619e-17	5.64854e-17	5.96822e-17	6.18417e-17	5.89669e-17	5.86008e-17	5.63837e-17	5.28376e-17	4.98001e-17	5.02171e-17	6.03568e-17	5.71261e-17	5.80041e-17	6.21366e-17	5.24003e-17	4.99798e-17	5.65362e-17
	Density PAO1	0	3.11886e-19	4.6783e-18	2.53035e-17	7.73309e-17	1.7828e-16	2.41865e-16	3.00631e-16	3.94848e-16	4.95937e-16	4.94815e-16	4.88299e-16	5.00405e-16	4.86065e-16	4.601e-16	4.37407e-16	4.11439e-16	3.88617e-16	3.66962e-16	3.46699e-16	3.34603e-16	3.01469e-16	3.02482e-16	2.93234e-16	2.72857e-16	2.61232e-16	2.43533e-16	2.33898e-16	2.25921e-16	2.24365e-16	2.07686e-16	1.87444e-16	1.8704e-16	1.78138e-16	1.66358e-16	1.55767e-16	1.58872e-16	1.48183e-16	1.40352e-16	1.36064e-16	1.23765e-16	1.30982e-16	1.14883e-16	1.09628e-16	1.10594e-16	1.05336e-16	9.6217e-17	9.64882e-17
K279a td tomato + P. aeruginosa PAO1 GFP 72h 3.tif	z	0	5.2e-07	1.04e-06	1.56e-06	2.08e-06	2.6e-06	3.12e-06	3.64e-06	4.16e-06	4.68e-06	5.2e-06	5.72e-06	6.24e-06	6.76e-06	7.28e-06	7.8e-06	8.32e-06	8.84e-06	9.36e-06	9.88e-06	1.04e-05	1.092e-05	1.144e-05	1.196e-05	1.248e-05	1.3e-05	1.352e-05	1.404e-05	1.456e-05	1.508e-05	1.56e-05	1.612e-05	1.664e-05	1.716e-05	1.768e-05	1.82e-05	1.872e-05	1.924e-05	1.976e-05	2.028e-05	2.08e-05	2.132e-05	2.184e-05	2.236e-05	2.288e-05	2.34e-05	2.392e-05	2.444e-05
	Density K279a	3.28427e-16	2.43319e-16	6.84391e-16	4.86523e-16	2.53455e-16	1.41786e-16	1.01244e-16	8.64671e-17	6.89066e-17	5.83635e-17	5.4153e-17	5.03358e-17	5.00815e-17	5.38716e-17	5.31326e-17	5.2085e-17	4.77458e-17	4.92204e-17	4.89628e-17	5.0112e-17	5.80889e-17	5.23359e-17	4.19792e-17	4.75152e-17	5.31631e-17	4.72271e-17	4.30539e-17	4.33149e-17	4.29827e-17	4.68474e-17	4.5471e-17	4.5949e-17	4.10165e-17	4.09215e-17	3.92299e-17	3.58059e-17	3.58534e-17	4.16097e-17	3.72908e-17	3.73552e-17	4.19623e-17	4.57185e-17	3.77349e-17	3.89926e-17	3.80637e-17	4.02164e-17	4.39523e-17	4.13928e-17
	Density PAO1	9.84985e-17	1.38759e-16	3.14588e-16	3.79023e-16	4.25264e-16	5.19671e-16	6.00863e-16	6.87364e-16	6.93303e-16	7.18315e-16	7.29865e-16	7.16634e-16	7.06626e-16	6.96951e-16	6.74939e-16	6.01683e-16	5.78499e-16	5.53534e-16	5.42418e-16	4.85543e-16	4.73891e-16	4.66097e-16	4.63816e-16	4.57358e-16	4.16975e-16	3.93665e-16	3.72579e-16	3.69457e-16	3.51496e-16	3.51886e-16	3.32698e-16	2.95024e-16	2.93204e-16	2.74979e-16	2.64761e-16	2.59256e-16	2.57205e-16	2.55282e-16	2.38953e-16	2.41248e-16	2.3385e-16	2.12524e-16	1.90793e-16	2.08744e-16	2.03536e-16	1.83949e-16	1.83562e-16	1.83054e-16
K279a td tomato 24h 1.tif	z	0	5.2e-07	1.04e-06	1.56e-06	2.08e-06	2.6e-06	3.12e-06	3.64e-06	4.16e-06	4.68e-06	5.2e-06	5.72e-06	6.24e-06	6.76e-06	7.28e-06	7.8e-06	8.32e-06	8.84e-06	9.36e-06	9.88e-06	1.04e-05	1.092e-05	1.144e-05	1.196e-05	1.248e-05	1.3e-05	1.352e-05	1.404e-05	1.456e-05	1.508e-05	1.56e-05	1.612e-05	1.664e-05	1.716e-05	1.768e-05	1.82e-05	1.872e-05	1.924e-05	1.976e-05	2.028e-05	2.08e-05	2.132e-05	2.184e-05	2.236e-05	2.288e-05	2.34e-05	2.392e-05	2.444e-05
	Density K279a	4.67891e-16	5.7035e-16	7.2558e-16	8.11645e-16	7.96714e-16	7.21717e-16	5.90732e-16	5.15525e-16	4.95802e-16	4.86584e-16	4.58053e-16	4.42899e-16	4.26132e-16	4.48311e-16	4.40509e-16	4.15555e-16	4.10891e-16	4.08936e-16	4.13919e-16	3.93743e-16	4.01869e-16	3.74764e-16	3.67663e-16	3.71655e-16	3.71765e-16	3.62375e-16	3.49867e-16	3.37006e-16	3.34292e-16	3.25232e-16	3.17259e-16	3.10621e-16	2.97288e-16	3.01322e-16	2.8652e-16	2.84241e-16	2.81322e-16	2.79958e-16	2.77917e-16	2.72314e-16	2.5632e-16	2.64861e-16	2.44551e-16	2.27594e-16	2.22825e-16	2.21862e-16	2.16797e-16	2.02229e-16
K279a td tomato 24h 2.tif	z	0	5.2e-07	1.04e-06	1.56e-06	2.08e-06	2.6e-06	3.12e-06	3.64e-06	4.16e-06	4.68e-06	5.2e-06	5.72e-06	6.24e-06	6.76e-06	7.28e-06	7.8e-06	8.32e-06	8.84e-06	9.36e-06	9.88e-06	1.04e-05	1.092e-05	1.144e-05	1.196e-05	1.248e-05	1.3e-05	1.352e-05	1.404e-05	1.456e-05	1.508e-05	1.56e-05	1.612e-05	1.664e-05	1.716e-05	1.768e-05	1.82e-05	1.872e-05	1.924e-05	1.976e-05	2.028e-05	2.08e-05	2.132e-05	2.184e-05	2.236e-05	2.288e-05	2.34e-05	2.392e-05	2.444e-05
	Density K279a	7.37382e-16	9.4541e-16	1.11655e-15	1.30639e-15	1.23625e-15	1.14478e-15	1.03825e-15	9.00446e-16	8.22674e-16	7.53848e-16	7.31531e-16	6.86458e-16	6.57178e-16	6.26492e-16	6.10765e-16	5.82482e-16	5.7181e-16	5.70789e-16	5.63574e-16	5.49783e-16	5.32502e-16	5.15225e-16	5.31987e-16	5.13532e-16	5.27523e-16	5.17762e-16	5.15807e-16	4.95945e-16	5.00032e-16	4.92564e-16	4.8214e-16	4.96188e-16	4.7976e-16	4.67877e-16	4.38798e-16	4.45507e-16	4.35588e-16	4.18054e-16	3.98312e-16	4.17181e-16	3.95746e-16	3.9659e-16	3.93796e-16	3.97263e-16	4.09737e-16	4.09027e-16	3.82785e-16	3.73963e-16
K279a td tomato 24h 3.tif	z	0	5.2e-07	1.04e-06	1.56e-06	2.08e-06	2.6e-06	3.12e-06	3.64e-06	4.16e-06	4.68e-06	5.2e-06	5.72e-06	6.24e-06	6.76e-06	7.28e-06	7.8e-06	8.32e-06	8.84e-06	9.36e-06	9.88e-06	1.04e-05	1.092e-05	1.144e-05	1.196e-05	1.248e-05	1.3e-05	1.352e-05	1.404e-05	1.456e-05	1.508e-05	1.56e-05	1.612e-05	1.664e-05	1.716e-05	1.768e-05	1.82e-05	1.872e-05	1.924e-05	1.976e-05	2.028e-05	2.08e-05	2.132e-05	2.184e-05	2.236e-05	2.288e-05	2.34e-05	2.392e-05	2.444e-05
	Density K279a	1.1844e-15	1.57603e-15	1.73634e-15	1.61073e-15	1.50343e-15	1.38103e-15	1.24501e-15	1.11255e-15	1.04143e-15	9.62143e-16	9.09392e-16	8.6697e-16	8.54367e-16	8.10667e-16	7.8701e-16	7.76876e-16	7.38846e-16	7.50363e-16	7.48374e-16	7.37301e-16	7.19495e-16	7.11245e-16	6.70917e-16	6.79338e-16	6.60273e-16	6.50445e-16	6.48652e-16	6.34737e-16	6.12505e-16	6.08404e-16	5.97498e-16	5.93378e-16	5.94179e-16	5.86173e-16	5.41739e-16	5.248e-16	5.09483e-16	5.42239e-16	5.19793e-16	5.14591e-16	5.17461e-16	4.90566e-16	4.9388e-16	4.74434e-16	4.71272e-16	4.55707e-16	4.47295e-16	4.3133e-16
K279a td tomato 48h 1.tif	z	0	5.2e-07	1.04e-06	1.56e-06	2.08e-06	2.6e-06	3.12e-06	3.64e-06	4.16e-06	4.68e-06	5.2e-06	5.72e-06	6.24e-06	6.76e-06	7.28e-06	7.8e-06	8.32e-06	8.84e-06	9.36e-06	9.88e-06	1.04e-05	1.092e-05	1.144e-05	1.196e-05	1.248e-05	1.3e-05	1.352e-05	1.404e-05	1.456e-05	1.508e-05	1.56e-05	1.612e-05	1.664e-05	1.716e-05	1.768e-05	1.82e-05	1.872e-05	1.924e-05	1.976e-05	2.028e-05	2.08e-05	2.132e-05	2.184e-05	2.236e-05	2.288e-05	2.34e-05	2.392e-05	2.444e-05
	Density K279a	6.34222e-16	7.26338e-16	7.58922e-16	7.77067e-16	7.40143e-16	7.1124e-16	6.78642e-16	6.57526e-16	6.41942e-16	6.01309e-16	5.86545e-16	5.94637e-16	5.95724e-16	5.91981e-16	5.62973e-16	5.51571e-16	5.33112e-16	5.24023e-16	5.31414e-16	5.11906e-16	5.05959e-16	4.90962e-16	4.88945e-16	4.66446e-16	4.44105e-16	4.45302e-16	4.28993e-16	4.14992e-16	4.19937e-16	4.18459e-16	4.13958e-16	3.94435e-16	3.82389e-16	3.8712e-16	3.71703e-16	3.62809e-16	3.5486e-16	3.37602e-16	3.37616e-16	3.40372e-16	3.30702e-16	3.12934e-16	3.08527e-16	2.9724e-16	2.84641e-16	2.82176e-16	2.75795e-16	2.79191e-16
K279a td tomato 48h 2.tif	z	0	5.2e-07	1.04e-06	1.56e-06	2.08e-06	2.6e-06	3.12e-06	3.64e-06	4.16e-06	4.68e-06	5.2e-06	5.72e-06	6.24e-06	6.76e-06	7.28e-06	7.8e-06	8.32e-06	8.84e-06	9.36e-06	9.88e-06	1.04e-05	1.092e-05	1.144e-05	1.196e-05	1.248e-05	1.3e-05	1.352e-05	1.404e-05	1.456e-05	1.508e-05	1.56e-05	1.612e-05	1.664e-05	1.716e-05	1.768e-05	1.82e-05	1.872e-05	1.924e-05	1.976e-05	2.028e-05	2.08e-05	2.132e-05	2.184e-05	2.236e-05	2.288e-05	2.34e-05	2.392e-05	2.444e-05
	Density K279a	9.14872e-16	9.4562e-16	8.91486e-16	8.7812e-16	8.65979e-16	8.42998e-16	7.93872e-16	7.25699e-16	6.91756e-16	6.75309e-16	6.50497e-16	6.26616e-16	6.12739e-16	6.12186e-16	5.95262e-16	5.49459e-16	5.40823e-16	5.37909e-16	5.50313e-16	5.19846e-16	5.11467e-16	5.0121e-16	4.82941e-16	4.72622e-16	4.58206e-16	4.51215e-16	4.24496e-16	4.17773e-16	4.09165e-16	3.85727e-16	3.80105e-16	3.74325e-16	3.85761e-16	3.72003e-16	3.59018e-16	3.60868e-16	3.52447e-16	3.45537e-16	3.43763e-16	3.45012e-16	3.25528e-16	3.24908e-16	3.11508e-16	2.99701e-16	2.9828e-16	3.06176e-16	2.8374e-16	2.70826e-16
K279a td tomato 48h 3.tif	z	0	5.2e-07	1.04e-06	1.56e-06	2.08e-06	2.6e-06	3.12e-06	3.64e-06	4.16e-06	4.68e-06	5.2e-06	5.72e-06	6.24e-06	6.76e-06	7.28e-06	7.8e-06	8.32e-06	8.84e-06	9.36e-06	9.88e-06	1.04e-05	1.092e-05	1.144e-05	1.196e-05	1.248e-05	1.3e-05	1.352e-05	1.404e-05	1.456e-05	1.508e-05	1.56e-05	1.612e-05	1.664e-05	1.716e-05	1.768e-05	1.82e-05	1.872e-05	1.924e-05	1.976e-05	2.028e-05	2.08e-05	2.132e-05	2.184e-05	2.236e-05	2.288e-05	2.34e-05	2.392e-05	2.444e-05
	Density K279a	9.62921e-16	9.47837e-16	9.12988e-16	9.25005e-16	8.5926e-16	8.02217e-16	8.11172e-16	8.06895e-16	8.08578e-16	7.73843e-16	7.46705e-16	7.29314e-16	7.27192e-16	6.82009e-16	6.53845e-16	6.54756e-16	6.28347e-16	6.20202e-16	5.90608e-16	5.58539e-16	5.50446e-16	5.21138e-16	5.10747e-16	4.96656e-16	4.77557e-16	4.7121e-16	4.65416e-16	4.503e-16	4.27648e-16	4.16146e-16	4.15159e-16	4.04435e-16	3.99814e-16	3.93414e-16	3.87005e-16	3.73472e-16	3.64664e-16	3.60415e-16	3.48436e-16	3.37301e-16	3.40029e-16	3.32466e-16	3.35418e-16	3.25604e-16	3.062e-16	3.03597e-16	2.97912e-16	2.90707e-16
K279a td tomato 72h 1.tif	z	0	5.2e-07	1.04e-06	1.56e-06	2.08e-06	2.6e-06	3.12e-06	3.64e-06	4.16e-06	4.68e-06	5.2e-06	5.72e-06	6.24e-06	6.76e-06	7.28e-06	7.8e-06	8.32e-06	8.84e-06	9.36e-06	9.88e-06	1.04e-05	1.092e-05	1.144e-05	1.196e-05	1.248e-05	1.3e-05	1.352e-05	1.404e-05	1.456e-05	1.508e-05	1.56e-05	1.612e-05	1.664e-05	1.716e-05	1.768e-05	1.82e-05	1.872e-05	1.924e-05	1.976e-05	2.028e-05	2.08e-05	2.132e-05	2.184e-05	2.236e-05	2.288e-05	2.34e-05	2.392e-05	2.444e-05
	Density K279a	3.29905e-16	3.60019e-16	3.83429e-16	3.69342e-16	3.43744e-16	3.3383e-16	3.23015e-16	3.40458e-16	3.225e-16	3.32595e-16	3.17736e-16	3.29686e-16	3.27559e-16	3.34545e-16	3.15213e-16	3.15676e-16	3.20983e-16	3.13329e-16	3.1352e-16	3.13248e-16	2.94136e-16	3.15809e-16	2.92447e-16	3.01255e-16	2.88532e-16	2.89243e-16	2.79124e-16	2.69701e-16	2.57555e-16	2.58814e-16	2.56568e-16	2.46187e-16	2.45653e-16	2.3674e-16	2.31447e-16	2.35629e-16	2.26382e-16	2.28023e-16	2.29482e-16	2.33397e-16	2.27818e-16	2.31046e-16	2.2242e-16	2.19177e-16	2.13545e-16	2.16635e-16	2.02501e-16	2.0076e-16
K279a td tomato 72h 2.tif	z	0	5.2e-07	1.04e-06	1.56e-06	2.08e-06	2.6e-06	3.12e-06	3.64e-06	4.16e-06	4.68e-06	5.2e-06	5.72e-06	6.24e-06	6.76e-06	7.28e-06	7.8e-06	8.32e-06	8.84e-06	9.36e-06	9.88e-06	1.04e-05	1.092e-05	1.144e-05	1.196e-05	1.248e-05	1.3e-05	1.352e-05	1.404e-05	1.456e-05	1.508e-05	1.56e-05	1.612e-05	1.664e-05	1.716e-05	1.768e-05	1.82e-05	1.872e-05	1.924e-05	1.976e-05	2.028e-05	2.08e-05	2.132e-05	2.184e-05	2.236e-05	2.288e-05	2.34e-05	2.392e-05	2.444e-05
	Density K279a	5.57051e-16	7.44335e-16	9.30446e-16	1.17286e-15	1.14761e-15	1.03157e-15	9.52406e-16	9.00876e-16	8.42164e-16	8.20586e-16	8.18635e-16	7.98426e-16	7.93094e-16	7.57482e-16	7.30077e-16	7.06457e-16	7.07092e-16	7.16038e-16	6.64512e-16	6.36954e-16	6.27846e-16	6.27627e-16	5.82363e-16	5.784e-16	5.71257e-16	5.44147e-16	5.56536e-16	5.48157e-16	5.33102e-16	5.30213e-16	5.23188e-16	5.14161e-16	4.95387e-16	4.90518e-16	4.79193e-16	4.68373e-16	4.7441e-16	4.70619e-16	4.39808e-16	4.46857e-16	4.26294e-16	4.2936e-16	4.32474e-16	4.31759e-16	4.19756e-16	4.12103e-16	4.11597e-16	3.96609e-16
K279a td tomato 72h 3.tif	z	0	5.2e-07	1.04e-06	1.56e-06	2.08e-06	2.6e-06	3.12e-06	3.64e-06	4.16e-06	4.68e-06	5.2e-06	5.72e-06	6.24e-06	6.76e-06	7.28e-06	7.8e-06	8.32e-06	8.84e-06	9.36e-06	9.88e-06	1.04e-05	1.092e-05	1.144e-05	1.196e-05	1.248e-05	1.3e-05	1.352e-05	1.404e-05	1.456e-05	1.508e-05	1.56e-05	1.612e-05	1.664e-05	1.716e-05	1.768e-05	1.82e-05	1.872e-05	1.924e-05	1.976e-05	2.028e-05	2.08e-05	2.132e-05	2.184e-05	2.236e-05	2.288e-05	2.34e-05	2.392e-05	2.444e-05
	Density K279a	7.4856e-16	1.05708e-15	1.26914e-15	1.55519e-15	1.98135e-15	2.46693e-15	2.61024e-15	2.43123e-15	2.29045e-15	2.2259e-15	2.16127e-15	2.13146e-15	2.13607e-15	2.08593e-15	2.04781e-15	2.04694e-15	2.02718e-15	2.00887e-15	1.94969e-15	1.92017e-15	1.89015e-15	1.86685e-15	1.83732e-15	1.77745e-15	1.74504e-15	1.71719e-15	1.6533e-15	1.63555e-15	1.6072e-15	1.62381e-15	1.62004e-15	1.5599e-15	1.51089e-15	1.44078e-15	1.41963e-15	1.40096e-15	1.36585e-15	1.35293e-15	1.30329e-15	1.27086e-15	1.26992e-15	1.25056e-15	1.18928e-15	1.13706e-15	1.12526e-15	1.08466e-15	1.03854e-15	1.01599e-15
PAO1 sf GFP 24h 1.tif	z	0	4.8e-07	9.6e-07	1.44e-06	1.92e-06	2.4e-06	2.88e-06	3.36e-06	3.84e-06	4.32e-06	4.8e-06	5.28e-06	5.76e-06	6.24e-06	6.72e-06	7.2e-06	7.68e-06	8.16e-06	8.64e-06	9.12e-06	9.6e-06	1.008e-05	1.056e-05	1.104e-05	1.152e-05	1.2e-05	1.248e-05	1.296e-05	1.344e-05	1.392e-05	1.44e-05	1.488e-05	1.536e-05	1.584e-05	1.632e-05	1.68e-05	1.728e-05	1.776e-05	1.824e-05	1.872e-05	1.92e-05	1.968e-05	2.016e-05	2.064e-05	2.112e-05	2.16e-05	2.208e-05	2.256e-05
	Density PAO1	0	0	0	3.08129e-19	2.58168e-17	6.09258e-17	7.26655e-17	7.47784e-17	5.43363e-17	3.31238e-17	3.24239e-17	2.63274e-17	2.41925e-17	2.47295e-17	1.99491e-17	1.94913e-17	2.16218e-17	2.28191e-17	2.15998e-17	1.96322e-17	2.05258e-17	2.26519e-17	2.30348e-17	1.99535e-17	1.99183e-17	1.93857e-17	1.95442e-17	1.63088e-17	1.90379e-17	1.87694e-17	1.91524e-17	1.54372e-17	1.94165e-17	1.73652e-17	1.74841e-17	2.04245e-17	1.9707e-17	2.04201e-17	1.95354e-17	2.33385e-17	2.35278e-17	1.75457e-17	1.75413e-17	1.97422e-17	1.96762e-17	2.01208e-17	2.19079e-17	1.77086e-17
PAO1 sf GFP 24h 2.tif	z	0	4.8e-07	9.6e-07	1.44e-06	1.92e-06	2.4e-06	2.88e-06	3.36e-06	3.84e-06	4.32e-06	4.8e-06	5.28e-06	5.76e-06	6.24e-06	6.72e-06	7.2e-06	7.68e-06	8.16e-06	8.64e-06	9.12e-06	9.6e-06	1.008e-05	1.056e-05	1.104e-05	1.152e-05	1.2e-05	1.248e-05	1.296e-05	1.344e-05	1.392e-05	1.44e-05	1.488e-05	1.536e-05	1.584e-05	1.632e-05	1.68e-05	1.728e-05	1.776e-05	1.824e-05	1.872e-05	1.92e-05	1.968e-05	2.016e-05	2.064e-05	2.112e-05	2.16e-05	2.208e-05	2.256e-05
	Density PAO1	0	0	0	4.53389e-19	1.31835e-17	6.05825e-17	8.58842e-17	9.14086e-17	8.04524e-17	5.18801e-17	3.49814e-17	3.01482e-17	2.65211e-17	2.60413e-17	2.36555e-17	2.6235e-17	2.34706e-17	2.62834e-17	2.62878e-17	2.72474e-17	2.83698e-17	2.76259e-17	2.36115e-17	2.78944e-17	2.41133e-17	2.28191e-17	2.07459e-17	2.27663e-17	1.68722e-17	2.32241e-17	2.24802e-17	1.54637e-17	2.02264e-17	1.95266e-17	1.82236e-17	1.77306e-17	1.96982e-17	2.38888e-17	2.30392e-17	2.40252e-17	1.73785e-17	1.44424e-17	2.2401e-17	2.14369e-17	1.67182e-17	2.29248e-17	2.10936e-17	2.14413e-17
PAO1 sf GFP 24h 3.tif	z	0	4.8e-07	9.6e-07	1.44e-06	1.92e-06	2.4e-06	2.88e-06	3.36e-06	3.84e-06	4.32e-06	4.8e-06	5.28e-06	5.76e-06	6.24e-06	6.72e-06	7.2e-06	7.68e-06	8.16e-06	8.64e-06	9.12e-06	9.6e-06	1.008e-05	1.056e-05	1.104e-05	1.152e-05	1.2e-05	1.248e-05	1.296e-05	1.344e-05	1.392e-05	1.44e-05	1.488e-05	1.536e-05	1.584e-05	1.632e-05	1.68e-05	1.728e-05	1.776e-05	1.824e-05	1.872e-05	1.92e-05	1.968e-05	2.016e-05	2.064e-05	2.112e-05	2.16e-05	2.208e-05	2.256e-05
	Density PAO1	0	0	0	0	0	1.1885e-19	4.04089e-18	1.37778e-17	2.99985e-17	4.13421e-17	3.73716e-17	3.32207e-17	2.57948e-17	2.35014e-17	1.86594e-17	1.57674e-17	1.54593e-17	1.77834e-17	1.47946e-17	1.70659e-17	1.74313e-17	1.83821e-17	2.03453e-17	2.22469e-17	2.05566e-17	2.04729e-17	1.85934e-17	2.33341e-17	2.11728e-17	2.15294e-17	2.19608e-17	2.5984e-17	2.45094e-17	2.56407e-17	2.4932e-17	2.27751e-17	1.97951e-17	2.24758e-17	2.28367e-17	2.96684e-17	2.49364e-17	2.35718e-17	2.07415e-17	2.20928e-17	2.10892e-17	2.37875e-17	2.72474e-17	2.23129e-17
PAO1 sf GFP 48h 1.tif	z	0	4.8e-07	9.6e-07	1.44e-06	1.92e-06	2.4e-06	2.88e-06	3.36e-06	3.84e-06	4.32e-06	4.8e-06	5.28e-06	5.76e-06	6.24e-06	6.72e-06	7.2e-06	7.68e-06	8.16e-06	8.64e-06	9.12e-06	9.6e-06	1.008e-05	1.056e-05	1.104e-05	1.152e-05	1.2e-05	1.248e-05	1.296e-05	1.344e-05	1.392e-05	1.44e-05	1.488e-05	1.536e-05	1.584e-05	1.632e-05	1.68e-05	1.728e-05	1.776e-05	1.824e-05	1.872e-05	1.92e-05	1.968e-05	2.016e-05	2.064e-05	2.112e-05	2.16e-05	2.208e-05	2.256e-05
	Density PAO1	4.18097e-19	2.21162e-18	2.29055e-17	7.71682e-17	1.0193e-16	1.08635e-16	1.11034e-16	8.62921e-17	5.57671e-17	4.98122e-17	3.71325e-17	4.32047e-17	3.96762e-17	3.15878e-17	3.48427e-17	3.71481e-17	3.9938e-17	3.89494e-17	5.13908e-17	5.77365e-17	6.72863e-17	7.35382e-17	6.19643e-17	6.96268e-17	7.95635e-17	7.4898e-17	7.68478e-17	7.48081e-17	7.49957e-17	7.40579e-17	6.95448e-17	7.95869e-17	8.25527e-17	8.60928e-17	8.26386e-17	7.31865e-17	7.56013e-17	7.32061e-17	7.49175e-17	7.24089e-17	7.30615e-17	8.59326e-17	7.58905e-17	7.22253e-17	7.08928e-17	7.26278e-17	7.6543e-17	7.10101e-17
PAO1 sf GFP 48h 2.tif	z	0	4.8e-07	9.6e-07	1.44e-06	1.92e-06	2.4e-06	2.88e-06	3.36e-06	3.84e-06	4.32e-06	4.8e-06	5.28e-06	5.76e-06	6.24e-06	6.72e-06	7.2e-06	7.68e-06	8.16e-06	8.64e-06	9.12e-06	9.6e-06	1.008e-05	1.056e-05	1.104e-05	1.152e-05	1.2e-05	1.248e-05	1.296e-05	1.344e-05	1.392e-05	1.44e-05	1.488e-05	1.536e-05	1.584e-05	1.632e-05	1.68e-05	1.728e-05	1.776e-05	1.824e-05	1.872e-05	1.92e-05	1.968e-05	2.016e-05	2.064e-05	2.112e-05	2.16e-05	2.208e-05	2.256e-05
	Density PAO1	0	0	1.11362e-18	1.34182e-17	6.11672e-17	9.16453e-17	1.00328e-16	1.13777e-16	1.08373e-16	7.61679e-17	5.2477e-17	5.02107e-17	4.78702e-17	4.06257e-17	3.70309e-17	4.29819e-17	4.41424e-17	4.76084e-17	5.1043e-17	5.30671e-17	5.85727e-17	6.05772e-17	7.04591e-17	8.59795e-17	8.3342e-17	9.63538e-17	1.02825e-16	1.05857e-16	1.06021e-16	1.10299e-16	1.09721e-16	1.06716e-16	1.03883e-16	1.06939e-16	1.06244e-16	1.0216e-16	9.49862e-17	1.04618e-16	1.04606e-16	1.02367e-16	1.05403e-16	9.77448e-17	9.81668e-17	9.26222e-17	9.26612e-17	9.28371e-17	8.63429e-17	9.0899e-17
PAO1 sf GFP 48h 3.tif	z	0	4.8e-07	9.6e-07	1.44e-06	1.92e-06	2.4e-06	2.88e-06	3.36e-06	3.84e-06	4.32e-06	4.8e-06	5.28e-06	5.76e-06	6.24e-06	6.72e-06	7.2e-06	7.68e-06	8.16e-06	8.64e-06	9.12e-06	9.6e-06	1.008e-05	1.056e-05	1.104e-05	1.152e-05	1.2e-05	1.248e-05	1.296e-05	1.344e-05	1.392e-05	1.44e-05	1.488e-05	1.536e-05	1.584e-05	1.632e-05	1.68e-05	1.728e-05	1.776e-05	1.824e-05	1.872e-05	1.92e-05	1.968e-05	2.016e-05	2.064e-05	2.112e-05	2.16e-05	2.208e-05	2.256e-05
	Density PAO1	2.63128e-17	5.55092e-17	1.09655e-16	1.38824e-16	1.60971e-16	1.6405e-16	1.56114e-16	1.54969e-16	1.37433e-16	1.03665e-16	8.13023e-17	7.58006e-17	7.72854e-17	7.91727e-17	8.39945e-17	9.47986e-17	1.0218e-16	1.13625e-16	1.28094e-16	1.26148e-16	1.33979e-16	1.48675e-16	1.48456e-16	1.66211e-16	1.66258e-16	1.69486e-16	1.78387e-16	1.75745e-16	1.87159e-16	1.84209e-16	1.7673e-16	1.80872e-16	1.85276e-16	1.82083e-16	1.88792e-16	1.69099e-16	1.69466e-16	1.65098e-16	1.70369e-16	1.78946e-16	1.7278e-16	1.63984e-16	1.57873e-16	1.54575e-16	1.50331e-16	1.58295e-16	1.46201e-16	1.542e-16
PAO1 sf GFP 72h 1.tif	z	0	4.7e-07	9.4e-07	1.41e-06	1.88e-06	2.35e-06	2.82e-06	3.29e-06	3.76e-06	4.23e-06	4.7e-06	5.17e-06	5.64e-06	6.11e-06	6.58e-06	7.05e-06	7.52e-06	7.99e-06	8.46e-06	8.93e-06	9.4e-06	9.87e-06	1.034e-05	1.081e-05	1.128e-05	1.175e-05	1.222e-05	1.269e-05	1.316e-05	1.363e-05	1.41e-05	1.457e-05	1.504e-05	1.551e-05	1.598e-05	1.645e-05	1.692e-05	1.739e-05	1.786e-05	1.833e-05	1.88e-05	1.927e-05	1.974e-05	2.021e-05	2.068e-05	2.115e-05	2.162e-05	2.209e-05
	Density PAO1	1.76426e-17	2.84383e-17	6.04564e-17	8.90211e-17	8.95657e-17	9.48599e-17	9.81727e-17	9.39078e-17	7.29559e-17	5.92022e-17	4.9471e-17	4.86981e-17	4.77988e-17	5.67466e-17	5.51587e-17	5.38202e-17	5.27733e-17	4.8252e-17	5.62266e-17	5.75335e-17	5.7523e-17	5.10519e-17	4.90495e-17	5.3757e-17	4.83398e-17	5.44104e-17	4.44263e-17	4.49497e-17	5.10308e-17	4.42541e-17	4.64357e-17	3.96028e-17	4.47214e-17	4.61933e-17	4.21919e-17	3.57946e-17	3.92164e-17	4.02843e-17	3.80395e-17	3.92691e-17	3.98206e-17	3.82784e-17	3.77058e-17	3.31212e-17	3.31844e-17	3.28226e-17	3.1045e-17	2.98576e-17
PAO1 sf GFP 72h 2.tif	z	0	4.7e-07	9.4e-07	1.41e-06	1.88e-06	2.35e-06	2.82e-06	3.29e-06	3.76e-06	4.23e-06	4.7e-06	5.17e-06	5.64e-06	6.11e-06	6.58e-06	7.05e-06	7.52e-06	7.99e-06	8.46e-06	8.93e-06	9.4e-06	9.87e-06	1.034e-05	1.081e-05	1.128e-05	1.175e-05	1.222e-05	1.269e-05	1.316e-05	1.363e-05	1.41e-05	1.457e-05	1.504e-05	1.551e-05	1.598e-05	1.645e-05	1.692e-05	1.739e-05	1.786e-05	1.833e-05	1.88e-05	1.927e-05	1.974e-05	2.021e-05	2.068e-05	2.115e-05	2.162e-05	2.209e-05
	Density PAO1	0	6.32352e-20	6.00735e-19	5.06936e-18	2.10749e-17	3.60897e-17	4.48232e-17	4.73843e-17	5.09184e-17	4.03757e-17	3.13647e-17	3.40838e-17	2.98997e-17	2.80027e-17	2.7971e-17	3.46915e-17	3.58157e-17	3.84997e-17	4.08991e-17	3.65043e-17	4.41347e-17	4.29262e-17	4.65552e-17	4.34391e-17	4.60106e-17	4.43595e-17	3.90583e-17	4.15912e-17	3.97258e-17	4.27189e-17	4.248e-17	4.22095e-17	3.69469e-17	4.2884e-17	3.91567e-17	3.93464e-17	3.70067e-17	3.56576e-17	3.3606e-17	3.24045e-17	3.84611e-17	3.20216e-17	3.6564e-17	2.81467e-17	2.92463e-17	3.01491e-17	2.60845e-17	2.4739e-17
PAO1 sf GFP 72h 3.tif	z	0	4.7e-07	9.4e-07	1.41e-06	1.88e-06	2.35e-06	2.82e-06	3.29e-06	3.76e-06	4.23e-06	4.7e-06	5.17e-06	5.64e-06	6.11e-06	6.58e-06	7.05e-06	7.52e-06	7.99e-06	8.46e-06	8.93e-06	9.4e-06	9.87e-06	1.034e-05	1.081e-05	1.128e-05	1.175e-05	1.222e-05	1.269e-05	1.316e-05	1.363e-05	1.41e-05	1.457e-05	1.504e-05	1.551e-05	1.598e-05	1.645e-05	1.692e-05	1.739e-05	1.786e-05	1.833e-05	1.88e-05	1.927e-05	1.974e-05	2.021e-05	2.068e-05	2.115e-05	2.162e-05	2.209e-05
	Density PAO1	1.10943e-17	3.4804e-17	5.84083e-17	1.0365e-16	1.74143e-16	2.19486e-16	2.33784e-16	2.50046e-16	2.56489e-16	2.57694e-16	2.18804e-16	1.90053e-16	1.76658e-16	1.9781e-16	1.90306e-16	1.84654e-16	1.90271e-16	1.98214e-16	1.93236e-16	2.17364e-16	2.08434e-16	2.06003e-16	1.98731e-16	2.06927e-16	2.01257e-16	1.90092e-16	1.91406e-16	1.81471e-16	1.83755e-16	1.71322e-16	1.69808e-16	1.71062e-16	1.56823e-16	1.52703e-16	1.46597e-16	1.37287e-16	1.35236e-16	1.4484e-16	1.29839e-16	1.29249e-16	1.21513e-16	1.13458e-16	1.13753e-16	1.06253e-16	1.06003e-16	1.0855e-16	1.09397e-16	9.96798e-17
SH 1000 mCherry 24h 1.tif	z	0	5.2e-07	1.04e-06	1.56e-06	2.08e-06	2.6e-06	3.12e-06	3.64e-06	4.16e-06	4.68e-06	5.2e-06	5.72e-06	6.24e-06	6.76e-06	7.28e-06	7.8e-06	8.32e-06	8.84e-06	9.36e-06	9.88e-06	1.04e-05	1.092e-05	1.144e-05	1.196e-05	1.248e-05	1.3e-05	1.352e-05	1.404e-05	1.456e-05	1.508e-05	1.56e-05	1.612e-05	1.664e-05	1.716e-05	1.768e-05	1.82e-05	1.872e-05	1.924e-05	1.976e-05	2.028e-05	2.08e-05	2.132e-05	2.184e-05
	Density SH	4.2444e-15	4.76144e-15	4.95607e-15	5.03431e-15	5.09372e-15	5.13686e-15	5.14703e-15	5.11701e-15	5.05621e-15	5.00934e-15	4.93281e-15	4.7925e-15	4.63303e-15	4.4048e-15	4.24059e-15	3.9681e-15	3.62983e-15	3.28626e-15	2.88104e-15	2.56525e-15	2.12929e-15	1.71003e-15	1.35373e-15	1.02972e-15	8.40571e-16	6.3241e-16	4.51773e-16	3.31264e-16	2.7241e-16	2.18137e-16	1.63589e-16	1.24863e-16	9.54971e-17	7.79914e-17	6.37283e-17	5.29273e-17	3.90267e-17	3.1373e-17	2.86596e-17	1.95658e-17	1.8202e-17	1.37719e-17	1.13542e-17
SH 1000 mCherry 24h 2.tif	z	0	5.2e-07	1.04e-06	1.56e-06	2.08e-06	2.6e-06	3.12e-06	3.64e-06	4.16e-06	4.68e-06	5.2e-06	5.72e-06	6.24e-06	6.76e-06	7.28e-06	7.8e-06	8.32e-06	8.84e-06	9.36e-06	9.88e-06	1.04e-05	1.092e-05	1.144e-05	1.196e-05	1.248e-05	1.3e-05	1.352e-05	1.404e-05	1.456e-05	1.508e-05	1.56e-05	1.612e-05	1.664e-05	1.716e-05	1.768e-05	1.82e-05	1.872e-05	1.924e-05	1.976e-05	2.028e-05	2.08e-05	2.132e-05	2.184e-05	2.236e-05	2.288e-05	2.34e-05	2.392e-05	2.444e-05
	Density SH	4.61683e-15	4.97551e-15	5.14948e-15	5.22244e-15	5.24361e-15	5.26595e-15	5.28255e-15	5.29379e-15	5.28843e-15	5.28216e-15	5.26405e-15	5.24534e-15	5.21524e-15	5.17186e-15	5.12775e-15	5.04069e-15	4.92423e-15	4.75451e-15	4.59191e-15	4.34539e-15	4.07693e-15	3.78358e-15	3.29805e-15	2.93003e-15	2.4998e-15	2.02194e-15	1.61167e-15	1.18423e-15	9.5325e-16	7.51879e-16	5.50274e-16	4.18211e-16	3.13945e-16	2.46182e-16	1.81772e-16	1.38372e-16	9.67227e-17	7.06906e-17	6.22882e-17	4.45822e-17	3.4878e-17	2.48066e-17	1.82592e-17	1.74247e-17	1.6428e-17	1.41534e-17	1.18453e-17	9.57546e-18
SH 1000 mCherry 24h 3.tif	z	0	5.2e-07	1.04e-06	1.56e-06	2.08e-06	2.6e-06	3.12e-06	3.64e-06	4.16e-06	4.68e-06	5.2e-06	5.72e-06	6.24e-06	6.76e-06	7.28e-06	7.8e-06	8.32e-06	8.84e-06	9.36e-06	9.88e-06	1.04e-05	1.092e-05	1.144e-05	1.196e-05	1.248e-05	1.3e-05	1.352e-05	1.404e-05	1.456e-05	1.508e-05	1.56e-05	1.612e-05	1.664e-05	1.716e-05	1.768e-05	1.82e-05	1.872e-05	1.924e-05	1.976e-05	2.028e-05	2.08e-05	2.132e-05	2.184e-05	2.236e-05
	Density SH	4.43221e-15	4.77236e-15	4.89898e-15	4.92573e-15	4.89486e-15	4.9183e-15	4.92289e-15	4.85415e-15	4.64399e-15	4.42217e-15	4.14266e-15	3.8862e-15	3.52673e-15	3.05369e-15	2.52728e-15	2.17259e-15	1.86138e-15	1.40967e-15	1.09767e-15	7.56252e-16	5.77084e-16	4.49451e-16	3.08451e-16	2.23984e-16	1.70518e-16	1.30251e-16	1.05244e-16	9.4243e-17	8.1277e-17	6.63559e-17	5.35139e-17	4.73051e-17	4.36284e-17	3.33377e-17	2.92366e-17	2.85881e-17	2.84212e-17	2.24508e-17	2.04575e-17	1.97232e-17	1.37147e-17	1.47685e-17	1.51691e-17	1.4449e-17
SH 1000 mCherry 48h 1.tif	z	0	5.2e-07	1.04e-06	1.56e-06	2.08e-06	2.6e-06	3.12e-06	3.64e-06	4.16e-06	4.68e-06	5.2e-06	5.72e-06	6.24e-06	6.76e-06	7.28e-06	7.8e-06	8.32e-06	8.84e-06	9.36e-06	9.88e-06	1.04e-05	1.092e-05	1.144e-05	1.196e-05	1.248e-05	1.3e-05	1.352e-05	1.404e-05	1.456e-05	1.508e-05	1.56e-05	1.612e-05	1.664e-05	1.716e-05	1.768e-05	1.82e-05	1.872e-05	1.924e-05	1.976e-05	2.028e-05	2.08e-05	2.132e-05	2.184e-05	2.236e-05	2.288e-05	2.34e-05	2.392e-05	2.444e-05
	Density SH	2.62488e-15	3.34648e-15	3.64616e-15	3.83089e-15	3.96812e-15	4.01956e-15	3.96011e-15	3.77484e-15	3.57544e-15	3.45058e-15	3.21579e-15	3.00898e-15	2.68877e-15	2.39647e-15	2.20098e-15	1.90571e-15	1.68711e-15	1.47111e-15	1.26365e-15	1.14164e-15	1.0297e-15	9.45529e-16	8.14768e-16	7.14254e-16	6.39258e-16	5.64361e-16	5.12845e-16	4.75697e-16	4.53194e-16	4.36928e-16	4.16146e-16	3.81187e-16	3.52103e-16	3.35985e-16	3.01031e-16	2.70545e-16	2.46826e-16	2.16154e-16	2.12272e-16	1.90789e-16	1.715e-16	1.69626e-16	1.66827e-16	1.59807e-16	1.4387e-16	1.34943e-16	1.25392e-16	1.21939e-16
SH 1000 mCherry 48h 3.tif	z	0	5.2e-07	1.04e-06	1.56e-06	2.08e-06	2.6e-06	3.12e-06	3.64e-06	4.16e-06	4.68e-06	5.2e-06	5.72e-06	6.24e-06	6.76e-06	7.28e-06	7.8e-06	8.32e-06	8.84e-06	9.36e-06	9.88e-06	1.04e-05	1.092e-05	1.144e-05	1.196e-05	1.248e-05	1.3e-05	1.352e-05	1.404e-05	1.456e-05	1.508e-05	1.56e-05	1.612e-05	1.664e-05	1.716e-05	1.768e-05	1.82e-05	1.872e-05	1.924e-05	1.976e-05	2.028e-05	2.08e-05
	Density SH	2.83018e-15	3.43456e-15	3.87466e-15	4.05583e-15	4.21081e-15	4.33153e-15	4.41126e-15	4.38736e-15	4.2746e-15	4.12945e-15	4.03067e-15	3.88982e-15	3.68512e-15	3.42286e-15	3.08327e-15	2.82274e-15	2.52907e-15	2.2286e-15	1.97359e-15	1.74641e-15	1.56327e-15	1.39728e-15	1.23824e-15	1.09031e-15	9.49745e-16	8.67309e-16	7.71202e-16	6.93396e-16	6.1725e-16	5.51114e-16	5.20003e-16	4.58807e-16	4.13977e-16	3.73753e-16	3.41679e-16	3.24922e-16	2.74794e-16	2.52705e-16	2.33073e-16	2.1035e-16	1.98419e-16
SH 1000 mCherry 72h 1.tif	z	0	5.2e-07	1.04e-06	1.56e-06	2.08e-06	2.6e-06	3.12e-06	3.64e-06	4.16e-06	4.68e-06	5.2e-06	5.72e-06	6.24e-06	6.76e-06	7.28e-06	7.8e-06	8.32e-06	8.84e-06	9.36e-06	9.88e-06	1.04e-05	1.092e-05	1.144e-05	1.196e-05	1.248e-05	1.3e-05	1.352e-05	1.404e-05	1.456e-05	1.508e-05	1.56e-05	1.612e-05	1.664e-05
	Density SH	2.96758e-16	4.27152e-16	5.8829e-16	6.5188e-16	6.66086e-16	6.64942e-16	6.52305e-16	6.23407e-16	5.33331e-16	3.68164e-16	2.81422e-16	2.14213e-16	1.38901e-16	8.69803e-17	5.16016e-17	4.24267e-17	4.0381e-17	3.25556e-17	1.87074e-17	1.72196e-17	1.00619e-17	9.25596e-18	7.44387e-18	9.76621e-18	1.12779e-17	9.85681e-18	1.01906e-17	4.58268e-18	6.21833e-18	5.77008e-18	5.92744e-18	6.10388e-18	4.41101e-18
SH 1000 mCherry 72h 2.tif	z	0	5.2e-07	1.04e-06	1.56e-06	2.08e-06	2.6e-06	3.12e-06	3.64e-06	4.16e-06	4.68e-06	5.2e-06	5.72e-06	6.24e-06	6.76e-06	7.28e-06	7.8e-06	8.32e-06	8.84e-06	9.36e-06	9.88e-06	1.04e-05	1.092e-05	1.144e-05	1.196e-05	1.248e-05	1.3e-05	1.352e-05	1.404e-05	1.456e-05	1.508e-05	1.56e-05	1.612e-05	1.664e-05	1.716e-05	1.768e-05	1.82e-05	1.872e-05
	Density SH	5.31195e-16	7.1599e-16	8.9181e-16	1.05091e-15	1.09031e-15	1.09839e-15	1.08736e-15	1.05081e-15	9.14261e-16	7.46948e-16	6.11318e-16	5.21167e-16	4.01139e-16	3.10916e-16	2.09873e-16	1.45945e-16	1.19379e-16	8.30032e-17	5.45534e-17	4.93413e-17	4.36046e-17	3.39958e-17	2.45824e-17	2.73053e-17	2.16402e-17	2.11013e-17	2.00522e-17	1.74008e-17	1.2203e-17	1.05721e-17	1.17881e-17	9.97126e-18	9.47055e-18	8.307e-18	6.88117e-18	8.61696e-18	5.45534e-18
SH 1000 mCherry 72h 3.tif	z	0	5.2e-07	1.04e-06	1.56e-06	2.08e-06	2.6e-06	3.12e-06	3.64e-06	4.16e-06	4.68e-06	5.2e-06	5.72e-06	6.24e-06	6.76e-06	7.28e-06	7.8e-06	8.32e-06	8.84e-06	9.36e-06	9.88e-06	1.04e-05	1.092e-05	1.144e-05	1.196e-05	1.248e-05	1.3e-05	1.352e-05	1.404e-05	1.456e-05	1.508e-05	1.56e-05	1.612e-05	1.664e-05
	Density SH	4.15994e-16	6.63187e-16	9.53574e-16	1.15084e-15	1.29553e-15	1.36473e-15	1.42444e-15	1.41151e-15	1.31801e-15	1.16728e-15	1.05299e-15	8.45821e-16	7.13668e-16	5.87069e-16	4.65154e-16	4.08421e-16	3.42304e-16	2.93888e-16	2.55438e-16	2.24403e-16	1.89397e-16	1.59359e-16	1.44195e-16	1.26713e-16	1.14505e-16	9.95982e-17	9.00513e-17	9.00179e-17	7.75193e-17	7.50444e-17	6.74097e-17	6.39382e-17	6.39191e-17
[truncated: 245 more columns]
